# Supplementary material for: Preliminary characterization of Plasmodium vivax sporozoite antigens as pre-erythrocytic vaccine candidates
Source: PLoS Negl Trop Dis. 2023 Sep 13;17(9):e0011598. doi: 10.1371/journal.pntd.0011598 (PMC10519608; doi:10.1371/journal.pntd.0011598)
Supplement: S2 Dataset — (XLSX) [file pntd.0011598.s006.xlsx]

## Sheet: PVP01_1427900 PvSSP3
CHROM	POSITION	N CMB	FREQ CMB	N THAILAND	FREQ THAILAND	N CAMBODIA	FREQ CAMBODIA	MUTATION	DESCRIPTION
PvP01_14_v1	1191924	21	0.52381	91	0	136	0	Q174E	NON_SYNONYMOUS_CODING(MODERATE|MISSENSE|Caa/Gaa|Q174E||PVP01_1427900|||PVP01_1427900.1|1|1)
PvP01_14_v1	1192027	21	0.047619	91	0.032967	136	0.0367647	S208N	NON_SYNONYMOUS_CODING(MODERATE|MISSENSE|aGc/aAc|S208N||PVP01_1427900|||PVP01_1427900.1|1|1)
PvP01_14_v1	1192306	21	0.0952381	91	0.010989	136	0.0147059	A301D	NON_SYNONYMOUS_CODING(MODERATE|MISSENSE|gCc/gAc|A301D||PVP01_1427900|||PVP01_1427900.1|1|1)
PvP01_14_v1	1192703	21	0	91	0	136	0.0220588	D433	SYNONYMOUS_CODING(LOW|SILENT|gaC/gaT|D433||PVP01_1427900|||PVP01_1427900.1|1|1)

## Sheet: PVP01_0938800 PvSPELD
CHROM	POSITION	N CMB	FREQ CMB	N THAILAND	FREQ THAILAND	N CAMBODIA	FREQ CAMBODIA	MUTATION	DESCRIPTION
PvP01_09_v1	1663464	21	0	91	0.0989011	136	0.0441176	I73T	NON_SYNONYMOUS_CODING(MODERATE|MISSENSE|aTc/aCc|I73T||PVP01_0938800|||PVP01_0938800.1|2|1)
PvP01_09_v1	1663642	21	0	91	0.021978	136	0.0220588		INTRON(MODIFIER|||||PVP01_0938800|||PVP01_0938800.1|1|1)

## Sheet: PVP01_1212300 PvSPECT1
CHROM	POSITION	N CMB	FREQ CMB	N THAILAND	FREQ THAILAND	N CAMBODIA	FREQ CAMBODIA	MUTATION	DESCRIPTION
PvP01_12_v1	545265	21	0	91	0	136	0.0147059		INTRON(MODIFIER|||||PVP01_1212300|||PVP01_1212300.1|1|1)
PvP01_12_v1	545313	21	0.142857	91	0.197802	134	0.134328		INTRON(MODIFIER|||||PVP01_1212300|||PVP01_1212300.1|1|1)
PvP01_12_v1	545502	21	0.952381	90	0.988889	135	1		INTRON(MODIFIER|||||PVP01_1212300|||PVP01_1212300.1|2|1)
PvP01_12_v1	545534	21	0	91	0	136	0.0220588		INTRON(MODIFIER|||||PVP01_1212300|||PVP01_1212300.1|2|1)
PvP01_12_v1	545719	21	0	91	0.010989	135	0.0222222		INTRON(MODIFIER|||||PVP01_1212300|||PVP01_1212300.1|3|1)
PvP01_12_v1	545720	21	0	91	0.032967	136	0.00735294		INTRON(MODIFIER|||||PVP01_1212300|||PVP01_1212300.1|3|1)
PvP01_12_v1	545737	21	0	90	0.166667	135	0.185185		INTRON(MODIFIER|||||PVP01_1212300|||PVP01_1212300.1|3|1)
PvP01_12_v1	545853	21	0	91	0.032967	136	0.0514706		INTRON(MODIFIER|||||PVP01_1212300|||PVP01_1212300.1|3|1)
PvP01_12_v1	545950	20	0	91	0.0659341	136	0.0661765		INTRON(MODIFIER|||||PVP01_1212300|||PVP01_1212300.1|4|1)
PvP01_12_v1	546078	19	0.0526316	91	0	131	0.00763359		INTRON(MODIFIER|||||PVP01_1212300|||PVP01_1212300.1|4|1)
PvP01_12_v1	546096	21	0	91	0.0549451	136	0.0661765		INTRON(MODIFIER|||||PVP01_1212300|||PVP01_1212300.1|4|1)

## Sheet: PVP01_0948400 PvMAEBL-M2
CHROM	POSITION	N CMB	FREQ CMB	N THAILAND	FREQ THAILAND	N CAMBODIA	FREQ CAMBODIA	MUTATION	DESCRIPTION
PvP01_09_v1	2122636	21	1	91	0.835165	136	0.588235	A305T	NON_SYNONYMOUS_CODING(MODERATE|MISSENSE|Gca/Aca|A305T||PVP01_0948400|||PVP01_0948400.1|2|1)
PvP01_09_v1	2122886	21	0.047619	91	0.263736	136	0.323529	D388A	NON_SYNONYMOUS_CODING(MODERATE|MISSENSE|gAt/gCt|D388A||PVP01_0948400|||PVP01_0948400.1|2|1)
PvP01_09_v1	2122908	21	1	90	0.688889	136	0.441176	N395K	NON_SYNONYMOUS_CODING(MODERATE|MISSENSE|aaC/aaA|N395K||PVP01_0948400|||PVP01_0948400.1|2|1)
PvP01_09_v1	2122993	21	0.571429	91	0.131868	136	0	K424E	NON_SYNONYMOUS_CODING(MODERATE|MISSENSE|Aag/Gag|K424E||PVP01_0948400|||PVP01_0948400.1|2|1)
PvP01_09_v1	2122995	21	0	91	0.0769231	136	0.0955882	K424N	NON_SYNONYMOUS_CODING(MODERATE|MISSENSE|aaG/aaT|K424N||PVP01_0948400|||PVP01_0948400.1|2|1)
PvP01_09_v1	2123091	21	0	91	0	136	0.00735294	H456	SYNONYMOUS_CODING(LOW|SILENT|caC/caT|H456||PVP01_0948400|||PVP01_0948400.1|2|1)
PvP01_09_v1	2123168	21	0.952381	91	0.637363	136	0.426471	I482T	NON_SYNONYMOUS_CODING(MODERATE|MISSENSE|aTa/aCa|I482T||PVP01_0948400|||PVP01_0948400.1|2|1)
PvP01_09_v1	2123287	21	0.0952381	91	0	136	0.0147059	A522T	NON_SYNONYMOUS_CODING(MODERATE|MISSENSE|Gca/Aca|A522T||PVP01_0948400|||PVP01_0948400.1|2|1)
PvP01_09_v1	2123412	21	0	91	0.010989	136	0.0220588	E563	SYNONYMOUS_CODING(LOW|SILENT|gaA/gaG|E563||PVP01_0948400|||PVP01_0948400.1|2|1)
PvP01_09_v1	2123490	21	0	91	0.0769231	136	0.00735294	N589K	NON_SYNONYMOUS_CODING(MODERATE|MISSENSE|aaC/aaA|N589K||PVP01_0948400|||PVP01_0948400.1|2|1)
PvP01_09_v1	2123494	21	0	91	0	136	0.0220588	Q591E	NON_SYNONYMOUS_CODING(MODERATE|MISSENSE|Cag/Gag|Q591E||PVP01_0948400|||PVP01_0948400.1|2|1)
PvP01_09_v1	2123541	21	0	91	0.021978	136	0.0588235	N606	SYNONYMOUS_CODING(LOW|SILENT|aaT/aaC|N606||PVP01_0948400|||PVP01_0948400.1|2|1)
PvP01_09_v1	2123876	21	0	91	0.0879121	136	0.0882353	R718K	NON_SYNONYMOUS_CODING(MODERATE|MISSENSE|aGa/aAa|R718K||PVP01_0948400|||PVP01_0948400.1|2|1)
PvP01_09_v1	2124268	21	0	91	0.120879	136	0.00735294	D849N	NON_SYNONYMOUS_CODING(MODERATE|MISSENSE|Gac/Aac|D849N||PVP01_0948400|||PVP01_0948400.1|2|1)
PvP01_09_v1	2124365	21	0	91	0.010989	136	0.00735294	I881T	NON_SYNONYMOUS_CODING(MODERATE|MISSENSE|aTc/aCc|I881T||PVP01_0948400|||PVP01_0948400.1|2|1)
PvP01_09_v1	2124719	21	0.047619	91	0.043956	136	0.0147059	I999S	NON_SYNONYMOUS_CODING(MODERATE|MISSENSE|aTt/aGt|I999S||PVP01_0948400|||PVP01_0948400.1|2|1)
PvP01_09_v1	2124831	21	0	91	0.0989011	136	0.0441176	N1036	SYNONYMOUS_CODING(LOW|SILENT|aaC/aaT|N1036||PVP01_0948400|||PVP01_0948400.1|2|1)
PvP01_09_v1	2125184	20	0	91	0.043956	131	0.00763359	A1154D	NON_SYNONYMOUS_CODING(MODERATE|MISSENSE|gCt/gAt|A1154D||PVP01_0948400|||PVP01_0948400.1|2|1)
PvP01_09_v1	2125403	21	0	91	0.010989	129	0.0155039	R1227K	NON_SYNONYMOUS_CODING(MODERATE|MISSENSE|aGa/aAa|R1227K||PVP01_0948400|||PVP01_0948400.1|2|1)
PvP01_09_v1	2125512	21	0	90	0.0222222	133	0.0150376	R1263	SYNONYMOUS_CODING(LOW|SILENT|agA/agG|R1263||PVP01_0948400|||PVP01_0948400.1|2|1)
PvP01_09_v1	2126184	21	0	91	0.032967	136	0.0294118	K1487N	NON_SYNONYMOUS_CODING(MODERATE|MISSENSE|aaG/aaT|K1487N||PVP01_0948400|||PVP01_0948400.1|2|1)
PvP01_09_v1	2126318	21	0	91	0.0769231	136	0.0147059	S1532L	NON_SYNONYMOUS_CODING(MODERATE|MISSENSE|tCg/tTg|S1532L||PVP01_0948400|||PVP01_0948400.1|2|1)
PvP01_09_v1	2126883	21	0.047619	90	0.0111111	136	0		INTRON(MODIFIER|||||PVP01_0948400|||PVP01_0948400.1|2|1)
PvP01_09_v1	2126886	21	0.047619	91	0.571429	136	0.514706		INTRON(MODIFIER|||||PVP01_0948400|||PVP01_0948400.1|2|1)
PvP01_09_v1	2126987	21	0	91	0.0989011	136	0	L1691I	NON_SYNONYMOUS_CODING(MODERATE|MISSENSE|Ctc/Atc|L1691I||PVP01_0948400|||PVP01_0948400.1|3|1)
PvP01_09_v1	2127050	21	0	91	0.0549451	136	0.0147059		INTRON(MODIFIER|||||PVP01_0948400|||PVP01_0948400.1|3|1)
PvP01_09_v1	2127057	21	0	91	0.0769231	136	0		INTRON(MODIFIER|||||PVP01_0948400|||PVP01_0948400.1|3|1)
PvP01_09_v1	2127314	21	0	91	0.032967	136	0.0294118		INTRON(MODIFIER|||||PVP01_0948400|||PVP01_0948400.1|4|1)
PvP01_09_v1	2127432	21	0.0952381	91	0.010989	136	0.00735294		INTRON(MODIFIER|||||PVP01_0948400|||PVP01_0948400.1|4|1)
PvP01_09_v1	2127493	21	1	91	1	136	0.926471	L1743M	NON_SYNONYMOUS_CODING(MODERATE|MISSENSE|Ttg/Atg|L1743M||PVP01_0948400|||PVP01_0948400.1|5|1)
