# Supplementary material for: Preliminary characterization of Plasmodium vivax sporozoite antigens as pre-erythrocytic vaccine candidates
Source: PLoS Negl Trop Dis. 2023 Sep 13;17(9):e0011598. doi: 10.1371/journal.pntd.0011598 (PMC10519608; doi:10.1371/journal.pntd.0011598)
Supplement: S3 Dataset — (XLSX) [file pntd.0011598.s007.xlsx]

## Sheet: SSP3 
					Codon-by-codon results by MEGA (SLAC)														Codon-by-codon results by MEME														Codon-by-codon results by FEL
Codon#	Codon Start	Triplet	Syn (s)	Nonsyn (n)	Syn sites (S)	Nonsyn sites (N)	dS	dN	dN-dS	P-value	Normalized dN-dS			Site	Partition	α	β-	p-	β+	p+	LRT	p-value	# branches under selection	Total branch length	MEME LogL	FEL LogL	Variation p		partition	codon	alpha	beta	alpha=beta	LRT	p-value	Total branch length	dN/dS LB	dN/dS MLE	dN/dS UB	p-asmp	class
1	1	ATG	0	0	0	3	0	0	0	N/A	0			1	1	0	0	1	0	0	0	1	0	0	0	0	1		1	1	0	0	0	0	1	0	0	0	0	1	Invariable
2	4	TCG	0	0	1	1.5843	0	0	0	N/A	0			2	1	0	0	1	0	0	0	1	0	0	0	0	1		1	2	0	0	0	0	1	0	0	0	0	1	Invariable
3	7	AAC	0	0	0.3083	2.6917	0	0	0	N/A	0			3	1	0	0	1	0	0	0	1	0	0	0	0	1		1	3	0	0	0	0	1	0	0	0	0	1	Invariable
4	10	CTC	0	0	1	2	0	0	0	N/A	0			4	1	0	0	1	0	0	0	1	0	0	0	0	1		1	4	0	0	0	0	1	0	0	0	0	1	Invariable
5	13	GCC	0	0	1	2	0	0	0	N/A	0			5	1	0	0	1	0	0	0	1	0	0	0	0	1		1	5	0	0	0	0	1	0	0	0	0	1	Invariable
6	16	CGC	0	0	1	2	0	0	0	N/A	0			6	1	0	0	1	0	0	0	1	0	0	0	0	1		1	6	0	0	0	0	1	0	0	0	0	1	Invariable
7	19	TAC	0	0	0.3083	2	0	0	0	N/A	0			7	1	0	0	1	0	0	0	1	0	0	0	0	1		1	7	0	0	0	0	1	0	0	0	0	1	Invariable
8	22	TTC	0	0	0.3083	2.6917	0	0	0	N/A	0			8	1	0	0	1	0	0	0	1	0	0	0	0	1		1	8	0	0	0	0	1	0	0	0	0	1	Invariable
9	25	TTC	0	0	0.3083	2.6917	0	0	0	N/A	0			9	1	0	0	1	0	0	0	1	0	0	0	0	1		1	9	0	0	0	0	1	0	0	0	0	1	Invariable
10	28	CTC	0	0	1	2	0	0	0	N/A	0			10	1	0	0	1	0	0	0	1	0	0	0	0	1		1	10	0	0	0	0	1	0	0	0	0	1	Invariable
11	31	CTG	0	0	1.3083	1.6917	0	0	0	N/A	0			11	1	0	0	1	0	0	0	1	0	0	0	0	1		1	11	0	0	0	0	1	0	0	0	0	1	Invariable
12	34	GTG	0	0	1	2	0	0	0	N/A	0			12	1	0	0	1	0	0	0	1	0	0	0	0	1		1	12	0	0	0	0	1	0	0	0	0	1	Invariable
13	37	CTC	0	0	1	2	0	0	0	N/A	0			13	1	0	0	1	0	0	0	1	0	0	0	0	1		1	13	0	0	0	0	1	0	0	0	0	1	Invariable
14	40	CTG	0	0	1.3083	1.6917	0	0	0	N/A	0			14	1	0	0	1	0	0	0	1	0	0	0	0	1		1	14	0	0	0	0	1	0	0	0	0	1	Invariable
15	43	GTG	0	0	1	2	0	0	0	N/A	0			15	1	0	0	1	0	0	0	1	0	0	0	0	1		1	15	0	0	0	0	1	0	0	0	0	1	Invariable
16	46	AGC	0	0	0.3083	2.6917	0	0	0	N/A	0			16	1	0	0	1	0	0	0	1	0	0	0	0	1		1	16	0	0	0	0	1	0	0	0	0	1	Invariable
17	49	CCG	0	0	1	2	0	0	0	N/A	0			17	1	0	0	1	0	0	0	1	0	0	0	0	1		1	17	0	0	0	0	1	0	0	0	0	1	Invariable
18	52	CCC	0	0	1	2	0	0	0	N/A	0			18	1	0	0	1	0	0	0	1	0	0	0	0	1		1	18	0	0	0	0	1	0	0	0	0	1	Invariable
19	55	GTT	0	0	1	2	0	0	0	N/A	0			19	1	0	0	1	0	0	0	1	0	0	0	0	1		1	19	0	0	0	0	1	0	0	0	0	1	Invariable
20	58	CGT	0	0	1	2	0	0	0	N/A	0			20	1	0	0	1	0	0	0	1	0	0	0	0	1		1	20	0	0	0	0	1	0	0	0	0	1	Invariable
21	61	GGC	0	0	1	2	0	0	0	N/A	0			21	1	0	0	1	0	0	0	1	0	0	0	0	1		1	21	0	0	0	0	1	0	0	0	0	1	Invariable
22	64	CGC	0	0	1	2	0	0	0	N/A	0			22	1	0	0	1	0	0	0	1	0	0	0	0	1		1	22	0	0	0	0	1	0	0	0	0	1	Invariable
23	67	GGC	0	0	1	2	0	0	0	N/A	0			23	1	0	0	1	0	0	0	1	0	0	0	0	1		1	23	0	0	0	0	1	0	0	0	0	1	Invariable
24	70	TAC	0	0	0.3083	2	0	0	0	N/A	0			24	1	0	0	1	0	0	0	1	0	0	0	0	1		1	24	0	0	0	0	1	0	0	0	0	1	Invariable
25	73	GTG	0	0	1	2	0	0	0	N/A	0			25	1	0	0	1	0	0	0	1	0	0	0	0	1		1	25	0	0	0	0	1	0	0	0	0	1	Invariable
26	76	TGC	0	0	0.3083	2.2761	0	0	0	N/A	0			26	1	0	0	1	0	0	0	1	0	0	0	0	1		1	26	0	0	0	0	1	0	0	0	0	1	Invariable
27	79	GAC	0	0	0.3083	2.6917	0	0	0	N/A	0			27	1	0	0	1	0	0	0	1	0	0	0	0	1		1	27	0	0	0	0	1	0	0	0	0	1	Invariable
28	82	TTC	0	0	0.3083	2.6917	0	0	0	N/A	0			28	1	0	0	1	0	0	0	1	0	0	0	0	1		1	28	0	0	0	0	1	0	0	0	0	1	Invariable
29	85	TCC	0	0	1	2	0	0	0	N/A	0			29	1	0	0	1	0	0	0	1	0	0	0	0	1		1	29	0	0	0	0	1	0	0	0	0	1	Invariable
30	88	TCG	0	0	1	1.5843	0	0	0	N/A	0			30	1	0	0	1	0	0	0	1	0	0	0	0	1		1	30	0	0	0	0	1	0	0	0	0	1	Invariable
31	91	TCC	0	0	1	2	0	0	0	N/A	0			31	1	0	0	1	0	0	0	1	0	0	0	0	1		1	31	0	0	0	0	1	0	0	0	0	1	Invariable
32	94	AAG	0	0	0.4027	2.2496	0	0	0	N/A	0			32	1	0	0	1	0	0	0	1	0	0	0	0	1		1	32	0	0	0	0	1	0	0	0	0	1	Invariable
33	97	TAC	0	0	0.3083	2	0	0	0	N/A	0			33	1	0	0	1	0	0	0	1	0	0	0	0	1		1	33	0	0	0	0	1	0	0	0	0	1	Invariable
34	100	AAC	0	0	0.3083	2.6917	0	0	0	N/A	0			34	1	0	0	1	0	0	0	1	0	0	0	0	1		1	34	0	0	0	0	1	0	0	0	0	1	Invariable
35	103	CTG	0	0	1.3083	1.6917	0	0	0	N/A	0			35	1	0	0	1	0	0	0	1	0	0	0	0	1		1	35	0	0	0	0	1	0	0	0	0	1	Invariable
36	106	GAC	0	0	0.3083	2.6917	0	0	0	N/A	0			36	1	0	0	1	0	0	0	1	0	0	0	0	1		1	36	0	0	0	0	1	0	0	0	0	1	Invariable
37	109	TTC	0	0	0.3083	2.6917	0	0	0	N/A	0			37	1	0	0	1	0	0	0	1	0	0	0	0	1		1	37	0	0	0	0	1	0	0	0	0	1	Invariable
38	112	GAC	0	0	0.3083	2.6917	0	0	0	N/A	0			38	1	0	0	1	0	0	0	1	0	0	0	0	1		1	38	0	0	0	0	1	0	0	0	0	1	Invariable
39	115	GAC	0	0	0.3083	2.6917	0	0	0	N/A	0			39	1	0	0	1	0	0	0	1	0	0	0	0	1		1	39	0	0	0	0	1	0	0	0	0	1	Invariable
40	118	TAC	0	0	0.3083	2	0	0	0	N/A	0			40	1	0	0	1	0	0	0	1	0	0	0	0	1		1	40	0	0	0	0	1	0	0	0	0	1	Invariable
41	121	TAC	0	0	0.3083	2	0	0	0	N/A	0			41	1	0	0	1	0	0	0	1	0	0	0	0	1		1	41	0	0	0	0	1	0	0	0	0	1	Invariable
42	124	GCA	0	0	1	2	0	0	0	N/A	0			42	1	0	0	1	0	0	0	1	0	0	0	0	1		1	42	0	0	0	0	1	0	0	0	0	1	Invariable
43	127	GAT	0	0	0.3083	2.6917	0	0	0	N/A	0			43	1	0	0	1	0	0	0	1	0	0	0	0	1		1	43	0	0	0	0	1	0	0	0	0	1	Invariable
44	130	GTC	0	0	1	2	0	0	0	N/A	0			44	1	0	0	1	0	0	0	1	0	0	0	0	1		1	44	0	0	0	0	1	0	0	0	0	1	Invariable
45	133	ACG	0	0	1	2	0	0	0	N/A	0			45	1	0	0	1	0	0	0	1	0	0	0	0	1		1	45	0	0	0	0	1	0	0	0	0	1	Invariable
46	136	TGC	0	0	0.3083	2.2761	0	0	0	N/A	0			46	1	0	0	1	0	0	0	1	0	0	0	0	1		1	46	0	0	0	0	1	0	0	0	0	1	Invariable
47	139	TAC	0	0	0.3083	2	0	0	0	N/A	0			47	1	0	0	1	0	0	0	1	0	0	0	0	1		1	47	0	0	0	0	1	0	0	0	0	1	Invariable
48	142	CAC	0	0	0.3083	2.6917	0	0	0	N/A	0			48	1	0	0	1	0	0	0	1	0	0	0	0	1		1	48	0	0	0	0	1	0	0	0	0	1	Invariable
49	145	GAA	0	0	0.3114	2.39	0	0	0	N/A	0			49	1	0	0	1	0	0	0	1	0	0	0	0	1		1	49	0	0	0	0	1	0	0	0	0	1	Invariable
50	148	ATT	0	0	0.7239	2.2761	0	0	0	N/A	0			50	1	0	0	1	0	0	0	1	0	0	0	0	1		1	50	0	0	0	0	1	0	0	0	0	1	Invariable
51	151	GGC	0	0	1	2	0	0	0	N/A	0			51	1	0	0	1	0	0	0	1	0	0	0	0	1		1	51	0	0	0	0	1	0	0	0	0	1	Invariable
52	154	CAG	0	0	0.4027	2.289	0	0	0	N/A	0			52	1	0	0	1	0	0	0	1	0	0	0	0	1		1	52	0	0	0	0	1	0	0	0	0	1	Invariable
53	157	GGA	0	0	1	1.7014	0	0	0	N/A	0			53	1	0	0	1	0	0	0	1	0	0	0	0	1		1	53	0	0	0	0	1	0	0	0	0	1	Invariable
54	160	GAC	0	0	0.3083	2.6917	0	0	0	N/A	0			54	1	0	0	1	0	0	0	1	0	0	0	0	1		1	54	0	0	0	0	1	0	0	0	0	1	Invariable
55	163	ACC	0	0	1	2	0	0	0	N/A	0			55	1	0	0	1	0	0	0	1	0	0	0	0	1		1	55	0	0	0	0	1	0	0	0	0	1	Invariable
56	166	ATC	0	0	0.7239	2.2761	0	0	0	N/A	0			56	1	0	0	1	0	0	0	1	0	0	0	0	1		1	56	0	0	0	0	1	0	0	0	0	1	Invariable
57	169	GGG	0	0	1	2	0	0	0	N/A	0			57	1	0	0	1	0	0	0	1	0	0	0	0	1		1	57	0	0	0	0	1	0	0	0	0	1	Invariable
58	172	GTG	0	0	1	2	0	0	0	N/A	0			58	1	0	0	1	0	0	0	1	0	0	0	0	1		1	58	0	0	0	0	1	0	0	0	0	1	Invariable
59	175	ATC	0	0	0.7239	2.2761	0	0	0	N/A	0			59	1	0	0	1	0	0	0	1	0	0	0	0	1		1	59	0	0	0	0	1	0	0	0	0	1	Invariable
60	178	ATC	0	0	0.7239	2.2761	0	0	0	N/A	0			60	1	0	0	1	0	0	0	1	0	0	0	0	1		1	60	0	0	0	0	1	0	0	0	0	1	Invariable
61	181	CCA	0	0	1	2	0	0	0	N/A	0			61	1	0	0	1	0	0	0	1	0	0	0	0	1		1	61	0	0	0	0	1	0	0	0	0	1	Invariable
62	184	AAG	0	0	0.4027	2.2496	0	0	0	N/A	0			62	1	0	0	1	0	0	0	1	0	0	0	0	1		1	62	0	0	0	0	1	0	0	0	0	1	Invariable
63	187	TAC	0	0	0.3083	2	0	0	0	N/A	0			63	1	0	0	1	0	0	0	1	0	0	0	0	1		1	63	0	0	0	0	1	0	0	0	0	1	Invariable
64	190	AGA	0	0	0.6523	2	0	0	0	N/A	0			64	1	0	0	1	0	0	0	1	0	0	0	0	1		1	64	0	0	0	0	1	0	0	0	0	1	Invariable
65	193	GAC	0	0	0.3083	2.6917	0	0	0	N/A	0			65	1	0	0	1	0	0	0	1	0	0	0	0	1		1	65	0	0	0	0	1	0	0	0	0	1	Invariable
66	196	GGG	0	0	1	2	0	0	0	N/A	0			66	1	0	0	1	0	0	0	1	0	0	0	0	1		1	66	0	0	0	0	1	0	0	0	0	1	Invariable
67	199	AGA	0	0	0.6523	2	0	0	0	N/A	0			67	1	0	0	1	0	0	0	1	0	0	0	0	1		1	67	0	0	0	0	1	0	0	0	0	1	Invariable
68	202	GAA	0	0	0.3114	2.39	0	0	0	N/A	0			68	1	0	0	1	0	0	0	1	0	0	0	0	1		1	68	0	0	0	0	1	0	0	0	0	1	Invariable
69	205	AAC	0	0	0.3083	2.6917	0	0	0	N/A	0			69	1	0	0	1	0	0	0	1	0	0	0	0	1		1	69	0	0	0	0	1	0	0	0	0	1	Invariable
70	208	ACC	0	0	1	2	0	0	0	N/A	0			70	1	0	0	1	0	0	0	1	0	0	0	0	1		1	70	0	0	0	0	1	0	0	0	0	1	Invariable
71	211	AAC	0	0	0.3083	2.6917	0	0	0	N/A	0			71	1	0	0	1	0	0	0	1	0	0	0	0	1		1	71	0	0	0	0	1	0	0	0	0	1	Invariable
72	214	ATA	0	0	0.6886	2.3114	0	0	0	N/A	0			72	1	0	0	1	0	0	0	1	0	0	0	0	1		1	72	0	0	0	0	1	0	0	0	0	1	Invariable
73	217	TTA	0	0	0.6196	1.6886	0	0	0	N/A	0			73	1	0	0	1	0	0	0	1	0	0	0	0	1		1	73	0	0	0	0	1	0	0	0	0	1	Invariable
74	220	ACC	0	0	1	2	0	0	0	N/A	0			74	1	0	0	1	0	0	0	1	0	0	0	0	1		1	74	0	0	0	0	1	0	0	0	0	1	Invariable
75	223	AAA	0	0	0.3114	2.3409	0	0	0	N/A	0			75	1	0	0	1	0	0	0	1	0	0	0	0	1		1	75	0	0	0	0	1	0	0	0	0	1	Invariable
76	226	TGC	0	0	0.3083	2.2761	0	0	0	N/A	0			76	1	0	0	1	0	0	0	1	0	0	0	0	1		1	76	0	0	0	0	1	0	0	0	0	1	Invariable
77	229	TTT	0	0	0.3083	2.6917	0	0	0	N/A	0			77	1	0	0	1	0	0	0	1	0	0	0	0	1		1	77	0	0	0	0	1	0	0	0	0	1	Invariable
78	232	GAA	0	0	0.3114	2.39	0	0	0	N/A	0			78	1	0	0	1	0	0	0	1	0	0	0	0	1		1	78	0	0	0	0	1	0	0	0	0	1	Invariable
79	235	GAA	0	0	0.3114	2.39	0	0	0	N/A	0			79	1	0	0	1	0	0	0	1	0	0	0	0	1		1	79	0	0	0	0	1	0	0	0	0	1	Invariable
80	238	GTT	0	0	1	2	0	0	0	N/A	0			80	1	0	0	1	0	0	0	1	0	0	0	0	1		1	80	0	0	0	0	1	0	0	0	0	1	Invariable
81	241	TCC	0	0	1	2	0	0	0	N/A	0			81	1	0	0	1	0	0	0	1	0	0	0	0	1		1	81	0	0	0	0	1	0	0	0	0	1	Invariable
82	244	CTA	0	0	1.3083	1.6917	0	0	0	N/A	0			82	1	0	0	1	0	0	0	1	0	0	0	0	1		1	82	0	0	0	0	1	0	0	0	0	1	Invariable
83	247	AAC	0	0	0.3083	2.6917	0	0	0	N/A	0			83	1	0	0	1	0	0	0	1	0	0	0	0	1		1	83	0	0	0	0	1	0	0	0	0	1	Invariable
84	250	AAG	0	0	0.4027	2.2496	0	0	0	N/A	0			84	1	0	0	1	0	0	0	1	0	0	0	0	1		1	84	0	0	0	0	1	0	0	0	0	1	Invariable
85	253	TCA	0	0	1	1.3083	0	0	0	N/A	0			85	1	0	0	1	0	0	0	1	0	0	0	0	1		1	85	0	0	0	0	1	0	0	0	0	1	Invariable
86	256	GGA	0	0	1	1.7014	0	0	0	N/A	0			86	1	0	0	1	0	0	0	1	0	0	0	0	1		1	86	0	0	0	0	1	0	0	0	0	1	Invariable
87	259	ACT	0	0	1	2	0	0	0	N/A	0			87	1	0	0	1	0	0	0	1	0	0	0	0	1		1	87	0	0	0	0	1	0	0	0	0	1	Invariable
88	262	AAG	0	0	0.4027	2.2496	0	0	0	N/A	0			88	1	0	0	1	0	0	0	1	0	0	0	0	1		1	88	0	0	0	0	1	0	0	0	0	1	Invariable
89	265	CCA	0	0	1	2	0	0	0	N/A	0			89	1	0	0	1	0	0	0	1	0	0	0	0	1		1	89	0	0	0	0	1	0	0	0	0	1	Invariable
90	268	GTG	0	0	1	2	0	0	0	N/A	0			90	1	0	0	1	0	0	0	1	0	0	0	0	1		1	90	0	0	0	0	1	0	0	0	0	1	Invariable
91	271	TCC	0	0	1	2	0	0	0	N/A	0			91	1	0	0	1	0	0	0	1	0	0	0	0	1		1	91	0	0	0	0	1	0	0	0	0	1	Invariable
92	274	ATA	0	0	0.6886	2.3114	0	0	0	N/A	0			92	1	0	0	1	0	0	0	1	0	0	0	0	1		1	92	0	0	0	0	1	0	0	0	0	1	Invariable
93	277	TAC	0	0	0.3083	2	0	0	0	N/A	0			93	1	0	0	1	0	0	0	1	0	0	0	0	1		1	93	0	0	0	0	1	0	0	0	0	1	Invariable
94	280	CAA	0	0	0.3114	2.3804	0	0	0	N/A	0			94	1	0	0	1	0	0	0	1	0	0	0	0	1		1	94	0	0	0	0	1	0	0	0	0	1	Invariable
95	283	ATA	0	0	0.6886	2.3114	0	0	0	N/A	0			95	1	0	0	1	0	0	0	1	0	0	0	0	1		1	95	0	0	0	0	1	0	0	0	0	1	Invariable
96	286	TTT	0	0	0.3083	2.6917	0	0	0	N/A	0			96	1	0	0	1	0	0	0	1	0	0	0	0	1		1	96	0	0	0	0	1	0	0	0	0	1	Invariable
97	289	AGC	0	0	0.3083	2.6917	0	0	0	N/A	0			97	1	0	0	1	0	0	0	1	0	0	0	0	1		1	97	0	0	0	0	1	0	0	0	0	1	Invariable
98	292	AGC	0	0	0.3083	2.6917	0	0	0	N/A	0			98	1	0	0	1	0	0	0	1	0	0	0	0	1		1	98	0	0	0	0	1	0	0	0	0	1	Invariable
99	295	GAC	0	0	0.3083	2.6917	0	0	0	N/A	0			99	1	0	0	1	0	0	0	1	0	0	0	0	1		1	99	0	0	0	0	1	0	0	0	0	1	Invariable
100	298	GAA	0	0	0.3114	2.39	0	0	0	N/A	0			100	1	0	0	1	0	0	0	1	0	0	0	0	1		1	100	0	0	0	0	1	0	0	0	0	1	Invariable
101	301	ATC	0	0	0.7239	2.2761	0	0	0	N/A	0			101	1	0	0	1	0	0	0	1	0	0	0	0	1		1	101	0	0	0	0	1	0	0	0	0	1	Invariable
102	304	CAA	0.0014	0.0185	0.3114	2.3804	0.0046	0.0078	0.0032	0.9977	0.7167			102	1	0	0	1	0	0	0	1	0	0	0	0	1		1	102	0	0	0	0	1	0	0	0	0	1	Invariable
103	307	GTG	0	0	1	2	0	0	0	N/A	0			103	1	0	0	1	0	0	0	1	0	0	0	0	1		1	103	0	0	0	0	1	0	0	0	0	1	Invariable
104	310	TCA	0	0	1	1.3083	0	0	0	N/A	0			104	1	0	0	1	0	0	0	1	0	0	0	0	1		1	104	0	0	0	0	1	0	0	0	0	1	Invariable
105	313	GCT	0	0	1	2	0	0	0	N/A	0			105	1	0	0	1	0	0	0	1	0	0	0	0	1		1	105	0	0	0	0	1	0	0	0	0	1	Invariable
106	316	TCG	0	0	1	1.5843	0	0	0	N/A	0			106	1	0	0	1	0	0	0	1	0	0	0	0	1		1	106	0	0	0	0	1	0	0	0	0	1	Invariable
107	319	AAC	0	0	0.3083	2.6917	0	0	0	N/A	0			107	1	0	0	1	0	0	0	1	0	0	0	0	1		1	107	0	0	0	0	1	0	0	0	0	1	Invariable
108	322	TCG	0	0	1	1.5843	0	0	0	N/A	0			108	1	0	0	1	0	0	0	1	0	0	0	0	1		1	108	0	0	0	0	1	0	0	0	0	1	Invariable
109	325	CTA	0	0	1.3083	1.6917	0	0	0	N/A	0			109	1	0	0	1	0	0	0	1	0	0	0	0	1		1	109	0	0	0	0	1	0	0	0	0	1	Invariable
110	328	TAC	0	0	0.3083	2	0	0	0	N/A	0			110	1	0	0	1	0	0	0	1	0	0	0	0	1		1	110	0	0	0	0	1	0	0	0	0	1	Invariable
111	331	AAC	0	0	0.3083	2.6917	0	0	0	N/A	0			111	1	0	0	1	0	0	0	1	0	0	0	0	1		1	111	0	0	0	0	1	0	0	0	0	1	Invariable
112	334	ACG	0	0	1	2	0	0	0	N/A	0			112	1	0	0	1	0	0	0	1	0	0	0	0	1		1	112	0	0	0	0	1	0	0	0	0	1	Invariable
113	337	GAA	0	0	0.3114	2.39	0	0	0	N/A	0			113	1	0	0	1	0	0	0	1	0	0	0	0	1		1	113	0	0	0	0	1	0	0	0	0	1	Invariable
114	340	TAT	0	0	0.3083	2	0	0	0	N/A	0			114	1	0	0	1	0	0	0	1	0	0	0	0	1		1	114	0	0	0	0	1	0	0	0	0	1	Invariable
115	343	CTC	0	0	1	2	0	0	0	N/A	0			115	1	0	0	1	0	0	0	1	0	0	0	0	1		1	115	0	0	0	0	1	0	0	0	0	1	Invariable
116	346	TCA	0	0	1	1.3083	0	0	0	N/A	0			116	1	0	0	1	0	0	0	1	0	0	0	0	1		1	116	0	0	0	0	1	0	0	0	0	1	Invariable
117	349	TCC	0	0	1	2	0	0	0	N/A	0			117	1	0	0	1	0	0	0	1	0	0	0	0	1		1	117	0	0	0	0	1	0	0	0	0	1	Invariable
118	352	ATT	0	0	0.7239	2.2761	0	0	0	N/A	0			118	1	0	0	1	0	0	0	1	0	0	0	0	1		1	118	0	0	0	0	1	0	0	0	0	1	Invariable
119	355	TTA	0	0	0.6196	1.6886	0	0	0	N/A	0			119	1	0	0	1	0	0	0	1	0	0	0	0	1		1	119	0	0	0	0	1	0	0	0	0	1	Invariable
120	358	AAA	0	0	0.3114	2.341	0	0	0	N/A	0			120	1	0	0	1	0	0	0	1	0	0	0	0	1		1	120	0	0	0	0	1	0	0	0	0	1	Invariable
121	361	ATA	0	0	0.6886	2.3114	0	0	0	N/A	0			121	1	0	0	1	0	0	0	1	0	0	0	0	1		1	121	0	0	0	0	1	0	0	0	0	1	Invariable
122	364	AAA	0	0	0.3114	2.341	0	0	0	N/A	0			122	1	0	0	1	0	0	0	1	0	0	0	0	1		1	122	0	0	0	0	1	0	0	0	0	1	Invariable
123	367	AAT	0	0	0.3083	2.6917	0	0	0	N/A	0			123	1	0	0	1	0	0	0	1	0	0	0	0	1		1	123	0	0	0	0	1	0	0	0	0	1	Invariable
124	370	GCG	0	0	1	2	0	0	0	N/A	0			124	1	0	0	1	0	0	0	1	0	0	0	0	1		1	124	0	0	0	0	1	0	0	0	0	1	Invariable
125	373	CAA	0	0	0.3114	2.3804	0	0	0	N/A	0			125	1	0	0	1	0	0	0	1	0	0	0	0	1		1	125	0	0	0	0	1	0	0	0	0	1	Invariable
126	376	ACG	0	0	1	2	0	0	0	N/A	0			126	1	0	0	1	0	0	0	1	0	0	0	0	1		1	126	0	0	0	0	1	0	0	0	0	1	Invariable
127	379	AAT	0	0	0.3083	2.6917	0	0	0	N/A	0			127	1	0	0	1	0	0	0	1	0	0	0	0	1		1	127	0	0	0	0	1	0	0	0	0	1	Invariable
128	382	AGT	0	1	0.3083	2.6917	0	0.3715	0.3715	0.8972	83.1574			128	1	0.82	0.2	0.2	109.73	0.8	0	0.65	1	0	-10.73	-7.96	0.06		1	128	0.739	59	81.96	-0.09	0.8713	0.28	5.821	79.824	578.606	1	Neutral
129	385	TAC	0	0	0.3083	2	0	0	0	N/A	0			129	1	0	0	1	0	0	0	1	0	0	0	0	1		1	129	0	0	0	0	1	0	0	0	0	1	Invariable
130	388	ATC	0	0	0.7239	2.2761	0	0	0	N/A	0			130	1	0	0	1	0	0	0	1	0	0	0	0	1		1	130	0	0	0	0	1	0	0	0	0	1	Invariable
131	391	CAT	0	0	0.3083	2.6917	0	0	0	N/A	0			131	1	0	0	1	0	0	0	1	0	0	0	0	1		1	131	0	0	0	0	1	0	0	0	0	1	Invariable
132	394	TGT	0	0	0.3083	2.2761	0	0	0	N/A	0			132	1	0	0	1	0	0	0	1	0	0	0	0	1		1	132	0	0	0	0	1	0	0	0	0	1	Invariable
133	397	GTG	0	0	1	2	0	0	0	N/A	0			133	1	0	0	1	0	0	0	1	0	0	0	0	1		1	133	0	0	0	0	1	0	0	0	0	1	Invariable
134	400	TTC	0	0	0.3083	2.6917	0	0	0	N/A	0			134	1	0	0	1	0	0	0	1	0	0	0	0	1		1	134	0	0	0	0	1	0	0	0	0	1	Invariable
135	403	GAA	0	0	0.3114	2.39	0	0	0	N/A	0			135	1	0	0	1	0	0	0	1	0	0	0	0	1		1	135	0	0	0	0	1	0	0	0	0	1	Invariable
136	406	AAC	0	0	0.3083	2.6917	0	0	0	N/A	0			136	1	0	0	1	0	0	0	1	0	0	0	0	1		1	136	0	0	0	0	1	0	0	0	0	1	Invariable
137	409	AGA	0	0	0.6523	2	0	0	0	N/A	0			137	1	0	0	1	0	0	0	1	0	0	0	0	1		1	137	0	0	0	0	1	0	0	0	0	1	Invariable
138	412	AAT	0	0	0.3083	2.6917	0	0	0	N/A	0			138	1	0	0	1	0	0	0	1	0	0	0	0	1		1	138	0	0	0	0	1	0	0	0	0	1	Invariable
139	415	GAA	0	0	0.3114	2.39	0	0	0	N/A	0			139	1	0	0	1	0	0	0	1	0	0	0	0	1		1	139	0	0	0	0	1	0	0	0	0	1	Invariable
140	418	AAA	0	0	0.3114	2.341	0	0	0	N/A	0			140	1	0	0	1	0	0	0	1	0	0	0	0	1		1	140	0	0	0	0	1	0	0	0	0	1	Invariable
141	421	AAC	0	0	0.3083	2.6917	0	0	0	N/A	0			141	1	0	0	1	0	0	0	1	0	0	0	0	1		1	141	0	0	0	0	1	0	0	0	0	1	Invariable
142	424	AAA	0	0	0.3114	2.341	0	0	0	N/A	0			142	1	0	0	1	0	0	0	1	0	0	0	0	1		1	142	0	0	0	0	1	0	0	0	0	1	Invariable
143	427	GAA	0	0	0.3114	2.39	0	0	0	N/A	0			143	1	0	0	1	0	0	0	1	0	0	0	0	1		1	143	0	0	0	0	1	0	0	0	0	1	Invariable
144	430	ATC	0	0	0.7239	2.2761	0	0	0	N/A	0			144	1	0	0	1	0	0	0	1	0	0	0	0	1		1	144	0	0	0	0	1	0	0	0	0	1	Invariable
145	433	CAC	0	0	0.3083	2.6917	0	0	0	N/A	0			145	1	0	0	1	0	0	0	1	0	0	0	0	1		1	145	0	0	0	0	1	0	0	0	0	1	Invariable
146	436	AAG	0	0	0.4027	2.2496	0	0	0	N/A	0			146	1	0	0	1	0	0	0	1	0	0	0	0	1		1	146	0	0	0	0	1	0	0	0	0	1	Invariable
147	439	GGG	0	0	1	2	0	0	0	N/A	0			147	1	0	0	1	0	0	0	1	0	0	0	0	1		1	147	0	0	0	0	1	0	0	0	0	1	Invariable
148	442	GTG	0	0	1	2	0	0	0	N/A	0			148	1	0	0	1	0	0	0	1	0	0	0	0	1		1	148	0	0	0	0	1	0	0	0	0	1	Invariable
149	445	GCA	0	0	1	2	0	0	0	N/A	0			149	1	0	0	1	0	0	0	1	0	0	0	0	1		1	149	0	0	0	0	1	0	0	0	0	1	Invariable
150	448	AAA	0	0	0.3114	2.341	0	0	0	N/A	0			150	1	0	0	1	0	0	0	1	0	0	0	0	1		1	150	0	0	0	0	1	0	0	0	0	1	Invariable
151	451	ATT	0	0	0.7239	2.2761	0	0	0	N/A	0			151	1	0	0	1	0	0	0	1	0	0	0	0	1		1	151	0	0	0	0	1	0	0	0	0	1	Invariable
152	454	GCA	0	0	1	2	0	0	0	N/A	0			152	1	0	0	1	0	0	0	1	0	0	0	0	1		1	152	0	0	0	0	1	0	0	0	0	1	Invariable
153	457	GTA	0	0	1	2	0	0	0	N/A	0			153	1	0	0	1	0	0	0	1	0	0	0	0	1		1	153	0	0	0	0	1	0	0	0	0	1	Invariable
154	460	AAA	0	0	0.3114	2.341	0	0	0	N/A	0			154	1	0	0	1	0	0	0	1	0	0	0	0	1		1	154	0	0	0	0	1	0	0	0	0	1	Invariable
155	463	AAT	0	0	0.3083	2.6917	0	0	0	N/A	0			155	1	0	0	1	0	0	0	1	0	0	0	0	1		1	155	0	0	0	0	1	0	0	0	0	1	Invariable
156	466	TAC	0	0	0.3083	2	0	0	0	N/A	0			156	1	0	0	1	0	0	0	1	0	0	0	0	1		1	156	0	0	0	0	1	0	0	0	0	1	Invariable
157	469	CCC	0	0	1	2	0	0	0	N/A	0			157	1	0	0	1	0	0	0	1	0	0	0	0	1		1	157	0	0	0	0	1	0	0	0	0	1	Invariable
158	472	ATT	0	0	0.7239	2.2761	0	0	0	N/A	0			158	1	0	0	1	0	0	0	1	0	0	0	0	1		1	158	0	0	0	0	1	0	0	0	0	1	Invariable
159	475	CAA	0	0	0.3114	2.3804	0	0	0	N/A	0			159	1	0	0	1	0	0	0	1	0	0	0	0	1		1	159	0	0	0	0	1	0	0	0	0	1	Invariable
160	478	AAT	0	0	0.3083	2.6917	0	0	0	N/A	0			160	1	0	0	1	0	0	0	1	0	0	0	0	1		1	160	0	0	0	0	1	0	0	0	0	1	Invariable
161	481	GAA	0	0	0.3114	2.39	0	0	0	N/A	0			161	1	0	0	1	0	0	0	1	0	0	0	0	1		1	161	0	0	0	0	1	0	0	0	0	1	Invariable
162	484	AAT	0	0	0.3083	2.6917	0	0	0	N/A	0			162	1	0	0	1	0	0	0	1	0	0	0	0	1		1	162	0	0	0	0	1	0	0	0	0	1	Invariable
163	487	TTA	0	0	0.6196	1.6886	0	0	0	N/A	0			163	1	0	0	1	0	0	0	1	0	0	0	0	1		1	163	0	0	0	0	1	0	0	0	0	1	Invariable
164	490	ACC	0	0	1	2	0	0	0	N/A	0			164	1	0	0	1	0	0	0	1	0	0	0	0	1		1	164	0	0	0	0	1	0	0	0	0	1	Invariable
165	493	AAC	0	0	0.3083	2.6917	0	0	0	N/A	0			165	1	0	0	1	0	0	0	1	0	0	0	0	1		1	165	0	0	0	0	1	0	0	0	0	1	Invariable
166	496	AAA	0	0	0.3114	2.341	0	0	0	N/A	0			166	1	0	0	1	0	0	0	1	0	0	0	0	1		1	166	0	0	0	0	1	0	0	0	0	1	Invariable
167	499	CAT	0	0	0.3083	2.6917	0	0	0	N/A	0			167	1	0	0	1	0	0	0	1	0	0	0	0	1		1	167	0	0	0	0	1	0	0	0	0	1	Invariable
168	502	GTA	0	0	1	2	0	0	0	N/A	0			168	1	0	0	1	0	0	0	1	0	0	0	0	1		1	168	0	0	0	0	1	0	0	0	0	1	Invariable
169	505	GTG	0	0	1	2	0	0	0	N/A	0			169	1	0	0	1	0	0	0	1	0	0	0	0	1		1	169	0	0	0	0	1	0	0	0	0	1	Invariable
170	508	GAT	0	0	0.3083	2.6917	0	0	0	N/A	0			170	1	0	0	1	0	0	0	1	0	0	0	0	1		1	170	0	0	0	0	1	0	0	0	0	1	Invariable
171	511	TTG	0	0	0.711	1.8734	0	0	0	N/A	0			171	1	0	0	1	0	0	0	1	0	0	0	0	1		1	171	0	0	0	0	1	0	0	0	0	1	Invariable
172	514	TAT	0	0	0.3083	2	0	0	0	N/A	0			172	1	0	0	1	0	0	0	1	0	0	0	0	1		1	172	0	0	0	0	1	0	0	0	0	1	Invariable
173	517	AAC	0	0	0.3083	2.6917	0	0	0	N/A	0			173	1	0	0	1	0	0	0	1	0	0	0	0	1		1	173	0	0	0	0	1	0	0	0	0	1	Invariable
174	520	CAA	0	1	0.3114	2.3812	0	0.42	0.42	0.8844	94.0037			174	1	0	0	0.3	209.33	0.7	0.79	0.36	1	0	-8.79	-8.46	0.72		1	174	0.422	137.906	90.273	0.785	0.1881	0.309	17.65	326.505	1768.98	0.3757	Neutral
175	523	CTC	0	0	1	2	0	0	0	N/A	0			175	1	0	0	1	0	0	0	1	0	0	0	0	1		1	175	0	0	0	0	1	0	0	0	0	1	Invariable
176	526	GAT	0	0	0.3083	2.6917	0	0	0	N/A	0			176	1	0	0	1	0	0	0	1	0	0	0	0	1		1	176	0	0	0	0	1	0	0	0	0	1	Invariable
177	529	TTA	0	0	0.6196	1.6886	0	0	0	N/A	0			177	1	0	0	1	0	0	0	1	0	0	0	0	1		1	177	0	0	0	0	1	0	0	0	0	1	Invariable
178	532	AGC	0	0	0.3083	2.6917	0	0	0	N/A	0			178	1	0	0	1	0	0	0	1	0	0	0	0	1		1	178	0	0	0	0	1	0	0	0	0	1	Invariable
179	535	AAA	0	0	0.3114	2.341	0	0	0	N/A	0			179	1	0	0	1	0	0	0	1	0	0	0	0	1		1	179	0	0	0	0	1	0	0	0	0	1	Invariable
180	538	GAT	0	0	0.3083	2.6917	0	0	0	N/A	0			180	1	0	0	1	0	0	0	1	0	0	0	0	1		1	180	0	0	0	0	1	0	0	0	0	1	Invariable
181	541	AAC	0	0	0.3083	2.6917	0	0	0	N/A	0			181	1	0	0	1	0	0	0	1	0	0	0	0	1		1	181	0	0	0	0	1	0	0	0	0	1	Invariable
182	544	TCG	0	0	1	1.5843	0	0	0	N/A	0			182	1	0	0	1	0	0	0	1	0	0	0	0	1		1	182	0	0	0	0	1	0	0	0	0	1	Invariable
183	547	AAT	0	0	0.3083	2.6917	0	0	0	N/A	0			183	1	0	0	1	0	0	0	1	0	0	0	0	1		1	183	0	0	0	0	1	0	0	0	0	1	Invariable
184	550	AAC	0	0	0.3083	2.6917	0	0	0	N/A	0			184	1	0	0	1	0	0	0	1	0	0	0	0	1		1	184	0	0	0	0	1	0	0	0	0	1	Invariable
185	553	AAA	0	0	0.3114	2.341	0	0	0	N/A	0			185	1	0	0	1	0	0	0	1	0	0	0	0	1		1	185	0	0	0	0	1	0	0	0	0	1	Invariable
186	556	TAC	0	0	0.3083	2	0	0	0	N/A	0			186	1	0	0	1	0	0	0	1	0	0	0	0	1		1	186	0	0	0	0	1	0	0	0	0	1	Invariable
187	559	AGA	0	0	0.6523	2	0	0	0	N/A	0			187	1	0	0	1	0	0	0	1	0	0	0	0	1		1	187	0	0	0	0	1	0	0	0	0	1	Invariable
188	562	GTC	0	0	1	2	0	0	0	N/A	0			188	1	0	0	1	0	0	0	1	0	0	0	0	1		1	188	0	0	0	0	1	0	0	0	0	1	Invariable
189	565	ACA	0	0	1	2	0	0	0	N/A	0			189	1	0	0	1	0	0	0	1	0	0	0	0	1		1	189	0	0	0	0	1	0	0	0	0	1	Invariable
190	568	GCT	0	0	1	2	0	0	0	N/A	0			190	1	0	0	1	0	0	0	1	0	0	0	0	1		1	190	0	0	0	0	1	0	0	0	0	1	Invariable
191	571	GAA	0	0	0.3114	2.39	0	0	0	N/A	0			191	1	0	0	1	0	0	0	1	0	0	0	0	1		1	191	0	0	0	0	1	0	0	0	0	1	Invariable
192	574	CCG	0	0	1	2	0	0	0	N/A	0			192	1	0	0	1	0	0	0	1	0	0	0	0	1		1	192	0	0	0	0	1	0	0	0	0	1	Invariable
193	577	GGG	0	0	1	2	0	0	0	N/A	0			193	1	0	0	1	0	0	0	1	0	0	0	0	1		1	193	0	0	0	0	1	0	0	0	0	1	Invariable
194	580	CAT	0	0	0.3083	2.6917	0	0	0	N/A	0			194	1	0	0	1	0	0	0	1	0	0	0	0	1		1	194	0	0	0	0	1	0	0	0	0	1	Invariable
195	583	ATA	0	0	0.6886	2.3114	0	0	0	N/A	0			195	1	0	0	1	0	0	0	1	0	0	0	0	1		1	195	0	0	0	0	1	0	0	0	0	1	Invariable
196	586	CTC	0	0	1	2	0	0	0	N/A	0			196	1	0	0	1	0	0	0	1	0	0	0	0	1		1	196	0	0	0	0	1	0	0	0	0	1	Invariable
197	589	TAC	0	0	0.3083	2	0	0	0	N/A	0			197	1	0	0	1	0	0	0	1	0	0	0	0	1		1	197	0	0	0	0	1	0	0	0	0	1	Invariable
198	592	ATT	0	0	0.7239	2.2761	0	0	0	N/A	0			198	1	0	0	1	0	0	0	1	0	0	0	0	1		1	198	0	0	0	0	1	0	0	0	0	1	Invariable
199	595	CTG	0	0	1.3083	1.6917	0	0	0	N/A	0			199	1	0	0	1	0	0	0	1	0	0	0	0	1		1	199	0	0	0	0	1	0	0	0	0	1	Invariable
200	598	GGG	0	0	1	2	0	0	0	N/A	0			200	1	0	0	1	0	0	0	1	0	0	0	0	1		1	200	0	0	0	0	1	0	0	0	0	1	Invariable
201	601	AGC	0	0	0.3083	2.6917	0	0	0	N/A	0			201	1	0	0	1	0	0	0	1	0	0	0	0	1		1	201	0	0	0	0	1	0	0	0	0	1	Invariable
202	604	AAA	0	0	0.3114	2.341	0	0	0	N/A	0			202	1	0	0	1	0	0	0	1	0	0	0	0	1		1	202	0	0	0	0	1	0	0	0	0	1	Invariable
203	607	CTA	0	0	1.3083	1.6917	0	0	0	N/A	0			203	1	0	0	1	0	0	0	1	0	0	0	0	1		1	203	0	0	0	0	1	0	0	0	0	1	Invariable
204	610	GCC	0	0	1	2	0	0	0	N/A	0			204	1	0	0	1	0	0	0	1	0	0	0	0	1		1	204	0	0	0	0	1	0	0	0	0	1	Invariable
205	613	AAT	0	0	0.3083	2.6917	0	0	0	N/A	0			205	1	0	0	1	0	0	0	1	0	0	0	0	1		1	205	0	0	0	0	1	0	0	0	0	1	Invariable
206	616	GGG	0	0	1	2	0	0	0	N/A	0			206	1	0	0	1	0	0	0	1	0	0	0	0	1		1	206	0	0	0	0	1	0	0	0	0	1	Invariable
207	619	AAA	0	0	0.3114	2.341	0	0	0	N/A	0			207	1	0	0	1	0	0	0	1	0	0	0	0	1		1	207	0	0	0	0	1	0	0	0	0	1	Invariable
208	622	AGC	0	1	0.3083	2.6917	0	0.3715	0.3715	0.8972	83.1574			208	1	0.04	0	0	68.99	1	0	0.66	1	0	-7.55	-7.52	0.97		1	208	0.468	67.468	66.673	0.001	0.2673	0.228	8.038	144.08	713.013	0.9809	Neutral
209	625	ATA	0	0	0.6886	2.3114	0	0	0	N/A	0			209	1	0	0	1	0	0	0	1	0	0	0	0	1		1	209	0	0	0	0	1	0	0	0	0	1	Invariable
210	628	TAC	0	0	0.3083	2	0	0	0	N/A	0			210	1	0	0	1	0	0	0	1	0	0	0	0	1		1	210	0	0	0	0	1	0	0	0	0	1	Invariable
211	631	TTT	0	0	0.3083	2.6917	0	0	0	N/A	0			211	1	0	0	1	0	0	0	1	0	0	0	0	1		1	211	0	0	0	0	1	0	0	0	0	1	Invariable
212	634	GGA	0	0	1	1.7014	0	0	0	N/A	0			212	1	0	0	1	0	0	0	1	0	0	0	0	1		1	212	0	0	0	0	1	0	0	0	0	1	Invariable
213	637	AAA	0	0	0.3114	2.341	0	0	0	N/A	0			213	1	0	0	1	0	0	0	1	0	0	0	0	1		1	213	0	0	0	0	1	0	0	0	0	1	Invariable
214	640	AAC	0	0	0.3083	2.6917	0	0	0	N/A	0			214	1	0	0	1	0	0	0	1	0	0	0	0	1		1	214	0	0	0	0	1	0	0	0	0	1	Invariable
215	643	TGC	0	0	0.3083	2.2761	0	0	0	N/A	0			215	1	0	0	1	0	0	0	1	0	0	0	0	1		1	215	0	0	0	0	1	0	0	0	0	1	Invariable
216	646	CCT	0	0	1	2	0	0	0	N/A	0			216	1	0	0	1	0	0	0	1	0	0	0	0	1		1	216	0	0	0	0	1	0	0	0	0	1	Invariable
217	649	CTC	0	0	1	2	0	0	0	N/A	0			217	1	0	0	1	0	0	0	1	0	0	0	0	1		1	217	0	0	0	0	1	0	0	0	0	1	Invariable
218	652	CAT	0	0	0.3083	2.6917	0	0	0	N/A	0			218	1	0	0	1	0	0	0	1	0	0	0	0	1		1	218	0	0	0	0	1	0	0	0	0	1	Invariable
219	655	TTT	0	0	0.3083	2.6917	0	0	0	N/A	0			219	1	0	0	1	0	0	0	1	0	0	0	0	1		1	219	0	0	0	0	1	0	0	0	0	1	Invariable
220	658	GAA	0	0	0.3114	2.39	0	0	0	N/A	0			220	1	0	0	1	0	0	0	1	0	0	0	0	1		1	220	0	0	0	0	1	0	0	0	0	1	Invariable
221	661	TAT	0	0	0.3083	2	0	0	0	N/A	0			221	1	0	0	1	0	0	0	1	0	0	0	0	1		1	221	0	0	0	0	1	0	0	0	0	1	Invariable
222	664	ATA	0	0	0.6886	2.3114	0	0	0	N/A	0			222	1	0	0	1	0	0	0	1	0	0	0	0	1		1	222	0	0	0	0	1	0	0	0	0	1	Invariable
223	667	GGA	0	0	1	1.7014	0	0	0	N/A	0			223	1	0	0	1	0	0	0	1	0	0	0	0	1		1	223	0	0	0	0	1	0	0	0	0	1	Invariable
224	670	GAT	0	0	0.3083	2.6917	0	0	0	N/A	0			224	1	0	0	1	0	0	0	1	0	0	0	0	1		1	224	0	0	0	0	1	0	0	0	0	1	Invariable
225	673	ATA	0	0	0.6886	2.3114	0	0	0	N/A	0			225	1	0	0	1	0	0	0	1	0	0	0	0	1		1	225	0	0	0	0	1	0	0	0	0	1	Invariable
226	676	TAC	0	0	0.3083	2	0	0	0	N/A	0			226	1	0	0	1	0	0	0	1	0	0	0	0	1		1	226	0	0	0	0	1	0	0	0	0	1	Invariable
227	679	AAA	0	0	0.3114	2.341	0	0	0	N/A	0			227	1	0	0	1	0	0	0	1	0	0	0	0	1		1	227	0	0	0	0	1	0	0	0	0	1	Invariable
228	682	CAT	0	0	0.3083	2.6917	0	0	0	N/A	0			228	1	0	0	1	0	0	0	1	0	0	0	0	1		1	228	0	0	0	0	1	0	0	0	0	1	Invariable
229	685	GTG	0	0	1	2	0	0	0	N/A	0			229	1	0	0	1	0	0	0	1	0	0	0	0	1		1	229	0	0	0	0	1	0	0	0	0	1	Invariable
230	688	TTC	0	0	0.3083	2.6917	0	0	0	N/A	0			230	1	0	0	1	0	0	0	1	0	0	0	0	1		1	230	0	0	0	0	1	0	0	0	0	1	Invariable
231	691	CCA	0	0	1	2	0	0	0	N/A	0			231	1	0	0	1	0	0	0	1	0	0	0	0	1		1	231	0	0	0	0	1	0	0	0	0	1	Invariable
232	694	ATC	0	0	0.7239	2.2761	0	0	0	N/A	0			232	1	0	0	1	0	0	0	1	0	0	0	0	1		1	232	0	0	0	0	1	0	0	0	0	1	Invariable
233	697	ATC	0	0	0.7239	2.2761	0	0	0	N/A	0			233	1	0	0	1	0	0	0	1	0	0	0	0	1		1	233	0	0	0	0	1	0	0	0	0	1	Invariable
234	700	AAC	0	0	0.3083	2.6917	0	0	0	N/A	0			234	1	0	0	1	0	0	0	1	0	0	0	0	1		1	234	0	0	0	0	1	0	0	0	0	1	Invariable
235	703	GAA	0	0	0.3114	2.39	0	0	0	N/A	0			235	1	0	0	1	0	0	0	1	0	0	0	0	1		1	235	0	0	0	0	1	0	0	0	0	1	Invariable
236	706	GAA	0	0	0.3114	2.39	0	0	0	N/A	0			236	1	0	0	1	0	0	0	1	0	0	0	0	1		1	236	0	0	0	0	1	0	0	0	0	1	Invariable
237	709	GAG	0	0	0.4027	2.2986	0	0	0	N/A	0			237	1	0	0	1	0	0	0	1	0	0	0	0	1		1	237	0	0	0	0	1	0	0	0	0	1	Invariable
238	712	GTG	0	0	1	2	0	0	0	N/A	0			238	1	0	0	1	0	0	0	1	0	0	0	0	1		1	238	0	0	0	0	1	0	0	0	0	1	Invariable
239	715	GTG	0	0	1	2	0	0	0	N/A	0			239	1	0	0	1	0	0	0	1	0	0	0	0	1		1	239	0	0	0	0	1	0	0	0	0	1	Invariable
240	718	TAC	0	0	0.3083	2	0	0	0	N/A	0			240	1	0	0	1	0	0	0	1	0	0	0	0	1		1	240	0	0	0	0	1	0	0	0	0	1	Invariable
241	721	GAC	0	0	0.3083	2.6917	0	0	0	N/A	0			241	1	0	0	1	0	0	0	1	0	0	0	0	1		1	241	0	0	0	0	1	0	0	0	0	1	Invariable
242	724	TGC	0	0	0.3083	2.2761	0	0	0	N/A	0			242	1	0	0	1	0	0	0	1	0	0	0	0	1		1	242	0	0	0	0	1	0	0	0	0	1	Invariable
243	727	CCC	0	0	1	2	0	0	0	N/A	0			243	1	0	0	1	0	0	0	1	0	0	0	0	1		1	243	0	0	0	0	1	0	0	0	0	1	Invariable
244	730	ATG	0	0	0	3	0	0	0	N/A	0			244	1	0	0	1	0	0	0	1	0	0	0	0	1		1	244	0	0	0	0	1	0	0	0	0	1	Invariable
245	733	TAC	0	0	0.3083	2	0	0	0	N/A	0			245	1	0	0	1	0	0	0	1	0	0	0	0	1		1	245	0	0	0	0	1	0	0	0	0	1	Invariable
246	736	TAT	0	0	0.3083	2	0	0	0	N/A	0			246	1	0	0	1	0	0	0	1	0	0	0	0	1		1	246	0	0	0	0	1	0	0	0	0	1	Invariable
247	739	GAT	0	0	0.3083	2.6917	0	0	0	N/A	0			247	1	0	0	1	0	0	0	1	0	0	0	0	1		1	247	0	0	0	0	1	0	0	0	0	1	Invariable
248	742	GAG	0	0	0.4027	2.2986	0	0	0	N/A	0			248	1	0	0	1	0	0	0	1	0	0	0	0	1		1	248	0	0	0	0	1	0	0	0	0	1	Invariable
249	745	AAG	0	0	0.4027	2.2496	0	0	0	N/A	0			249	1	0	0	1	0	0	0	1	0	0	0	0	1		1	249	0	0	0	0	1	0	0	0	0	1	Invariable
250	748	GAA	0	0	0.3114	2.39	0	0	0	N/A	0			250	1	0	0	1	0	0	0	1	0	0	0	0	1		1	250	0	0	0	0	1	0	0	0	0	1	Invariable
251	751	AAA	0	0	0.3114	2.341	0	0	0	N/A	0			251	1	0	0	1	0	0	0	1	0	0	0	0	1		1	251	0	0	0	0	1	0	0	0	0	1	Invariable
252	754	CAA	0	0	0.3114	2.3804	0	0	0	N/A	0			252	1	0	0	1	0	0	0	1	0	0	0	0	1		1	252	0	0	0	0	1	0	0	0	0	1	Invariable
253	757	ATT	0	0	0.7239	2.2761	0	0	0	N/A	0			253	1	0	0	1	0	0	0	1	0	0	0	0	1		1	253	0	0	0	0	1	0	0	0	0	1	Invariable
254	760	TCT	0	0	1	2	0	0	0	N/A	0			254	1	0	0	1	0	0	0	1	0	0	0	0	1		1	254	0	0	0	0	1	0	0	0	0	1	Invariable
255	763	TTG	0	0	0.711	1.8734	0	0	0	N/A	0			255	1	0	0	1	0	0	0	1	0	0	0	0	1		1	255	0	0	0	0	1	0	0	0	0	1	Invariable
256	766	GGA	0	0	1	1.7014	0	0	0	N/A	0			256	1	0	0	1	0	0	0	1	0	0	0	0	1		1	256	0	0	0	0	1	0	0	0	0	1	Invariable
257	769	AAC	0	0	0.3083	2.6917	0	0	0	N/A	0			257	1	0	0	1	0	0	0	1	0	0	0	0	1		1	257	0	0	0	0	1	0	0	0	0	1	Invariable
258	772	TTG	0	0	0.711	1.8734	0	0	0	N/A	0			258	1	0	0	1	0	0	0	1	0	0	0	0	1		1	258	0	0	0	0	1	0	0	0	0	1	Invariable
259	775	ATT	0	0	0.7239	2.2761	0	0	0	N/A	0			259	1	0	0	1	0	0	0	1	0	0	0	0	1		1	259	0	0	0	0	1	0	0	0	0	1	Invariable
260	778	GTC	0	0	1	2	0	0	0	N/A	0			260	1	0	0	1	0	0	0	1	0	0	0	0	1		1	260	0	0	0	0	1	0	0	0	0	1	Invariable
261	781	ACT	0	0	1	2	0	0	0	N/A	0			261	1	0	0	1	0	0	0	1	0	0	0	0	1		1	261	0	0	0	0	1	0	0	0	0	1	Invariable
262	784	TTT	0	0	0.3083	2.6917	0	0	0	N/A	0			262	1	0	0	1	0	0	0	1	0	0	0	0	1		1	262	0	0	0	0	1	0	0	0	0	1	Invariable
263	787	GAA	0	0	0.3114	2.39	0	0	0	N/A	0			263	1	0	0	1	0	0	0	1	0	0	0	0	1		1	263	0	0	0	0	1	0	0	0	0	1	Invariable
264	790	GCC	0	0	1	2	0	0	0	N/A	0			264	1	0	0	1	0	0	0	1	0	0	0	0	1		1	264	0	0	0	0	1	0	0	0	0	1	Invariable
265	793	AGA	0	0	0.6523	2	0	0	0	N/A	0			265	1	0	0	1	0	0	0	1	0	0	0	0	1		1	265	0	0	0	0	1	0	0	0	0	1	Invariable
266	796	CCC	0	0	1	2	0	0	0	N/A	0			266	1	0	0	1	0	0	0	1	0	0	0	0	1		1	266	0	0	0	0	1	0	0	0	0	1	Invariable
267	799	CCA	0	0	1	2	0	0	0	N/A	0			267	1	0	0	1	0	0	0	1	0	0	0	0	1		1	267	0	0	0	0	1	0	0	0	0	1	Invariable
268	802	AGT	0	0	0.3083	2.6917	0	0	0	N/A	0			268	1	0	0	1	0	0	0	1	0	0	0	0	1		1	268	0	0	0	0	1	0	0	0	0	1	Invariable
269	805	ATA	0	0	0.6886	2.3114	0	0	0	N/A	0			269	1	0	0	1	0	0	0	1	0	0	0	0	1		1	269	0	0	0	0	1	0	0	0	0	1	Invariable
270	808	AAA	0	0	0.3114	2.341	0	0	0	N/A	0			270	1	0	0	1	0	0	0	1	0	0	0	0	1		1	270	0	0	0	0	1	0	0	0	0	1	Invariable
271	811	TCC	0	0	1	2	0	0	0	N/A	0			271	1	0	0	1	0	0	0	1	0	0	0	0	1		1	271	0	0	0	0	1	0	0	0	0	1	Invariable
272	814	ATC	0	0	0.7239	2.2761	0	0	0	N/A	0			272	1	0	0	1	0	0	0	1	0	0	0	0	1		1	272	0	0	0	0	1	0	0	0	0	1	Invariable
273	817	AGC	0	0	0.3083	2.6917	0	0	0	N/A	0			273	1	0	0	1	0	0	0	1	0	0	0	0	1		1	273	0	0	0	0	1	0	0	0	0	1	Invariable
274	820	AAG	0	0	0.4027	2.2496	0	0	0	N/A	0			274	1	0	0	1	0	0	0	1	0	0	0	0	1		1	274	0	0	0	0	1	0	0	0	0	1	Invariable
275	823	GAC	0	0	0.3083	2.6917	0	0	0	N/A	0			275	1	0	0	1	0	0	0	1	0	0	0	0	1		1	275	0	0	0	0	1	0	0	0	0	1	Invariable
276	826	ATT	0	0	0.7239	2.2761	0	0	0	N/A	0			276	1	0	0	1	0	0	0	1	0	0	0	0	1		1	276	0	0	0	0	1	0	0	0	0	1	Invariable
277	829	TTG	0	0	0.711	1.8734	0	0	0	N/A	0			277	1	0	0	1	0	0	0	1	0	0	0	0	1		1	277	0	0	0	0	1	0	0	0	0	1	Invariable
278	832	AAG	0	0	0.4027	2.2496	0	0	0	N/A	0			278	1	0	0	1	0	0	0	1	0	0	0	0	1		1	278	0	0	0	0	1	0	0	0	0	1	Invariable
279	835	AAG	0	0	0.4027	2.2496	0	0	0	N/A	0			279	1	0	0	1	0	0	0	1	0	0	0	0	1		1	279	0	0	0	0	1	0	0	0	0	1	Invariable
280	838	CAT	0	0	0.3083	2.6917	0	0	0	N/A	0			280	1	0	0	1	0	0	0	1	0	0	0	0	1		1	280	0	0	0	0	1	0	0	0	0	1	Invariable
281	841	ATA	0	0	0.6886	2.3114	0	0	0	N/A	0			281	1	0	0	1	0	0	0	1	0	0	0	0	1		1	281	0	0	0	0	1	0	0	0	0	1	Invariable
282	844	AAA	0	0	0.3114	2.341	0	0	0	N/A	0			282	1	0	0	1	0	0	0	1	0	0	0	0	1		1	282	0	0	0	0	1	0	0	0	0	1	Invariable
283	847	TAC	0	0	0.3083	2	0	0	0	N/A	0			283	1	0	0	1	0	0	0	1	0	0	0	0	1		1	283	0	0	0	0	1	0	0	0	0	1	Invariable
284	850	GAC	0	0	0.3083	2.6917	0	0	0	N/A	0			284	1	0	0	1	0	0	0	1	0	0	0	0	1		1	284	0	0	0	0	1	0	0	0	0	1	Invariable
285	853	ATT	0	0	0.7239	2.2761	0	0	0	N/A	0			285	1	0	0	1	0	0	0	1	0	0	0	0	1		1	285	0	0	0	0	1	0	0	0	0	1	Invariable
286	856	GAG	0	0	0.4027	2.2986	0	0	0	N/A	0			286	1	0	0	1	0	0	0	1	0	0	0	0	1		1	286	0	0	0	0	1	0	0	0	0	1	Invariable
287	859	AGA	0	0	0.6523	2	0	0	0	N/A	0			287	1	0	0	1	0	0	0	1	0	0	0	0	1		1	287	0	0	0	0	1	0	0	0	0	1	Invariable
288	862	AAG	0	0	0.4027	2.2496	0	0	0	N/A	0			288	1	0	0	1	0	0	0	1	0	0	0	0	1		1	288	0	0	0	0	1	0	0	0	0	1	Invariable
289	865	CTG	0	0	1.3083	1.6917	0	0	0	N/A	0			289	1	0	0	1	0	0	0	1	0	0	0	0	1		1	289	0	0	0	0	1	0	0	0	0	1	Invariable
290	868	CAT	0	0	0.3083	2.6917	0	0	0	N/A	0			290	1	0	0	1	0	0	0	1	0	0	0	0	1		1	290	0	0	0	0	1	0	0	0	0	1	Invariable
291	871	GCG	0	0	1	2	0	0	0	N/A	0			291	1	0	0	1	0	0	0	1	0	0	0	0	1		1	291	0	0	0	0	1	0	0	0	0	1	Invariable
292	874	ATT	0	0	0.7239	2.2761	0	0	0	N/A	0			292	1	0	0	1	0	0	0	1	0	0	0	0	1		1	292	0	0	0	0	1	0	0	0	0	1	Invariable
293	877	CTA	0	0	1.3083	1.6917	0	0	0	N/A	0			293	1	0	0	1	0	0	0	1	0	0	0	0	1		1	293	0	0	0	0	1	0	0	0	0	1	Invariable
294	880	AGC	0	0	0.3083	2.6917	0	0	0	N/A	0			294	1	0	0	1	0	0	0	1	0	0	0	0	1		1	294	0	0	0	0	1	0	0	0	0	1	Invariable
295	883	GGC	0	0	1	2	0	0	0	N/A	0			295	1	0	0	1	0	0	0	1	0	0	0	0	1		1	295	0	0	0	0	1	0	0	0	0	1	Invariable
296	886	ACA	0	0	1	2	0	0	0	N/A	0			296	1	0	0	1	0	0	0	1	0	0	0	0	1		1	296	0	0	0	0	1	0	0	0	0	1	Invariable
297	889	GAT	0	0	0.3083	2.6917	0	0	0	N/A	0			297	1	0	0	1	0	0	0	1	0	0	0	0	1		1	297	0	0	0	0	1	0	0	0	0	1	Invariable
298	892	TAT	0	0	0.3083	2	0	0	0	N/A	0			298	1	0	0	1	0	0	0	1	0	0	0	0	1		1	298	0	0	0	0	1	0	0	0	0	1	Invariable
299	895	GCC	0	0	1	2	0	0	0	N/A	0			299	1	0	0	1	0	0	0	1	0	0	0	0	1		1	299	0	0	0	0	1	0	0	0	0	1	Invariable
300	898	TTG	0	0	0.711	1.8734	0	0	0	N/A	0			300	1	0	0	1	0	0	0	1	0	0	0	0	1		1	300	0	0	0	0	1	0	0	0	0	1	Invariable
301	901	GCC	0.0119	1	0.8847	2.1153	0.0135	0.4727	0.4593	0.7057	102.805			301	1	0.04	0.02	0	118.39	1	0.42	0.45	1	0	-8.03	-7.79	0.79		1	301	0	117.561	88.973	0.425	0.2574	0.304	1465.03	10000	10000	0.5142	Neutral
302	904	AAT	0	0	0.3083	2.6917	0	0	0	N/A	0			302	1	0	0	1	0	0	0	1	0	0	0	0	1		1	302	0	0	0	0	1	0	0	0	0	1	Invariable
303	907	ATG	0	0	0	3	0	0	0	N/A	0			303	1	0	0	1	0	0	0	1	0	0	0	0	1		1	303	0	0	0	0	1	0	0	0	0	1	Invariable
304	910	GGC	0	0	1	2	0	0	0	N/A	0			304	1	0	0	1	0	0	0	1	0	0	0	0	1		1	304	0	0	0	0	1	0	0	0	0	1	Invariable
305	913	AGT	0	0	0.3083	2.6917	0	0	0	N/A	0			305	1	0	0	1	0	0	0	1	0	0	0	0	1		1	305	0	0	0	0	1	0	0	0	0	1	Invariable
306	916	ATG	0	0	0	3	0	0	0	N/A	0			306	1	0	0	1	0	0	0	1	0	0	0	0	1		1	306	0	0	0	0	1	0	0	0	0	1	Invariable
307	919	GAC	0	0	0.3083	2.6917	0	0	0	N/A	0			307	1	0	0	1	0	0	0	1	0	0	0	0	1		1	307	0	0	0	0	1	0	0	0	0	1	Invariable
308	922	AGA	0	0	0.6523	2	0	0	0	N/A	0			308	1	0	0	1	0	0	0	1	0	0	0	0	1		1	308	0	0	0	0	1	0	0	0	0	1	Invariable
309	925	GTC	0	0	1	2	0	0	0	N/A	0			309	1	0	0	1	0	0	0	1	0	0	0	0	1		1	309	0	0	0	0	1	0	0	0	0	1	Invariable
310	928	GAT	0	0	0.3083	2.6917	0	0	0	N/A	0			310	1	0	0	1	0	0	0	1	0	0	0	0	1		1	310	0	0	0	0	1	0	0	0	0	1	Invariable
311	931	AGC	0	0	0.3083	2.6917	0	0	0	N/A	0			311	1	0	0	1	0	0	0	1	0	0	0	0	1		1	311	0	0	0	0	1	0	0	0	0	1	Invariable
312	934	GCA	0	0	1	2	0	0	0	N/A	0			312	1	0	0	1	0	0	0	1	0	0	0	0	1		1	312	0	0	0	0	1	0	0	0	0	1	Invariable
313	937	GAT	0	0	0.3083	2.6917	0	0	0	N/A	0			313	1	0	0	1	0	0	0	1	0	0	0	0	1		1	313	0	0	0	0	1	0	0	0	0	1	Invariable
314	940	AGC	0	0	0.3083	2.6917	0	0	0	N/A	0			314	1	0	0	1	0	0	0	1	0	0	0	0	1		1	314	0	0	0	0	1	0	0	0	0	1	Invariable
315	943	GAC	0	0	0.3083	2.6917	0	0	0	N/A	0			315	1	0	0	1	0	0	0	1	0	0	0	0	1		1	315	0	0	0	0	1	0	0	0	0	1	Invariable
316	946	CAC	0	0	0.3083	2.6917	0	0	0	N/A	0			316	1	0	0	1	0	0	0	1	0	0	0	0	1		1	316	0	0	0	0	1	0	0	0	0	1	Invariable
317	949	CAT	0	0	0.3083	2.6917	0	0	0	N/A	0			317	1	0	0	1	0	0	0	1	0	0	0	0	1		1	317	0	0	0	0	1	0	0	0	0	1	Invariable
318	952	CGG	0	0	1.4157	1.5843	0	0	0	N/A	0			318	1	0	0	1	0	0	0	1	0	0	0	0	1		1	318	0	0	0	0	1	0	0	0	0	1	Invariable
319	955	TAC	0	0	0.3083	2	0	0	0	N/A	0			319	1	0	0	1	0	0	0	1	0	0	0	0	1		1	319	0	0	0	0	1	0	0	0	0	1	Invariable
320	958	ATG	0	1	0.1667	2.8333	0	0.3529	0.3529	0.9444	79.0034			320	1	0	0	0	100.39	1	0.19	0.53	1	0	-6.99	-6.82	0.85		1	320	0.408	100.32	89.622	0.192	0.3366	0.306	13.579	245.977	1294.43	0.6611	Neutral
321	961	GAA	0	0	0.3114	2.39	0	0	0	N/A	0			321	1	0	0	1	0	0	0	1	0	0	0	0	1		1	321	0	0	0	0	1	0	0	0	0	1	Invariable
322	964	CAG	0	0	0.4027	2.289	0	0	0	N/A	0			322	1	0	0	1	0	0	0	1	0	0	0	0	1		1	322	0	0	0	0	1	0	0	0	0	1	Invariable
323	967	AGC	0	0	0.3083	2.6917	0	0	0	N/A	0			323	1	0	0	1	0	0	0	1	0	0	0	0	1		1	323	0	0	0	0	1	0	0	0	0	1	Invariable
324	970	ATA	0	0	0.6886	2.3114	0	0	0	N/A	0			324	1	0	0	1	0	0	0	1	0	0	0	0	1		1	324	0	0	0	0	1	0	0	0	0	1	Invariable
325	973	GGA	0	0	1	1.7014	0	0	0	N/A	0			325	1	0	0	1	0	0	0	1	0	0	0	0	1		1	325	0	0	0	0	1	0	0	0	0	1	Invariable
326	976	ATA	0	0	0.6886	2.3114	0	0	0	N/A	0			326	1	0	0	1	0	0	0	1	0	0	0	0	1		1	326	0	0	0	0	1	0	0	0	0	1	Invariable
327	979	AAC	0	0	0.3083	2.6917	0	0	0	N/A	0			327	1	0	0	1	0	0	0	1	0	0	0	0	1		1	327	0	0	0	0	1	0	0	0	0	1	Invariable
328	982	GAG	0	0	0.4027	2.2986	0	0	0	N/A	0			328	1	0	0	1	0	0	0	1	0	0	0	0	1		1	328	0	0	0	0	1	0	0	0	0	1	Invariable
329	985	ACG	0	0	1	2	0	0	0	N/A	0			329	1	0	0	1	0	0	0	1	0	0	0	0	1		1	329	0	0	0	0	1	0	0	0	0	1	Invariable
330	988	CAG	0	0	0.4027	2.289	0	0	0	N/A	0			330	1	0	0	1	0	0	0	1	0	0	0	0	1		1	330	0	0	0	0	1	0	0	0	0	1	Invariable
331	991	ACC	0	0	1	2	0	0	0	N/A	0			331	1	0	0	1	0	0	0	1	0	0	0	0	1		1	331	0	0	0	0	1	0	0	0	0	1	Invariable
332	994	TCC	0	0	1	2	0	0	0	N/A	0			332	1	0	0	1	0	0	0	1	0	0	0	0	1		1	332	0	0	0	0	1	0	0	0	0	1	Invariable
333	997	AAC	0	0	0.3083	2.6917	0	0	0	N/A	0			333	1	0	0	1	0	0	0	1	0	0	0	0	1		1	333	0	0	0	0	1	0	0	0	0	1	Invariable
334	1000	CTT	0	0	1	2	0	0	0	N/A	0			334	1	0	0	1	0	0	0	1	0	0	0	0	1		1	334	0	0	0	0	1	0	0	0	0	1	Invariable
335	1003	CAG	0	0	0.4027	2.289	0	0	0	N/A	0			335	1	0	0	1	0	0	0	1	0	0	0	0	1		1	335	0	0	0	0	1	0	0	0	0	1	Invariable
336	1006	TCG	0	0	1	1.5843	0	0	0	N/A	0			336	1	0	0	1	0	0	0	1	0	0	0	0	1		1	336	0	0	0	0	1	0	0	0	0	1	Invariable
337	1009	GTT	0	0	1	2	0	0	0	N/A	0			337	1	0	0	1	0	0	0	1	0	0	0	0	1		1	337	0	0	0	0	1	0	0	0	0	1	Invariable
338	1012	AAC	0	0	0.3083	2.6917	0	0	0	N/A	0			338	1	0	0	1	0	0	0	1	0	0	0	0	1		1	338	0	0	0	0	1	0	0	0	0	1	Invariable
339	1015	CTT	0	0	1	2	0	0	0	N/A	0			339	1	0	0	1	0	0	0	1	0	0	0	0	1		1	339	0	0	0	0	1	0	0	0	0	1	Invariable
340	1018	GAC	0	0	0.3083	2.6917	0	0	0	N/A	0			340	1	0	0	1	0	0	0	1	0	0	0	0	1		1	340	0	0	0	0	1	0	0	0	0	1	Invariable
341	1021	AGA	0	0	0.6523	2	0	0	0	N/A	0			341	1	0	0	1	0	0	0	1	0	0	0	0	1		1	341	0	0	0	0	1	0	0	0	0	1	Invariable
342	1024	GAG	0	0	0.4027	2.2986	0	0	0	N/A	0			342	1	0	0	1	0	0	0	1	0	0	0	0	1		1	342	0	0	0	0	1	0	0	0	0	1	Invariable
343	1027	CAC	0	0	0.3083	2.6917	0	0	0	N/A	0			343	1	0	0	1	0	0	0	1	0	0	0	0	1		1	343	0	0	0	0	1	0	0	0	0	1	Invariable
344	1030	TGT	0	0	0.3083	2.2761	0	0	0	N/A	0			344	1	0	0	1	0	0	0	1	0	0	0	0	1		1	344	0	0	0	0	1	0	0	0	0	1	Invariable
345	1033	AAT	0	0	0.3083	2.6917	0	0	0	N/A	0			345	1	0	0	1	0	0	0	1	0	0	0	0	1		1	345	0	0	0	0	1	0	0	0	0	1	Invariable
346	1036	AAT	0	0	0.3083	2.6917	0	0	0	N/A	0			346	1	0	0	1	0	0	0	1	0	0	0	0	1		1	346	0	0	0	0	1	0	0	0	0	1	Invariable
347	1039	GAT	0	0	0.3083	2.6917	0	0	0	N/A	0			347	1	0	0	1	0	0	0	1	0	0	0	0	1		1	347	0	0	0	0	1	0	0	0	0	1	Invariable
348	1042	AAG	0	0	0.4027	2.2496	0	0	0	N/A	0			348	1	0	0	1	0	0	0	1	0	0	0	0	1		1	348	0	0	0	0	1	0	0	0	0	1	Invariable
349	1045	TGC	0	0	0.3083	2.2761	0	0	0	N/A	0			349	1	0	0	1	0	0	0	1	0	0	0	0	1		1	349	0	0	0	0	1	0	0	0	0	1	Invariable
350	1048	ATT	0	0	0.7239	2.2761	0	0	0	N/A	0			350	1	0	0	1	0	0	0	1	0	0	0	0	1		1	350	0	0	0	0	1	0	0	0	0	1	Invariable
351	1051	GAC	0	0	0.3083	2.6917	0	0	0	N/A	0			351	1	0	0	1	0	0	0	1	0	0	0	0	1		1	351	0	0	0	0	1	0	0	0	0	1	Invariable
352	1054	CTG	0	0	1.3083	1.6917	0	0	0	N/A	0			352	1	0	0	1	0	0	0	1	0	0	0	0	1		1	352	0	0	0	0	1	0	0	0	0	1	Invariable
353	1057	TTT	0	0	0.3083	2.6917	0	0	0	N/A	0			353	1	0	0	1	0	0	0	1	0	0	0	0	1		1	353	0	0	0	0	1	0	0	0	0	1	Invariable
354	1060	GAA	0	0	0.3114	2.39	0	0	0	N/A	0			354	1	0	0	1	0	0	0	1	0	0	0	0	1		1	354	0	0	0	0	1	0	0	0	0	1	Invariable
355	1063	AAT	0	0	0.3083	2.6917	0	0	0	N/A	0			355	1	0	0	1	0	0	0	1	0	0	0	0	1		1	355	0	0	0	0	1	0	0	0	0	1	Invariable
356	1066	TCA	0	0	1	1.3083	0	0	0	N/A	0			356	1	0	0	1	0	0	0	1	0	0	0	0	1		1	356	0	0	0	0	1	0	0	0	0	1	Invariable
357	1069	AGT	0	0	0.3083	2.6917	0	0	0	N/A	0			357	1	0	0	1	0	0	0	1	0	0	0	0	1		1	357	0	0	0	0	1	0	0	0	0	1	Invariable
358	1072	TGC	0	0	0.3083	2.2761	0	0	0	N/A	0			358	1	0	0	1	0	0	0	1	0	0	0	0	1		1	358	0	0	0	0	1	0	0	0	0	1	Invariable
359	1075	TCT	0	0	1	2	0	0	0	N/A	0			359	1	0	0	1	0	0	0	1	0	0	0	0	1		1	359	0	0	0	0	1	0	0	0	0	1	Invariable
360	1078	TCC	0	0	1	2	0	0	0	N/A	0			360	1	0	0	1	0	0	0	1	0	0	0	0	1		1	360	0	0	0	0	1	0	0	0	0	1	Invariable
361	1081	CTT	0	0	1	2	0	0	0	N/A	0			361	1	0	0	1	0	0	0	1	0	0	0	0	1		1	361	0	0	0	0	1	0	0	0	0	1	Invariable
362	1084	TGT	0	0	0.3083	2.2761	0	0	0	N/A	0			362	1	0	0	1	0	0	0	1	0	0	0	0	1		1	362	0	0	0	0	1	0	0	0	0	1	Invariable
363	1087	GGA	0	0	1	1.7014	0	0	0	N/A	0			363	1	0	0	1	0	0	0	1	0	0	0	0	1		1	363	0	0	0	0	1	0	0	0	0	1	Invariable
364	1090	GGG	0	0	1	2	0	0	0	N/A	0			364	1	0	0	1	0	0	0	1	0	0	0	0	1		1	364	0	0	0	0	1	0	0	0	0	1	Invariable
365	1093	GGG	0	0	1	2	0	0	0	N/A	0			365	1	0	0	1	0	0	0	1	0	0	0	0	1		1	365	0	0	0	0	1	0	0	0	0	1	Invariable
366	1096	TAC	0	0	0.3083	2	0	0	0	N/A	0			366	1	0	0	1	0	0	0	1	0	0	0	0	1		1	366	0	0	0	0	1	0	0	0	0	1	Invariable
367	1099	AGA	0	0	0.6523	2	0	0	0	N/A	0			367	1	0	0	1	0	0	0	1	0	0	0	0	1		1	367	0	0	0	0	1	0	0	0	0	1	Invariable
368	1102	CTC	0	0	1	2	0	0	0	N/A	0			368	1	0	0	1	0	0	0	1	0	0	0	0	1		1	368	0	0	0	0	1	0	0	0	0	1	Invariable
369	1105	CGC	0	0	1	2	0	0	0	N/A	0			369	1	0	0	1	0	0	0	1	0	0	0	0	1		1	369	0	0	0	0	1	0	0	0	0	1	Invariable
370	1108	GAT	0	0	0.3083	2.6917	0	0	0	N/A	0			370	1	0	0	1	0	0	0	1	0	0	0	0	1		1	370	0	0	0	0	1	0	0	0	0	1	Invariable
371	1111	GGA	0	0	1	1.7014	0	0	0	N/A	0			371	1	0	0	1	0	0	0	1	0	0	0	0	1		1	371	0	0	0	0	1	0	0	0	0	1	Invariable
372	1114	TAT	0	0	0.3083	2	0	0	0	N/A	0			372	1	0	0	1	0	0	0	1	0	0	0	0	1		1	372	0	0	0	0	1	0	0	0	0	1	Invariable
373	1117	GAT	0	0	0.3083	2.6917	0	0	0	N/A	0			373	1	0	0	1	0	0	0	1	0	0	0	0	1		1	373	0	0	0	0	1	0	0	0	0	1	Invariable
374	1120	GTA	0	0	1	2	0	0	0	N/A	0			374	1	0	0	1	0	0	0	1	0	0	0	0	1		1	374	0	0	0	0	1	0	0	0	0	1	Invariable
375	1123	CGC	0	0	1	2	0	0	0	N/A	0			375	1	0	0	1	0	0	0	1	0	0	0	0	1		1	375	0	0	0	0	1	0	0	0	0	1	Invariable
376	1126	TAC	0	0	0.3083	2	0	0	0	N/A	0			376	1	0	0	1	0	0	0	1	0	0	0	0	1		1	376	0	0	0	0	1	0	0	0	0	1	Invariable
377	1129	GAC	0	0	0.3083	2.6917	0	0	0	N/A	0			377	1	0	0	1	0	0	0	1	0	0	0	0	1		1	377	0	0	0	0	1	0	0	0	0	1	Invariable
378	1132	ATC	0	0	0.7239	2.2761	0	0	0	N/A	0			378	1	0	0	1	0	0	0	1	0	0	0	0	1		1	378	0	0	0	0	1	0	0	0	0	1	Invariable
379	1135	CAG	0	0	0.4027	2.289	0	0	0	N/A	0			379	1	0	0	1	0	0	0	1	0	0	0	0	1		1	379	0	0	0	0	1	0	0	0	0	1	Invariable
380	1138	TCG	0	0	1	1.5843	0	0	0	N/A	0			380	1	0	0	1	0	0	0	1	0	0	0	0	1		1	380	0	0	0	0	1	0	0	0	0	1	Invariable
381	1141	GTC	0	0	1	2	0	0	0	N/A	0			381	1	0	0	1	0	0	0	1	0	0	0	0	1		1	381	0	0	0	0	1	0	0	0	0	1	Invariable
382	1144	ATT	0	0	0.7239	2.2761	0	0	0	N/A	0			382	1	0	0	1	0	0	0	1	0	0	0	0	1		1	382	0	0	0	0	1	0	0	0	0	1	Invariable
383	1147	CCG	0	0	1	2	0	0	0	N/A	0			383	1	0	0	1	0	0	0	1	0	0	0	0	1		1	383	0	0	0	0	1	0	0	0	0	1	Invariable
384	1150	TGT	0	0	0.3083	2.2761	0	0	0	N/A	0			384	1	0	0	1	0	0	0	1	0	0	0	0	1		1	384	0	0	0	0	1	0	0	0	0	1	Invariable
385	1153	AAC	0	0	0.3083	2.6917	0	0	0	N/A	0			385	1	0	0	1	0	0	0	1	0	0	0	0	1		1	385	0	0	0	0	1	0	0	0	0	1	Invariable
386	1156	CAT	0	0	0.3083	2.6917	0	0	0	N/A	0			386	1	0	0	1	0	0	0	1	0	0	0	0	1		1	386	0	0	0	0	1	0	0	0	0	1	Invariable
387	1159	GGG	0	0	1	2	0	0	0	N/A	0			387	1	0	0	1	0	0	0	1	0	0	0	0	1		1	387	0	0	0	0	1	0	0	0	0	1	Invariable
388	1162	GAC	0	0	0.3083	2.6917	0	0	0	N/A	0			388	1	0	0	1	0	0	0	1	0	0	0	0	1		1	388	0	0	0	0	1	0	0	0	0	1	Invariable
389	1165	TGT	0	0	0.3083	2.2761	0	0	0	N/A	0			389	1	0	0	1	0	0	0	1	0	0	0	0	1		1	389	0	0	0	0	1	0	0	0	0	1	Invariable
390	1168	ACT	0	0	1	2	0	0	0	N/A	0			390	1	0	0	1	0	0	0	1	0	0	0	0	1		1	390	0	0	0	0	1	0	0	0	0	1	Invariable
391	1171	GCT	0	0	1	2	0	0	0	N/A	0			391	1	0	0	1	0	0	0	1	0	0	0	0	1		1	391	0	0	0	0	1	0	0	0	0	1	Invariable
392	1174	GAA	0	0	0.3114	2.39	0	0	0	N/A	0			392	1	0	0	1	0	0	0	1	0	0	0	0	1		1	392	0	0	0	0	1	0	0	0	0	1	Invariable
393	1177	GAT	0	0	0.3083	2.6917	0	0	0	N/A	0			393	1	0	0	1	0	0	0	1	0	0	0	0	1		1	393	0	0	0	0	1	0	0	0	0	1	Invariable
394	1180	TCG	0	0	1	1.5843	0	0	0	N/A	0			394	1	0	0	1	0	0	0	1	0	0	0	0	1		1	394	0	0	0	0	1	0	0	0	0	1	Invariable
395	1183	GTT	0	0	1	2	0	0	0	N/A	0			395	1	0	0	1	0	0	0	1	0	0	0	0	1		1	395	0	0	0	0	1	0	0	0	0	1	Invariable
396	1186	GAG	0	0	0.4027	2.2986	0	0	0	N/A	0			396	1	0	0	1	0	0	0	1	0	0	0	0	1		1	396	0	0	0	0	1	0	0	0	0	1	Invariable
397	1189	CCC	0	0	1	2	0	0	0	N/A	0			397	1	0	0	1	0	0	0	1	0	0	0	0	1		1	397	0	0	0	0	1	0	0	0	0	1	Invariable
398	1192	CTG	0	0	1.3083	1.6917	0	0	0	N/A	0			398	1	0	0	1	0	0	0	1	0	0	0	0	1		1	398	0	0	0	0	1	0	0	0	0	1	Invariable
399	1195	GTC	0	0	1	2	0	0	0	N/A	0			399	1	0	0	1	0	0	0	1	0	0	0	0	1		1	399	0	0	0	0	1	0	0	0	0	1	Invariable
400	1198	ATC	0	0	0.7239	2.2761	0	0	0	N/A	0			400	1	0	0	1	0	0	0	1	0	0	0	0	1		1	400	0	0	0	0	1	0	0	0	0	1	Invariable
401	1201	TTC	0	0	0.3083	2.6917	0	0	0	N/A	0			401	1	0	0	1	0	0	0	1	0	0	0	0	1		1	401	0	0	0	0	1	0	0	0	0	1	Invariable
402	1204	GCC	0	0	1	2	0	0	0	N/A	0			402	1	0	0	1	0	0	0	1	0	0	0	0	1		1	402	0	0	0	0	1	0	0	0	0	1	Invariable
403	1207	TGG	0	0	0	2.1946	0	0	0	N/A	0			403	1	0	0	1	0	0	0	1	0	0	0	0	1		1	403	0	0	0	0	1	0	0	0	0	1	Invariable
404	1210	ACC	0.009	0.0137	1	2	0.009	0.0069	-0.0021	0.9945	-0.4769			404	1	0	0	1	0	0	0	1	0	0	0	0	1		1	404	0	0	0	0	1	0	0	0	0	1	Invariable
405	1213	TCC	0	0	1	2	0	0	0	N/A	0			405	1	0	0	1	0	0	0	1	0	0	0	0	1		1	405	0	0	0	0	1	0	0	0	0	1	Invariable
406	1216	ATT	0	0	0.7239	2.2761	0	0	0	N/A	0			406	1	0	0	1	0	0	0	1	0	0	0	0	1		1	406	0	0	0	0	1	0	0	0	0	1	Invariable
407	1219	GTT	0	0	1	2	0	0	0	N/A	0			407	1	0	0	1	0	0	0	1	0	0	0	0	1		1	407	0	0	0	0	1	0	0	0	0	1	Invariable
408	1222	TTC	0	0	0.3083	2.6917	0	0	0	N/A	0			408	1	0	0	1	0	0	0	1	0	0	0	0	1		1	408	0	0	0	0	1	0	0	0	0	1	Invariable
409	1225	TTC	0	0	0.3083	2.6917	0	0	0	N/A	0			409	1	0	0	1	0	0	0	1	0	0	0	0	1		1	409	0	0	0	0	1	0	0	0	0	1	Invariable
410	1228	TGC	0	0	0.3083	2.2761	0	0	0	N/A	0			410	1	0	0	1	0	0	0	1	0	0	0	0	1		1	410	0	0	0	0	1	0	0	0	0	1	Invariable
411	1231	ATC	0	0	0.7239	2.2761	0	0	0	N/A	0			411	1	0	0	1	0	0	0	1	0	0	0	0	1		1	411	0	0	0	0	1	0	0	0	0	1	Invariable
412	1234	ATG	0	0	0	3	0	0	0	N/A	0			412	1	0	0	1	0	0	0	1	0	0	0	0	1		1	412	0	0	0	0	1	0	0	0	0	1	Invariable
413	1237	ATC	0	0	0.7239	2.2761	0	0	0	N/A	0			413	1	0	0	1	0	0	0	1	0	0	0	0	1		1	413	0	0	0	0	1	0	0	0	0	1	Invariable
414	1240	GCC	0.0132	0.0156	1	2	0.0132	0.0078	-0.0054	0.9937	-1.206			414	1	0	0	1	0	0	0	1	0	0	0	0	1		1	414	0	0	0	0	1	0	0	0	0	1	Invariable
415	1243	ATT	0	0	0.7239	2.2761	0	0	0	N/A	0			415	1	0	0	1	0	0	0	1	0	0	0	0	1		1	415	0	0	0	0	1	0	0	0	0	1	Invariable
416	1246	TTG	0	0	0.711	1.8734	0	0	0	N/A	0			416	1	0	0	1	0	0	0	1	0	0	0	0	1		1	416	0	0	0	0	1	0	0	0	0	1	Invariable
417	1249	ATC	0	0	0.7239	2.2761	0	0	0	N/A	0			417	1	0	0	1	0	0	0	1	0	0	0	0	1		1	417	0	0	0	0	1	0	0	0	0	1	Invariable
418	1252	ATC	0	0	0.7239	2.2761	0	0	0	N/A	0			418	1	0	0	1	0	0	0	1	0	0	0	0	1		1	418	0	0	0	0	1	0	0	0	0	1	Invariable
419	1255	ACC	0	0	1	2	0	0	0	N/A	0			419	1	0	0	1	0	0	0	1	0	0	0	0	1		1	419	0	0	0	0	1	0	0	0	0	1	Invariable
420	1258	ATT	0	0	0.7239	2.2761	0	0	0	N/A	0			420	1	0	0	1	0	0	0	1	0	0	0	0	1		1	420	0	0	0	0	1	0	0	0	0	1	Invariable
421	1261	TAC	0	0	0.3083	2	0	0	0	N/A	0			421	1	0	0	1	0	0	0	1	0	0	0	0	1		1	421	0	0	0	0	1	0	0	0	0	1	Invariable
422	1264	TCC	0	0	1	2	0	0	0	N/A	0			422	1	0	0	1	0	0	0	1	0	0	0	0	1		1	422	0	0	0	0	1	0	0	0	0	1	Invariable
423	1267	CTG	0	0	1.3083	1.6917	0	0	0	N/A	0			423	1	0	0	1	0	0	0	1	0	0	0	0	1		1	423	0	0	0	0	1	0	0	0	0	1	Invariable
424	1270	CTG	0	0	1.3083	1.6917	0	0	0	N/A	0			424	1	0	0	1	0	0	0	1	0	0	0	0	1		1	424	0	0	0	0	1	0	0	0	0	1	Invariable
425	1273	CAT	0	0	0.3083	2.6917	0	0	0	N/A	0			425	1	0	0	1	0	0	0	1	0	0	0	0	1		1	425	0	0	0	0	1	0	0	0	0	1	Invariable
426	1276	GTT	0	0	1	2	0	0	0	N/A	0			426	1	0	0	1	0	0	0	1	0	0	0	0	1		1	426	0	0	0	0	1	0	0	0	0	1	Invariable
427	1279	AGC	0	0	0.3083	2.6917	0	0	0	N/A	0			427	1	0	0	1	0	0	0	1	0	0	0	0	1		1	427	0	0	0	0	1	0	0	0	0	1	Invariable
428	1282	AAG	0	0	0.4027	2.2496	0	0	0	N/A	0			428	1	0	0	1	0	0	0	1	0	0	0	0	1		1	428	0	0	0	0	1	0	0	0	0	1	Invariable
429	1285	CAG	0	0	0.4027	2.289	0	0	0	N/A	0			429	1	0	0	1	0	0	0	1	0	0	0	0	1		1	429	0	0	0	0	1	0	0	0	0	1	Invariable
430	1288	AAG	0	0	0.4027	2.2496	0	0	0	N/A	0			430	1	0	0	1	0	0	0	1	0	0	0	0	1		1	430	0	0	0	0	1	0	0	0	0	1	Invariable
431	1291	GTG	0	0	1	2	0	0	0	N/A	0			431	1	0	0	1	0	0	0	1	0	0	0	0	1		1	431	0	0	0	0	1	0	0	0	0	1	Invariable
432	1294	GCC	0	0	1	2	0	0	0	N/A	0			432	1	0	0	1	0	0	0	1	0	0	0	0	1		1	432	0	0	0	0	1	0	0	0	0	1	Invariable
433	1297	GAC	0	0	0.3083	2.6917	0	0	0	N/A	0			433	1	0	0	1	0	0	0	1	0	0	0	0	1		1	433	0	0	0	0	1	0	0	0	0	1	Invariable
434	1300	CCC	0	0	1	2	0	0	0	N/A	0			434	1	0	0	1	0	0	0	1	0	0	0	0	1		1	434	0	0	0	0	1	0	0	0	0	1	Invariable
435	1303	TTC	0	0	0.3083	2.6917	0	0	0	N/A	0			435	1	0	0	1	0	0	0	1	0	0	0	0	1		1	435	0	0	0	0	1	0	0	0	0	1	Invariable
436	1306	TAC	0	0	0.3083	2	0	0	0	N/A	0			436	1	0	0	1	0	0	0	1	0	0	0	0	1		1	436	0	0	0	0	1	0	0	0	0	1	Invariable
437	1309	AAC	0	0	0.3083	2.6917	0	0	0	N/A	0			437	1	0	0	1	0	0	0	1	0	0	0	0	1		1	437	0	0	0	0	1	0	0	0	0	1	Invariable
438	1312	TAC	0	0	0.3083	2	0	0	0	N/A	0			438	1	0	0	1	0	0	0	1	0	0	0	0	1		1	438	0	0	0	0	1	0	0	0	0	1	Invariable
439	1315	GAC	0	0	0.3083	2.6917	0	0	0	N/A	0			439	1	0	0	1	0	0	0	1	0	0	0	0	1		1	439	0	0	0	0	1	0	0	0	0	1	Invariable
440	1318	TCA	1	0	1	1.5571	1	0	-1	1	-223.839			440	1	188.95	2.12	1	9.15	0	0	0.67	0	0	-8.31	-7.81	0.61		1	440	181.311	0.008	146.378	0.289	0.3861	0.501	0	0	15.506	0.5906	Neutral
441	1321	AAC	0	0	0.3083	2.6917	0	0	0	N/A	0			441	1	0	0	1	0	0	0	1	0	0	0	0	1		1	441	0	0	0	0	1	0	0	0	0	1	Invariable
442	1324	ATT	0	0	0.7239	2.2761	0	0	0	N/A	0			442	1	0	0	1	0	0	0	1	0	0	0	0	1		1	442	0	0	0	0	1	0	0	0	0	1	Invariable
443	1327	AAG	0	0	0.4027	2.2496	0	0	0	N/A	0			443	1	0	0	1	0	0	0	1	0	0	0	0	1		1	443	0	0	0	0	1	0	0	0	0	1	Invariable
444	1330	TCG	0	0	1	1.5843	0	0	0	N/A	0			444	1	0	0	1	0	0	0	1	0	0	0	0	1		1	444	0	0	0	0	1	0	0	0	0	1	Invariable
445	1333	TCC	0	0	1	2	0	0	0	N/A	0			445	1	0	0	1	0	0	0	1	0	0	0	0	1		1	445	0	0	0	0	1	0	0	0	0	1	Invariable
446	1336	GAC	0	0	0.3083	2.6917	0	0	0	N/A	0			446	1	0	0	1	0	0	0	1	0	0	0	0	1		1	446	0	0	0	0	1	0	0	0	0	1	Invariable
447	1339	GTG	0	0	1	2	0	0	0	N/A	0			447	1	0	0	1	0	0	0	1	0	0	0	0	1		1	447	0	0	0	0	1	0	0	0	0	1	Invariable
448	1342	TTG	0	0	0.711	1.8734	0	0	0	N/A	0			448	1	0	0	1	0	0	0	1	0	0	0	0	1		1	448	0	0	0	0	1	0	0	0	0	1	Invariable
																															alpha		Synonymous substitution rate at a site
																															beta		Non-synonymous substitution rate at a site
																															alpha=beta		The rate estimate under the neutral model
																															LRT		Likelihood ratio test statistic for beta = alpha, versus beta &neq; alpha
																															p-value		Asymptotic p-value for evidence of selection, i.e. beta &neq; alpha
																															Total branch length		The total length of branches contributing to inference at this site, and used to scale dN-dS
																															dN/dS LB		95% profile likelihood CI lower bound for dN/dS (if available)
																															dN/dS MLE		Point estimate for site dN/dS
																															dN/dS UB		95% profile likelihood CI upper bound for dN/dS (if available)
																															p-asmp		p-value derived from the asymptotic test statistic
																															class		Site classification at p<=0.1

## Sheet: SPELD
					Codon-by-codon results by MEGA (SLAC)															Codon-by-codon results by MEME															Codon-by-codon results by FEL
Codon#	Codon Start	Triplet	Syn (s)	Nonsyn (n)	Syn sites (S)	Nonsyn sites (N)	dS	dN	dN-dS	P-value	Normalized dN-dS			Site	Partition	α	β-	p-	β+	p+	LRT	p-value	# branches under selection	Total branch length	MEME LogL	FEL LogL	Variation p		partition	codon	alpha	beta	alpha=beta	LRT	p-value	Total branch length	dN/dS LB	dN/dS MLE	dN/dS UB	p-asmp	class
1	1	ATG	0	0	0	3	0	0	0	N/A	0			1	1	0	0	1	0	0	0	1	0	0	0	0	1		1	1	0	0	0	0	1	0	0	0	0	1	Invariable
2	4	GCT	0	0	1	2	0	0	0	N/A	0			2	1	0	0	1	0	0	0	1	0	0	0	0	1		1	2	0	0	0	0	1	0	0	0	0	1	Invariable
3	7	CCT	0	0	1	2	0	0	0	N/A	0			3	1	0	0	1	0	0	0	1	0	0	0	0	1		1	3	0	0	0	0	1	0	0	0	0	1	Invariable
4	10	CTA	0	0	1.2852	1.7148	0	0	0	N/A	0			4	1	0	0	1	0	0	0	1	0	0	0	0	1		1	4	0	0	0	0	1	0	0	0	0	1	Invariable
5	13	GTT	0	0	1	2	0	0	0	N/A	0			5	1	0	0	1	0	0	0	1	0	0	0	0	1		1	5	0	0	0	0	1	0	0	0	0	1	Invariable
6	16	GTA	0	0	1	2	0	0	0	N/A	0			6	1	0	0	1	0	0	0	1	0	0	0	0	1		1	6	0	0	0	0	1	0	0	0	0	1	Invariable
7	19	GAT	0	0	0.2852	2.7148	0	0	0	N/A	0			7	1	0	0	1	0	0	0	1	0	0	0	0	1		1	7	0	0	0	0	1	0	0	0	0	1	Invariable
8	22	ACC	0	0	1	2	0	0	0	N/A	0			8	1	0	0	1	0	0	0	1	0	0	0	0	1		1	8	0	0	0	0	1	0	0	0	0	1	Invariable
9	25	CTT	0	0	1	2	0	0	0	N/A	0			9	1	0	0	1	0	0	0	1	0	0	0	0	1		1	9	0	0	0	0	1	0	0	0	0	1	Invariable
10	28	GAC	0	0	0.2852	2.7148	0	0	0	N/A	0			10	1	0	0	1	0	0	0	1	0	0	0	0	1		1	10	0	0	0	0	1	0	0	0	0	1	Invariable
11	31	TGT	0.0048	0.0048	0.2852	2.2504	0.017	0.0022	-0.0148	0.9994	-3.4226			11	1	0	0	1	0	0	0	1	0	0	0	0	1		1	11	0	0	0	0	1	0	0	0	0	1	Invariable
12	34	GTC	0	0	1	2	0	0	0	N/A	0			12	1	0	0	1	0	0	0	1	0	0	0	0	1		1	12	0	0	0	0	1	0	0	0	0	1	Invariable
13	37	TAT	0	0	0.2852	2	0	0	0	N/A	0			13	1	0	0	1	0	0	0	1	0	0	0	0	1		1	13	0	0	0	0	1	0	0	0	0	1	Invariable
14	40	TTA	0	0	0.5908	1.6944	0	0	0	N/A	0			14	1	0	0	1	0	0	0	1	0	0	0	0	1		1	14	0	0	0	0	1	0	0	0	0	1	Invariable
15	43	AGA	0.018	0.018	0.652	2	0.0276	0.009	-0.0186	0.9949	-4.2958			15	1	0	0	1	0	0	0	1	0	0	0	0	1		1	15	0	0	0	0	1	0	0	0	0	1	Invariable
16	46	CCG	0	0	1	2	0	0	0	N/A	0			16	1	0	0	1	0	0	0	1	0	0	0	0	1		1	16	0	0	0	0	1	0	0	0	0	1	Invariable
17	49	CAA	0	0	0.3056	2.4092	0	0	0	N/A	0			17	1	0	0	1	0	0	0	1	0	0	0	0	1		1	17	0	0	0	0	1	0	0	0	0	1	Invariable
18	52	CCA	0	0	1	2	0	0	0	N/A	0			18	1	0	0	1	0	0	0	1	0	0	0	0	1		1	18	0	0	0	0	1	0	0	0	0	1	Invariable
19	55	ACA	0	0	1	2	0	0	0	N/A	0			19	1	0	0	1	0	0	0	1	0	0	0	0	1		1	19	0	0	0	0	1	0	0	0	0	1	Invariable
20	58	AGC	0	0	0.2852	2.7148	0	0	0	N/A	0			20	1	0	0	1	0	0	0	1	0	0	0	0	1		1	20	0	0	0	0	1	0	0	0	0	1	Invariable
21	61	ACG	0	0	1	2	0	0	0	N/A	0			21	1	0	0	1	0	0	0	1	0	0	0	0	1		1	21	0	0	0	0	1	0	0	0	0	1	Invariable
22	64	TAC	0	0	0.2852	2	0	0	0	N/A	0			22	1	0	0	1	0	0	0	1	0	0	0	0	1		1	22	0	0	0	0	1	0	0	0	0	1	Invariable
23	67	TAC	0	0	0.2852	2	0	0	0	N/A	0			23	1	0	0	1	0	0	0	1	0	0	0	0	1		1	23	0	0	0	0	1	0	0	0	0	1	Invariable
24	70	TAC	0	0	0.2852	2	0	0	0	N/A	0			24	1	0	0	1	0	0	0	1	0	0	0	0	1		1	24	0	0	0	0	1	0	0	0	0	1	Invariable
25	73	CCC	0	0	1	2	0	0	0	N/A	0			25	1	0	0	1	0	0	0	1	0	0	0	0	1		1	25	0	0	0	0	1	0	0	0	0	1	Invariable
26	76	CTA	0	0	1.2852	1.7148	0	0	0	N/A	0			26	1	0	0	1	0	0	0	1	0	0	0	0	1		1	26	0	0	0	0	1	0	0	0	0	1	Invariable
27	79	GGC	0	0	1	2	0	0	0	N/A	0			27	1	0	0	1	0	0	0	1	0	0	0	0	1		1	27	0	0	0	0	1	0	0	0	0	1	Invariable
28	82	ATG	0	0	0	3	0	0	0	N/A	0			28	1	0	0	1	0	0	0	1	0	0	0	0	1		1	28	0	0	0	0	1	0	0	0	0	1	Invariable
29	85	ACG	0	0	1	2	0	0	0	N/A	0			29	1	0	0	1	0	0	0	1	0	0	0	0	1		1	29	0	0	0	0	1	0	0	0	0	1	Invariable
30	88	TGG	0	0	0	2.1026	0	0	0	N/A	0			30	1	0	0	1	0	0	0	1	0	0	0	0	1		1	30	0	0	0	0	1	0	0	0	0	1	Invariable
31	91	AAA	0	0	0.3056	2.3464	0	0	0	N/A	0			31	1	0	0	1	0	0	0	1	0	0	0	0	1		1	31	0	0	0	0	1	0	0	0	0	1	Invariable
32	94	TAT	0	0	0.2852	2	0	0	0	N/A	0			32	1	0	0	1	0	0	0	1	0	0	0	0	1		1	32	0	0	0	0	1	0	0	0	0	1	Invariable
33	97	GTC	0	0	1	2	0	0	0	N/A	0			33	1	0	0	1	0	0	0	1	0	0	0	0	1		1	33	0	0	0	0	1	0	0	0	0	1	Invariable
34	100	GTA	0	0	1	2	0	0	0	N/A	0			34	1	0	0	1	0	0	0	1	0	0	0	0	1		1	34	0	0	0	0	1	0	0	0	0	1	Invariable
35	103	AGC	0	0	0.2852	2.7148	0	0	0	N/A	0			35	1	0	0	1	0	0	0	1	0	0	0	0	1		1	35	0	0	0	0	1	0	0	0	0	1	Invariable
36	106	TCG	0	0	1	1.5357	0	0	0	N/A	0			36	1	0	0	1	0	0	0	1	0	0	0	0	1		1	36	0	0	0	0	1	0	0	0	0	1	Invariable
37	109	AAA	0	0	0.3056	2.3464	0	0	0	N/A	0			37	1	0	0	1	0	0	0	1	0	0	0	0	1		1	37	0	0	0	0	1	0	0	0	0	1	Invariable
38	112	TCC	0	0	1	2	0	0	0	N/A	0			38	1	0	0	1	0	0	0	1	0	0	0	0	1		1	38	0	0	0	0	1	0	0	0	0	1	Invariable
39	115	ACG	0	0	1	2	0	0	0	N/A	0			39	1	0	0	1	0	0	0	1	0	0	0	0	1		1	39	0	0	0	0	1	0	0	0	0	1	Invariable
40	118	GGC	0	0	1	2	0	0	0	N/A	0			40	1	0	0	1	0	0	0	1	0	0	0	0	1		1	40	0	0	0	0	1	0	0	0	0	1	Invariable
41	121	TGC	0	0	0.2852	2.2504	0	0	0	N/A	0			41	1	0	0	1	0	0	0	1	0	0	0	0	1		1	41	0	0	0	0	1	0	0	0	0	1	Invariable
42	124	TTC	0	0	0.2852	2.7148	0	0	0	N/A	0			42	1	0	0	1	0	0	0	1	0	0	0	0	1		1	42	0	0	0	0	1	0	0	0	0	1	Invariable
43	127	GGC	0	0	1	2	0	0	0	N/A	0			43	1	0	0	1	0	0	0	1	0	0	0	0	1		1	43	0	0	0	0	1	0	0	0	0	1	Invariable
44	130	ACG	0	0	1	2	0	0	0	N/A	0			44	1	0	0	1	0	0	0	1	0	0	0	0	1		1	44	0	0	0	0	1	0	0	0	0	1	Invariable
45	133	ACG	0	0	1	2	0	0	0	N/A	0			45	1	0	0	1	0	0	0	1	0	0	0	0	1		1	45	0	0	0	0	1	0	0	0	0	1	Invariable
46	136	AAA	0	0	0.3056	2.3464	0	0	0	N/A	0			46	1	0	0	1	0	0	0	1	0	0	0	0	1		1	46	0	0	0	0	1	0	0	0	0	1	Invariable
47	139	AAA	0	0	0.3056	2.3464	0	0	0	N/A	0			47	1	0	0	1	0	0	0	1	0	0	0	0	1		1	47	0	0	0	0	1	0	0	0	0	1	Invariable
48	142	TAC	0	0	0.2852	2	0	0	0	N/A	0			48	1	0	0	1	0	0	0	1	0	0	0	0	1		1	48	0	0	0	0	1	0	0	0	0	1	Invariable
49	145	ACC	0	0	1	2	0	0	0	N/A	0			49	1	0	0	1	0	0	0	1	0	0	0	0	1		1	49	0	0	0	0	1	0	0	0	0	1	Invariable
50	148	TTG	0	0	0.7339	1.8017	0	0	0	N/A	0			50	1	0	0	1	0	0	0	1	0	0	0	0	1		1	50	0	0	0	0	1	0	0	0	0	1	Invariable
51	151	ACC	0	0	1	2	0	0	0	N/A	0			51	1	0	0	1	0	0	0	1	0	0	0	0	1		1	51	0	0	0	0	1	0	0	0	0	1	Invariable
52	154	CCA	0	0	1	2	0	0	0	N/A	0			52	1	0	0	1	0	0	0	1	0	0	0	0	1		1	52	0	0	0	0	1	0	0	0	0	1	Invariable
53	157	GAG	0	0	0.4487	2.2756	0	0	0	N/A	0			53	1	0	0	1	0	0	0	1	0	0	0	0	1		1	53	0	0	0	0	1	0	0	0	0	1	Invariable
54	160	ACA	0	0	1	2	0	0	0	N/A	0			54	1	0	0	1	0	0	0	1	0	0	0	0	1		1	54	0	0	0	0	1	0	0	0	0	1	Invariable
55	163	TAC	0	0	0.2852	2	0	0	0	N/A	0			55	1	0	0	1	0	0	0	1	0	0	0	0	1		1	55	0	0	0	0	1	0	0	0	0	1	Invariable
56	166	TAC	0	0	0.2852	2	0	0	0	N/A	0			56	1	0	0	1	0	0	0	1	0	0	0	0	1		1	56	0	0	0	0	1	0	0	0	0	1	Invariable
57	169	TAC	0	0	0.2852	2	0	0	0	N/A	0			57	1	0	0	1	0	0	0	1	0	0	0	0	1		1	57	0	0	0	0	1	0	0	0	0	1	Invariable
58	172	CCA	0	0	1	2	0	0	0	N/A	0			58	1	0	0	1	0	0	0	1	0	0	0	0	1		1	58	0	0	0	0	1	0	0	0	0	1	Invariable
59	175	TAT	0	0	0.2852	2	0	0	0	N/A	0			59	1	0	0	1	0	0	0	1	0	0	0	0	1		1	59	0	0	0	0	1	0	0	0	0	1	Invariable
60	178	TAC	0	0	0.2852	2	0	0	0	N/A	0			60	1	0	0	1	0	0	0	1	0	0	0	0	1		1	60	0	0	0	0	1	0	0	0	0	1	Invariable
61	181	TAT	0	0	0.2852	2	0	0	0	N/A	0			61	1	0	0	1	0	0	0	1	0	0	0	0	1		1	61	0	0	0	0	1	0	0	0	0	1	Invariable
62	184	TAC	0	0	0.2852	2	0	0	0	N/A	0			62	1	0	0	1	0	0	0	1	0	0	0	0	1		1	62	0	0	0	0	1	0	0	0	0	1	Invariable
63	187	TAT	0	0	0.2852	2	0	0	0	N/A	0			63	1	0	0	1	0	0	0	1	0	0	0	0	1		1	63	0	0	0	0	1	0	0	0	0	1	Invariable
64	190	GTT	0	0	1	2	0	0	0	N/A	0			64	1	0	0	1	0	0	0	1	0	0	0	0	1		1	64	0	0	0	0	1	0	0	0	0	1	Invariable
65	193	TAT	0	0	0.2852	2	0	0	0	N/A	0			65	1	0	0	1	0	0	0	1	0	0	0	0	1		1	65	0	0	0	0	1	0	0	0	0	1	Invariable
66	196	TAC	0	0	0.2852	2	0	0	0	N/A	0			66	1	0	0	1	0	0	0	1	0	0	0	0	1		1	66	0	0	0	0	1	0	0	0	0	1	Invariable
67	199	ACC	0	0	1	2	0	0	0	N/A	0			67	1	0	0	1	0	0	0	1	0	0	0	0	1		1	67	0	0	0	0	1	0	0	0	0	1	Invariable
68	202	CCG	0	0	1	2	0	0	0	N/A	0			68	1	0	0	1	0	0	0	1	0	0	0	0	1		1	68	0	0	0	0	1	0	0	0	0	1	Invariable
69	205	GCC	0	0	1	2	0	0	0	N/A	0			69	1	0	0	1	0	0	0	1	0	0	0	0	1		1	69	0	0	0	0	1	0	0	0	0	1	Invariable
70	208	GAA	0	0	0.3056	2.4188	0	0	0	N/A	0			70	1	0	0	1	0	0	0	1	0	0	0	0	1		1	70	0	0	0	0	1	0	0	0	0	1	Invariable
71	211	TCG	0	0	1	1.5357	0	0	0	N/A	0			71	1	0	0	1	0	0	0	1	0	0	0	0	1		1	71	0	0	0	0	1	0	0	0	0	1	Invariable
72	214	CCC	0	0	1	2	0	0	0	N/A	0			72	1	0	0	1	0	0	0	1	0	0	0	0	1		1	72	0	0	0	0	1	0	0	0	0	1	Invariable
73	217	ATC	0	0	0.7496	2.2504	0	0	0	N/A	0			73	1	0	0	1	0	0	0	1	0	0	0	0	1		1	73	0	0	0	0	1	0	0	0	0	1	Invariable
74	220	GTC	0	0	1	2	0	0	0	N/A	0			74	1	0	0	1	0	0	0	1	0	0	0	0	1		1	74	0	0	0	0	1	0	0	0	0	1	Invariable
75	223	TGC	0	0	0.2852	2.2504	0	0	0	N/A	0			75	1	0	0	1	0	0	0	1	0	0	0	0	1		1	75	0	0	0	0	1	0	0	0	0	1	Invariable
76	226	TTA	0	0	0.5908	1.6944	0	0	0	N/A	0			76	1	0	0	1	0	0	0	1	0	0	0	0	1		1	76	0	0	0	0	1	0	0	0	0	1	Invariable
77	229	TCC	0	0	1	2	0	0	0	N/A	0			77	1	0	0	1	0	0	0	1	0	0	0	0	1		1	77	0	0	0	0	1	0	0	0	0	1	Invariable
78	232	AGT	0	0	0.2852	2.7148	0	0	0	N/A	0			78	1	0	0	1	0	0	0	1	0	0	0	0	1		1	78	0	0	0	0	1	0	0	0	0	1	Invariable
79	235	AAA	0	0	0.3056	2.3464	0	0	0	N/A	0			79	1	0	0	1	0	0	0	1	0	0	0	0	1		1	79	0	0	0	0	1	0	0	0	0	1	Invariable
80	238	AAA	0	0	0.3056	2.3464	0	0	0	N/A	0			80	1	0	0	1	0	0	0	1	0	0	0	0	1		1	80	0	0	0	0	1	0	0	0	0	1	Invariable
81	241	GTA	0	0	1	2	0	0	0	N/A	0			81	1	0	0	1	0	0	0	1	0	0	0	0	1		1	81	0	0	0	0	1	0	0	0	0	1	Invariable
82	244	ATC	0	0	0.7496	2.2504	0	0	0	N/A	0			82	1	0	0	1	0	0	0	1	0	0	0	0	1		1	82	0	0	0	0	1	0	0	0	0	1	Invariable
83	247	AAA	0	0	0.3056	2.3464	0	0	0	N/A	0			83	1	0	0	1	0	0	0	1	0	0	0	0	1		1	83	0	0	0	0	1	0	0	0	0	1	Invariable
84	250	GAT	0	0	0.2852	2.7148	0	0	0	N/A	0			84	1	0	0	1	0	0	0	1	0	0	0	0	1		1	84	0	0	0	0	1	0	0	0	0	1	Invariable
85	253	AAA	0	0	0.3056	2.3464	0	0	0	N/A	0			85	1	0	0	1	0	0	0	1	0	0	0	0	1		1	85	0	0	0	0	1	0	0	0	0	1	Invariable
86	256	AAA	0	0	0.3056	2.3464	0	0	0	N/A	0			86	1	0	0	1	0	0	0	1	0	0	0	0	1		1	86	0	0	0	0	1	0	0	0	0	1	Invariable
87	259	AAG	0	0	0.4487	2.2033	0	0	0	N/A	0			87	1	0	0	1	0	0	0	1	0	0	0	0	1		1	87	0	0	0	0	1	0	0	0	0	1	Invariable
88	262	AAA	0	0	0.3056	2.3464	0	0	0	N/A	0			88	1	0	0	1	0	0	0	1	0	0	0	0	1		1	88	0	0	0	0	1	0	0	0	0	1	Invariable
89	265	AAG	0	0	0.4487	2.2033	0	0	0	N/A	0			89	1	0	0	1	0	0	0	1	0	0	0	0	1		1	89	0	0	0	0	1	0	0	0	0	1	Invariable
90	268	GAC	0	0	0.2852	2.7148	0	0	0	N/A	0			90	1	0	0	1	0	0	0	1	0	0	0	0	1		1	90	0	0	0	0	1	0	0	0	0	1	Invariable
91	271	GAA	0	0	0.3056	2.4188	0	0	0	N/A	0			91	1	0	0	1	0	0	0	1	0	0	0	0	1		1	91	0	0	0	0	1	0	0	0	0	1	Invariable
92	274	GAT	0	0	0.2852	2.7148	0	0	0	N/A	0			92	1	0	0	1	0	0	0	1	0	0	0	0	1		1	92	0	0	0	0	1	0	0	0	0	1	Invariable
93	277	AAG	0	0	0.4487	2.2033	0	0	0	N/A	0			93	1	0	0	1	0	0	0	1	0	0	0	0	1		1	93	0	0	0	0	1	0	0	0	0	1	Invariable
94	280	CAA	0	0	0.3056	2.4092	0	0	0	N/A	0			94	1	0	0	1	0	0	0	1	0	0	0	0	1		1	94	0	0	0	0	1	0	0	0	0	1	Invariable
95	283	GAG	0	0	0.4487	2.2756	0	0	0	N/A	0			95	1	0	0	1	0	0	0	1	0	0	0	0	1		1	95	0	0	0	0	1	0	0	0	0	1	Invariable
96	286	CTA	0	0	1.2852	1.7148	0	0	0	N/A	0			96	1	0	0	1	0	0	0	1	0	0	0	0	1		1	96	0	0	0	0	1	0	0	0	0	1	Invariable
97	289	AAA	0	0	0.3056	2.3464	0	0	0	N/A	0			97	1	0	0	1	0	0	0	1	0	0	0	0	1		1	97	0	0	0	0	1	0	0	0	0	1	Invariable
98	292	GAC	0	0	0.2852	2.7148	0	0	0	N/A	0			98	1	0	0	1	0	0	0	1	0	0	0	0	1		1	98	0	0	0	0	1	0	0	0	0	1	Invariable
99	295	GAA	0	0	0.3056	2.4188	0	0	0	N/A	0			99	1	0	0	1	0	0	0	1	0	0	0	0	1		1	99	0	0	0	0	1	0	0	0	0	1	Invariable
100	298	TCT	0	0	1	2	0	0	0	N/A	0			100	1	0	0	1	0	0	0	1	0	0	0	0	1		1	100	0	0	0	0	1	0	0	0	0	1	Invariable
101	301	TCA	0	0	1	1.2852	0	0	0	N/A	0			101	1	0	0	1	0	0	0	1	0	0	0	0	1		1	101	0	0	0	0	1	0	0	0	0	1	Invariable
102	304	AAG	0	0	0.4487	2.2033	0	0	0	N/A	0			102	1	0	0	1	0	0	0	1	0	0	0	0	1		1	102	0	0	0	0	1	0	0	0	0	1	Invariable
103	307	GAG	0	0	0.4487	2.2756	0	0	0	N/A	0			103	1	0	0	1	0	0	0	1	0	0	0	0	1		1	103	0	0	0	0	1	0	0	0	0	1	Invariable
104	310	GGA	0	0	1	1.7244	0	0	0	N/A	0			104	1	0	0	1	0	0	0	1	0	0	0	0	1		1	104	0	0	0	0	1	0	0	0	0	1	Invariable
105	313	AGT	0	0	0.2852	2.7148	0	0	0	N/A	0			105	1	0	0	1	0	0	0	1	0	0	0	0	1		1	105	0	0	0	0	1	0	0	0	0	1	Invariable
106	316	GAA	0	0	0.3056	2.4188	0	0	0	N/A	0			106	1	0	0	1	0	0	0	1	0	0	0	0	1		1	106	0	0	0	0	1	0	0	0	0	1	Invariable
107	319	AAA	0	0	0.3056	2.3464	0	0	0	N/A	0			107	1	0	0	1	0	0	0	1	0	0	0	0	1		1	107	0	0	0	0	1	0	0	0	0	1	Invariable
108	322	GAG	0	0	0.4487	2.2756	0	0	0	N/A	0			108	1	0	0	1	0	0	0	1	0	0	0	0	1		1	108	0	0	0	0	1	0	0	0	0	1	Invariable
109	325	GAA	0	0	0.3056	2.4188	0	0	0	N/A	0			109	1	0	0	1	0	0	0	1	0	0	0	0	1		1	109	0	0	0	0	1	0	0	0	0	1	Invariable
110	328	GGA	0	0	1	1.7244	0	0	0	N/A	0			110	1	0	0	1	0	0	0	1	0	0	0	0	1		1	110	0	0	0	0	1	0	0	0	0	1	Invariable
111	331	TCC	0	0	1	2	0	0	0	N/A	0			111	1	0	0	1	0	0	0	1	0	0	0	0	1		1	111	0	0	0	0	1	0	0	0	0	1	Invariable
112	334	AAA	0	0	0.3056	2.3464	0	0	0	N/A	0			112	1	0	0	1	0	0	0	1	0	0	0	0	1		1	112	0	0	0	0	1	0	0	0	0	1	Invariable
113	337	AAA	0	0	0.3056	2.3464	0	0	0	N/A	0			113	1	0	0	1	0	0	0	1	0	0	0	0	1		1	113	0	0	0	0	1	0	0	0	0	1	Invariable
114	340	AGT	0	0	0.2852	2.7148	0	0	0	N/A	0			114	1	0	0	1	0	0	0	1	0	0	0	0	1		1	114	0	0	0	0	1	0	0	0	0	1	Invariable
115	343	TCA	0	0	1	1.2852	0	0	0	N/A	0			115	1	0	0	1	0	0	0	1	0	0	0	0	1		1	115	0	0	0	0	1	0	0	0	0	1	Invariable
116	346	GGC	0	0	1	2	0	0	0	N/A	0			116	1	0	0	1	0	0	0	1	0	0	0	0	1		1	116	0	0	0	0	1	0	0	0	0	1	Invariable
117	349	AAA	0	0	0.3056	2.3464	0	0	0	N/A	0			117	1	0	0	1	0	0	0	1	0	0	0	0	1		1	117	0	0	0	0	1	0	0	0	0	1	Invariable
118	352	AAA	0	0	0.3056	2.3464	0	0	0	N/A	0			118	1	0	0	1	0	0	0	1	0	0	0	0	1		1	118	0	0	0	0	1	0	0	0	0	1	Invariable
119	355	AAG	0	0	0.4487	2.2033	0	0	0	N/A	0			119	1	0	0	1	0	0	0	1	0	0	0	0	1		1	119	0	0	0	0	1	0	0	0	0	1	Invariable
120	358	TAT	0	0	0.2852	2	0	0	0	N/A	0			120	1	0	0	1	0	0	0	1	0	0	0	0	1		1	120	0	0	0	0	1	0	0	0	0	1	Invariable
121	361	GAA	0	0	0.3056	2.4188	0	0	0	N/A	0			121	1	0	0	1	0	0	0	1	0	0	0	0	1		1	121	0	0	0	0	1	0	0	0	0	1	Invariable
122	364	TAT	0	0	0.2852	2	0	0	0	N/A	0			122	1	0	0	1	0	0	0	1	0	0	0	0	1		1	122	0	0	0	0	1	0	0	0	0	1	Invariable
123	367	GTT	0	0	1	2	0	0	0	N/A	0			123	1	0	0	1	0	0	0	1	0	0	0	0	1		1	123	0	0	0	0	1	0	0	0	0	1	Invariable
124	370	GAA	0	0	0.3056	2.4188	0	0	0	N/A	0			124	1	0	0	1	0	0	0	1	0	0	0	0	1		1	124	0	0	0	0	1	0	0	0	0	1	Invariable
125	373	AGA	0	0	0.652	2	0	0	0	N/A	0			125	1	0	0	1	0	0	0	1	0	0	0	0	1		1	125	0	0	0	0	1	0	0	0	0	1	Invariable
126	376	GAA	0	0	0.3056	2.4188	0	0	0	N/A	0			126	1	0	0	1	0	0	0	1	0	0	0	0	1		1	126	0	0	0	0	1	0	0	0	0	1	Invariable
127	379	AAA	0	0	0.3056	2.3464	0	0	0	N/A	0			127	1	0	0	1	0	0	0	1	0	0	0	0	1		1	127	0	0	0	0	1	0	0	0	0	1	Invariable
128	382	GTG	0	0	1	2	0	0	0	N/A	0			128	1	0	0	1	0	0	0	1	0	0	0	0	1		1	128	0	0	0	0	1	0	0	0	0	1	Invariable
129	385	GTG	0	0	1	2	0	0	0	N/A	0			129	1	0	0	1	0	0	0	1	0	0	0	0	1		1	129	0	0	0	0	1	0	0	0	0	1	Invariable
130	388	AGG	0	0	0.7951	2.2049	0	0	0	N/A	0			130	1	0	0	1	0	0	0	1	0	0	0	0	1		1	130	0	0	0	0	1	0	0	0	0	1	Invariable
131	391	ACT	0	0	1	2	0	0	0	N/A	0			131	1	0	0	1	0	0	0	1	0	0	0	0	1		1	131	0	0	0	0	1	0	0	0	0	1	Invariable
132	394	TAC	0	0	0.2852	2	0	0	0	N/A	0			132	1	0	0	1	0	0	0	1	0	0	0	0	1		1	132	0	0	0	0	1	0	0	0	0	1	Invariable
133	397	CTA	0	0	1.2852	1.7148	0	0	0	N/A	0			133	1	0	0	1	0	0	0	1	0	0	0	0	1		1	133	0	0	0	0	1	0	0	0	0	1	Invariable
134	400	CCC	0	0	1	2	0	0	0	N/A	0			134	1	0	0	1	0	0	0	1	0	0	0	0	1		1	134	0	0	0	0	1	0	0	0	0	1	Invariable
135	403	GTA	0	0	1	2	0	0	0	N/A	0			135	1	0	0	1	0	0	0	1	0	0	0	0	1		1	135	0	0	0	0	1	0	0	0	0	1	Invariable
136	406	GTG	0	0	1	2	0	0	0	N/A	0			136	1	0	0	1	0	0	0	1	0	0	0	0	1		1	136	0	0	0	0	1	0	0	0	0	1	Invariable
137	409	GAA	0	0	0.3056	2.4188	0	0	0	N/A	0			137	1	0	0	1	0	0	0	1	0	0	0	0	1		1	137	0	0	0	0	1	0	0	0	0	1	Invariable
138	412	CCG	1	0	1	2	1	0	-1	1	-230.619			138	1	203.13	0	1	2.73	0	0	0.67	0	0	-6.65	-6.63	0.98		1	138	210.846	0	44.655	2.597	0.099	0.259	0	0	0.645	0.1071	Neutral
139	415	TTC	0	0	0.2852	2.7148	0	0	0	N/A	0			139	1	0	0	1	0	0	0	1	0	0	0	0	1		1	139	0	0	0	0	1	0	0	0	0	1	Invariable
140	418	TAT	0	0	0.2852	2	0	0	0	N/A	0			140	1	0	0	1	0	0	0	1	0	0	0	0	1		1	140	0	0	0	0	1	0	0	0	0	1	Invariable
141	421	TAC	0	0	0.2852	2	0	0	0	N/A	0			141	1	0	0	1	0	0	0	1	0	0	0	0	1		1	141	0	0	0	0	1	0	0	0	0	1	Invariable
142	424	ACC	0	0	1	2	0	0	0	N/A	0			142	1	0	0	1	0	0	0	1	0	0	0	0	1		1	142	0	0	0	0	1	0	0	0	0	1	Invariable
143	427	AGC	0	0	0.2852	2.7148	0	0	0	N/A	0			143	1	0	0	1	0	0	0	1	0	0	0	0	1		1	143	0	0	0	0	1	0	0	0	0	1	Invariable
144	430	AGT	0	0	0.2852	2.7148	0	0	0	N/A	0			144	1	0	0	1	0	0	0	1	0	0	0	0	1		1	144	0	0	0	0	1	0	0	0	0	1	Invariable
145	433	TAT	0	0	0.2852	2	0	0	0	N/A	0			145	1	0	0	1	0	0	0	1	0	0	0	0	1		1	145	0	0	0	0	1	0	0	0	0	1	Invariable
146	436	TAC	0	0	0.2852	2	0	0	0	N/A	0			146	1	0	0	1	0	0	0	1	0	0	0	0	1		1	146	0	0	0	0	1	0	0	0	0	1	Invariable
147	439	GTT	0	0	1	2	0	0	0	N/A	0			147	1	0	0	1	0	0	0	1	0	0	0	0	1		1	147	0	0	0	0	1	0	0	0	0	1	Invariable
148	442	CCT	0	0	1	2	0	0	0	N/A	0			148	1	0	0	1	0	0	0	1	0	0	0	0	1		1	148	0	0	0	0	1	0	0	0	0	1	Invariable
149	445	CGT	0	0	1	2	0	0	0	N/A	0			149	1	0	0	1	0	0	0	1	0	0	0	0	1		1	149	0	0	0	0	1	0	0	0	0	1	Invariable
150	448	GCA	0	0	1	2	0	0	0	N/A	0			150	1	0	0	1	0	0	0	1	0	0	0	0	1		1	150	0	0	0	0	1	0	0	0	0	1	Invariable
151	451	ATT	0	1	0.8122	2.1878	0	0.4571	0.4571	0.7293	105.41			151	1	0	0	0	114.2	1	1.18	0.29	1	0	-6.73	-6.7	0.97		1	151	0	115.879	58.357	1.184	0.3069	0.338	1465.03	10000	10000	0.2766	Neutral
152	454	CTT	0	0	1	2	0	0	0	N/A	0			152	1	0	0	1	0	0	0	1	0	0	0	0	1		1	152	0	0	0	0	1	0	0	0	0	1	Invariable
153	457	TTC	0	0	0.2852	2.7148	0	0	0	N/A	0			153	1	0	0	1	0	0	0	1	0	0	0	0	1		1	153	0	0	0	0	1	0	0	0	0	1	Invariable
154	460	CCA	0	0	1	2	0	0	0	N/A	0			154	1	0	0	1	0	0	0	1	0	0	0	0	1		1	154	0	0	0	0	1	0	0	0	0	1	Invariable
																														alpha		Synonymous substitution rate at a site
																														beta		Non-synonymous substitution rate at a site
																														alpha=beta		The rate estimate under the neutral model
																														LRT		Likelihood ratio test statistic for beta = alpha, versus beta &neq; alpha
																														p-value		Asymptotic p-value for evidence of selection, i.e. beta &neq; alpha
																														Total branch length		The total length of branches contributing to inference at this site, and used to scale dN-dS
																														dN/dS LB		95% profile likelihood CI lower bound for dN/dS (if available)
																														dN/dS MLE		Point estimate for site dN/dS
																														dN/dS UB		95% profile likelihood CI upper bound for dN/dS (if available)
																														p-asmp		p-value derived from the asymptotic test statistic
																														class		Site classification at p<=0.1

## Sheet: M2-MAEBL
					Codon-by-codon results by MEGA (SLAC)															Codon-by-codon results by MEME																Codon-by-codon results by FEL
Codon#	Codon Start	Triplet	Syn (s)	Nonsyn (n)	Syn sites (S)	Nonsyn sites (N)	dS	dN	dN-dS	P-value	Normalized dN-dS			Site	Partition	α	β-	p-	β+	p+	LRT	p-value	# branches under selection	Total branch length	MEME LogL	FEL LogL	Variation p			partition	codon	alpha	beta	alpha=beta	LRT	p-value	Total branch length	dN/dS LB	dN/dS MLE	dN/dS UB	p-asmp	class
1	1	AAT	0	0	0.3416	2.6584	0	0	0	N/A	0			1	1	0	0	1	0	0	0	1	0	0	0	0	1			1	1	0	0	0	0	1	0	0	0	0	1	Invariable
2	4	CCT	0	0	1	2	0	0	0	N/A	0			2	1	0	0	1	0	0	0	1	0	0	0	0	1			1	2	0	0	0	0	1	0	0	0	0	1	Invariable
3	7	CAA	0	0	0.2986	2.3598	0	0	0	N/A	0			3	1	0	0	1	0	0	0	1	0	0	0	0	1			1	3	0	0	0	0	1	0	0	0	0	1	Invariable
4	10	GCT	0	0	1	2	0	0	0	N/A	0			4	1	0	0	1	0	0	0	1	0	0	0	0	1			1	4	0	0	0	0	1	0	0	0	0	1	Invariable
5	13	AAA	0	0	0.2986	2.2641	0	0	0	N/A	0			5	1	0	0	1	0	0	0	1	0	0	0	0	1			1	5	0	0	0	0	1	0	0	0	0	1	Invariable
6	16	TTT	0	0	0.3416	2.6584	0	0	0	N/A	0			6	1	0	0	1	0	0	0	1	0	0	0	0	1			1	6	0	0	0	0	1	0	0	0	0	1	Invariable
7	19	ATG	0	0	0	3	0	0	0	N/A	0			7	1	0	0	1	0	0	0	1	0	0	0	0	1			1	7	0	0	0	0	1	0	0	0	0	1	Invariable
8	22	GAA	0	0	0.2986	2.3932	0	0	0	N/A	0			8	1	0	0	1	0	0	0	1	0	0	0	0	1			1	8	0	0	0	0	1	0	0	0	0	1	Invariable
9	25	AGA	0	0	0.5627	2	0	0	0	N/A	0			9	1	0	0	1	0	0	0	1	0	0	0	0	1			1	9	0	0	0	0	1	0	0	0	0	1	Invariable
10	28	TTC	0	0	0.3416	2.6584	0	0	0	N/A	0			10	1	0	0	1	0	0	0	1	0	0	0	0	1			1	10	0	0	0	0	1	0	0	0	0	1	Invariable
11	31	GAT	0	0	0.3416	2.6584	0	0	0	N/A	0			11	1	0	0	1	0	0	0	1	0	0	0	0	1			1	11	0	0	0	0	1	0	0	0	0	1	Invariable
12	34	ATT	0	0	0.7667	2.2333	0	0	0	N/A	0			12	1	0	0	1	0	0	0	1	0	0	0	0	1			1	12	0	0	0	0	1	0	0	0	0	1	Invariable
13	37	CCA	0	0	1	2	0	0	0	N/A	0			13	1	0	0	1	0	0	0	1	0	0	0	0	1			1	13	0	0	0	0	1	0	0	0	0	1	Invariable
14	40	AGA	1	0	0.581	2.0756	1.7213	0	-1.7213	1	-160.132			14	1	93.1	0	0.99	2.24	0.01	0	0.67	0	0	-5.95	-5.95	1			1	14	89.126	0	16.9	3.192	0.0198	0.254	0	0	0.473	0.074	Purifying
15	43	AAT	0	0	0.3416	2.6584	0	0	0	N/A	0			15	1	0	0	1	0	0	0	1	0	0	0	0	1			1	15	0	0	0	0	1	0	0	0	0	1	Invariable
16	46	CAC	0	0	0.3416	2.6584	0	0	0	N/A	0			16	1	0	0	1	0	0	0	1	0	0	0	0	1			1	16	0	0	0	0	1	0	0	0	0	1	Invariable
17	49	ATT	0	0	0.7667	2.2333	0	0	0	N/A	0			17	1	0	0	1	0	0	0	1	0	0	0	0	1			1	17	0	0	0	0	1	0	0	0	0	1	Invariable
18	52	TTT	0	0	0.3416	2.6584	0	0	0	N/A	0			18	1	0	0	1	0	0	0	1	0	0	0	0	1			1	18	0	0	0	0	1	0	0	0	0	1	Invariable
19	55	ATC	0	0	0.7667	2.2333	0	0	0	N/A	0			19	1	0	0	1	0	0	0	1	0	0	0	0	1			1	19	0	0	0	0	1	0	0	0	0	1	Invariable
20	58	GAT	0	0	0.3416	2.6584	0	0	0	N/A	0			20	1	0	0	1	0	0	0	1	0	0	0	0	1			1	20	0	0	0	0	1	0	0	0	0	1	Invariable
21	61	TGG	0	0	0	2.2328	0	0	0	N/A	0			21	1	0	0	1	0	0	0	1	0	0	0	0	1			1	21	0	0	0	0	1	0	0	0	0	1	Invariable
22	64	AAA	0	0	0.2986	2.2641	0	0	0	N/A	0			22	1	0	0	1	0	0	0	1	0	0	0	0	1			1	22	0	0	0	0	1	0	0	0	0	1	Invariable
23	67	AAG	0	0	0.3836	2.1791	0	0	0	N/A	0			23	1	0	0	1	0	0	0	1	0	0	0	0	1			1	23	0	0	0	0	1	0	0	0	0	1	Invariable
24	70	GAA	0	0	0.2986	2.3932	0	0	0	N/A	0			24	1	0	0	1	0	0	0	1	0	0	0	0	1			1	24	0	0	0	0	1	0	0	0	0	1	Invariable
25	73	GGA	0	0	1	1.6918	0	0	0	N/A	0			25	1	0	0	1	0	0	0	1	0	0	0	0	1			1	25	0	0	0	0	1	0	0	0	0	1	Invariable
26	76	AAA	0	0	0.2986	2.2641	0	0	0	N/A	0			26	1	0	0	1	0	0	0	1	0	0	0	0	1			1	26	0	0	0	0	1	0	0	0	0	1	Invariable
27	79	TTG	0	0	0.7252	1.8497	0	0	0	N/A	0			27	1	0	0	1	0	0	0	1	0	0	0	0	1			1	27	0	0	0	0	1	0	0	0	0	1	Invariable
28	82	GGA	0	0	1	1.6918	0	0	0	N/A	0			28	1	0	0	1	0	0	0	1	0	0	0	0	1			1	28	0	0	0	0	1	0	0	0	0	1	Invariable
29	85	GAG	0	0	0.3836	2.3082	0	0	0	N/A	0			29	1	0	0	1	0	0	0	1	0	0	0	0	1			1	29	0	0	0	0	1	0	0	0	0	1	Invariable
30	88	GGT	0	0	1	2	0	0	0	N/A	0			30	1	0	0	1	0	0	0	1	0	0	0	0	1			1	30	0	0	0	0	1	0	0	0	0	1	Invariable
31	91	AAT	0	0	0.3416	2.6584	0	0	0	N/A	0			31	1	0	0	1	0	0	0	1	0	0	0	0	1			1	31	0	0	0	0	1	0	0	0	0	1	Invariable
32	94	TTC	0	0	0.3416	2.6584	0	0	0	N/A	0			32	1	0	0	1	0	0	0	1	0	0	0	0	1			1	32	0	0	0	0	1	0	0	0	0	1	Invariable
33	97	AAG	0	0	0.3836	2.1791	0	0	0	N/A	0			33	1	0	0	1	0	0	0	1	0	0	0	0	1			1	33	0	0	0	0	1	0	0	0	0	1	Invariable
34	100	TAT	0	0	0.3416	2	0	0	0	N/A	0			34	1	0	0	1	0	0	0	1	0	0	0	0	1			1	34	0	0	0	0	1	0	0	0	0	1	Invariable
35	103	GAT	0	0	0.3416	2.6584	0	0	0	N/A	0			35	1	0	0	1	0	0	0	1	0	0	0	0	1			1	35	0	0	0	0	1	0	0	0	0	1	Invariable
36	106	ATT	0	0	0.7667	2.2333	0	0	0	N/A	0			36	1	0	0	1	0	0	0	1	0	0	0	0	1			1	36	0	0	0	0	1	0	0	0	0	1	Invariable
37	109	TTA	0	0	0.6402	1.7014	0	0	0	N/A	0			37	1	0	0	1	0	0	0	1	0	0	0	0	1			1	37	0	0	0	0	1	0	0	0	0	1	Invariable
38	112	TCG	0	0	1	1.5749	0	0	0	N/A	0			38	1	0	0	1	0	0	0	1	0	0	0	0	1			1	38	0	0	0	0	1	0	0	0	0	1	Invariable
39	115	AAT	0	0	0.3416	2.6584	0	0	0	N/A	0			39	1	0	0	1	0	0	0	1	0	0	0	0	1			1	39	0	0	0	0	1	0	0	0	0	1	Invariable
40	118	AAA	0	0	0.2986	2.2641	0	0	0	N/A	0			40	1	0	0	1	0	0	0	1	0	0	0	0	1			1	40	0	0	0	0	1	0	0	0	0	1	Invariable
41	121	ACT	0	0	1	2	0	0	0	N/A	0			41	1	0	0	1	0	0	0	1	0	0	0	0	1			1	41	0	0	0	0	1	0	0	0	0	1	Invariable
42	124	GCT	0	0	1	2	0	0	0	N/A	0			42	1	0	0	1	0	0	0	1	0	0	0	0	1			1	42	0	0	0	0	1	0	0	0	0	1	Invariable
43	127	GGT	0	0	1	2	0	0	0	N/A	0			43	1	0	0	1	0	0	0	1	0	0	0	0	1			1	43	0	0	0	0	1	0	0	0	0	1	Invariable
44	130	ACC	0	0	1	2	0	0	0	N/A	0			44	1	0	0	1	0	0	0	1	0	0	0	0	1			1	44	0	0	0	0	1	0	0	0	0	1	Invariable
45	133	GCT	0	0	1	2	0	0	0	N/A	0			45	1	0	0	1	0	0	0	1	0	0	0	0	1			1	45	0	0	0	0	1	0	0	0	0	1	Invariable
46	136	CAG	0	0	0.3836	2.2748	0	0	0	N/A	0			46	1	0	0	1	0	0	0	1	0	0	0	0	1			1	46	0	0	0	0	1	0	0	0	0	1	Invariable
47	139	TCA	0	0	1	1.3416	0	0	0	N/A	0			47	1	0	0	1	0	0	0	1	0	0	0	0	1			1	47	0	0	0	0	1	0	0	0	0	1	Invariable
48	142	TTA	0	0	0.6402	1.7014	0	0	0	N/A	0			48	1	0	0	1	0	0	0	1	0	0	0	0	1			1	48	0	0	0	0	1	0	0	0	0	1	Invariable
49	145	TTA	0	0	0.6402	1.7014	0	0	0	N/A	0			49	1	0	0	1	0	0	0	1	0	0	0	0	1			1	49	0	0	0	0	1	0	0	0	0	1	Invariable
50	148	GTT	0	0	1	2	0	0	0	N/A	0			50	1	0	0	1	0	0	0	1	0	0	0	0	1			1	50	0	0	0	0	1	0	0	0	0	1	Invariable
51	151	GAT	0	0	0.3416	2.6584	0	0	0	N/A	0			51	1	0	0	1	0	0	0	1	0	0	0	0	1			1	51	0	0	0	0	1	0	0	0	0	1	Invariable
52	154	AGT	0	0	0.3416	2.6584	0	0	0	N/A	0			52	1	0	0	1	0	0	0	1	0	0	0	0	1			1	52	0	0	0	0	1	0	0	0	0	1	Invariable
53	157	TAT	0	0	0.3416	2	0	0	0	N/A	0			53	1	0	0	1	0	0	0	1	0	0	0	0	1			1	53	0	0	0	0	1	0	0	0	0	1	Invariable
54	160	AAT	0	0	0.3416	2.6584	0	0	0	N/A	0			54	1	0	0	1	0	0	0	1	0	0	0	0	1			1	54	0	0	0	0	1	0	0	0	0	1	Invariable
55	163	GAC	0	0	0.3416	2.6584	0	0	0	N/A	0			55	1	0	0	1	0	0	0	1	0	0	0	0	1			1	55	0	0	0	0	1	0	0	0	0	1	Invariable
56	166	ATT	0	0	0.7667	2.2333	0	0	0	N/A	0			56	1	0	0	1	0	0	0	1	0	0	0	0	1			1	56	0	0	0	0	1	0	0	0	0	1	Invariable
57	169	TGT	0	0	0.3416	2.2333	0	0	0	N/A	0			57	1	0	0	1	0	0	0	1	0	0	0	0	1			1	57	0	0	0	0	1	0	0	0	0	1	Invariable
58	172	CCA	0	0	1	2	0	0	0	N/A	0			58	1	0	0	1	0	0	0	1	0	0	0	0	1			1	58	0	0	0	0	1	0	0	0	0	1	Invariable
59	175	AAT	0	0	0.3416	2.6584	0	0	0	N/A	0			59	1	0	0	1	0	0	0	1	0	0	0	0	1			1	59	0	0	0	0	1	0	0	0	0	1	Invariable
60	178	CAT	0	0	0.3416	2.6584	0	0	0	N/A	0			60	1	0	0	1	0	0	0	1	0	0	0	0	1			1	60	0	0	0	0	1	0	0	0	0	1	Invariable
61	181	TCA	0	0	1	1.3416	0	0	0	N/A	0			61	1	0	0	1	0	0	0	1	0	0	0	0	1			1	61	0	0	0	0	1	0	0	0	0	1	Invariable
62	184	GTT	0	0	1	2	0	0	0	N/A	0			62	1	0	0	1	0	0	0	1	0	0	0	0	1			1	62	0	0	0	0	1	0	0	0	0	1	Invariable
63	187	CCA	0	0	1	2	0	0	0	N/A	0			63	1	0	0	1	0	0	0	1	0	0	0	0	1			1	63	0	0	0	0	1	0	0	0	0	1	Invariable
64	190	GGA	0	0	1	1.6918	0	0	0	N/A	0			64	1	0	0	1	0	0	0	1	0	0	0	0	1			1	64	0	0	0	0	1	0	0	0	0	1	Invariable
65	193	AGG	0	0	0.6477	2.3523	0	0	0	N/A	0			65	1	0	0	1	0	0	0	1	0	0	0	0	1			1	65	0	0	0	0	1	0	0	0	0	1	Invariable
66	196	GCA	0	0	1	2	0	0	0	N/A	0			66	1	0	0	1	0	0	0	1	0	0	0	0	1			1	66	0	0	0	0	1	0	0	0	0	1	Invariable
67	199	CAA	0	0	0.2986	2.3598	0	0	0	N/A	0			67	1	0	0	1	0	0	0	1	0	0	0	0	1			1	67	0	0	0	0	1	0	0	0	0	1	Invariable
68	202	GGA	0	0	1	1.6918	0	0	0	N/A	0			68	1	0	0	1	0	0	0	1	0	0	0	0	1			1	68	0	0	0	0	1	0	0	0	0	1	Invariable
69	205	AGT	0	0	0.3416	2.6584	0	0	0	N/A	0			69	1	0	0	1	0	0	0	1	0	0	0	0	1			1	69	0	0	0	0	1	0	0	0	0	1	Invariable
70	208	TGC	0	0	0.3416	2.2333	0	0	0	N/A	0			70	1	0	0	1	0	0	0	1	0	0	0	0	1			1	70	0	0	0	0	1	0	0	0	0	1	Invariable
71	211	CCT	0	0	1	2	0	0	0	N/A	0			71	1	0	0	1	0	0	0	1	0	0	0	0	1			1	71	0	0	0	0	1	0	0	0	0	1	Invariable
72	214	AAC	0	0	0.3416	2.6584	0	0	0	N/A	0			72	1	0	0	1	0	0	0	1	0	0	0	0	1			1	72	0	0	0	0	1	0	0	0	0	1	Invariable
73	217	TAT	0	0	0.3416	2	0	0	0	N/A	0			73	1	0	0	1	0	0	0	1	0	0	0	0	1			1	73	0	0	0	0	1	0	0	0	0	1	Invariable
74	220	GGA	0	0	1	1.6918	0	0	0	N/A	0			74	1	0	0	1	0	0	0	1	0	0	0	0	1			1	74	0	0	0	0	1	0	0	0	0	1	Invariable
75	223	AAA	0	0	0.2986	2.2641	0	0	0	N/A	0			75	1	0	0	1	0	0	0	1	0	0	0	0	1			1	75	0	0	0	0	1	0	0	0	0	1	Invariable
76	226	GCT	0	0	1	2	0	0	0	N/A	0			76	1	0	0	1	0	0	0	1	0	0	0	0	1			1	76	0	0	0	0	1	0	0	0	0	1	Invariable
77	229	ATC	0	0	0.7667	2.2333	0	0	0	N/A	0			77	1	0	0	1	0	0	0	1	0	0	0	0	1			1	77	0	0	0	0	1	0	0	0	0	1	Invariable
78	232	ATT	0	0	0.7667	2.2333	0	0	0	N/A	0			78	1	0	0	1	0	0	0	1	0	0	0	0	1			1	78	0	0	0	0	1	0	0	0	0	1	Invariable
79	235	GTT	0	0	1	2	0	0	0	N/A	0			79	1	0	0	1	0	0	0	1	0	0	0	0	1			1	79	0	0	0	0	1	0	0	0	0	1	Invariable
80	238	GAA	0	0	0.2986	2.3932	0	0	0	N/A	0			80	1	0	0	1	0	0	0	1	0	0	0	0	1			1	80	0	0	0	0	1	0	0	0	0	1	Invariable
81	241	ACA	0	0	1	2	0	0	0	N/A	0			81	1	0	0	1	0	0	0	1	0	0	0	0	1			1	81	0	0	0	0	1	0	0	0	0	1	Invariable
82	244	CTT	0	0	1	2	0	0	0	N/A	0			82	1	0	0	1	0	0	0	1	0	0	0	0	1			1	82	0	0	0	0	1	0	0	0	0	1	Invariable
83	247	GAA	0	0	0.2986	2.3932	0	0	0	N/A	0			83	1	0	0	1	0	0	0	1	0	0	0	0	1			1	83	0	0	0	0	1	0	0	0	0	1	Invariable
84	250	GAT	0	0	0.3416	2.6584	0	0	0	N/A	0			84	1	0	0	1	0	0	0	1	0	0	0	0	1			1	84	0	0	0	0	1	0	0	0	0	1	Invariable
85	253	AAA	0	0	0.2986	2.2641	0	0	0	N/A	0			85	1	0	0	1	0	0	0	1	0	0	0	0	1			1	85	0	0	0	0	1	0	0	0	0	1	Invariable
86	256	CGT	0	0	1	2	0	0	0	N/A	0			86	1	0	0	1	0	0	0	1	0	0	0	0	1			1	86	0	0	0	0	1	0	0	0	0	1	Invariable
87	259	AGA	0	0	0.5627	2	0	0	0	N/A	0			87	1	0	0	1	0	0	0	1	0	0	0	0	1			1	87	0	0	0	0	1	0	0	0	0	1	Invariable
88	262	GAT	0	0	0.3416	2.6584	0	0	0	N/A	0			88	1	0	0	1	0	0	0	1	0	0	0	0	1			1	88	0	0	0	0	1	0	0	0	0	1	Invariable
89	265	ATG	0	0	0	3	0	0	0	N/A	0			89	1	0	0	1	0	0	0	1	0	0	0	0	1			1	89	0	0	0	0	1	0	0	0	0	1	Invariable
90	268	CAT	0	0	0.3416	2.6584	0	0	0	N/A	0			90	1	0	0	1	0	0	0	1	0	0	0	0	1			1	90	0	0	0	0	1	0	0	0	0	1	Invariable
91	271	TTT	0	0	0.3416	2.6584	0	0	0	N/A	0			91	1	0	0	1	0	0	0	1	0	0	0	0	1			1	91	0	0	0	0	1	0	0	0	0	1	Invariable
92	274	AAT	0	0	0.3416	2.6584	0	0	0	N/A	0			92	1	0	0	1	0	0	0	1	0	0	0	0	1			1	92	0	0	0	0	1	0	0	0	0	1	Invariable
93	277	TTC	0	0	0.3416	2.6584	0	0	0	N/A	0			93	1	0	0	1	0	0	0	1	0	0	0	0	1			1	93	0	0	0	0	1	0	0	0	0	1	Invariable
94	280	CAA	0	0	0.2986	2.3598	0	0	0	N/A	0			94	1	0	0	1	0	0	0	1	0	0	0	0	1			1	94	0	0	0	0	1	0	0	0	0	1	Invariable
95	283	TTT	0	0	0.3416	2.6584	0	0	0	N/A	0			95	1	0	0	1	0	0	0	1	0	0	0	0	1			1	95	0	0	0	0	1	0	0	0	0	1	Invariable
96	286	TTA	0	0	0.6402	1.7014	0	0	0	N/A	0			96	1	0	0	1	0	0	0	1	0	0	0	0	1			1	96	0	0	0	0	1	0	0	0	0	1	Invariable
97	289	AAT	0	0	0.3416	2.6584	0	0	0	N/A	0			97	1	0	0	1	0	0	0	1	0	0	0	0	1			1	97	0	0	0	0	1	0	0	0	0	1	Invariable
98	292	GAA	0	1	0.4491	2.2427	0	0.4459	0.4459	0.8332	41.4813			98	1	0	0	0	27.26	1	0.41	0.45	1	0	-6.39	-6.38	0.99			1	98	0	27.629	22.215	0.412	0.4059	0.333	1465.03	10000	10000	0.5212	Neutral
99	295	ATA	0	0	0.7014	2.2986	0	0	0	N/A	0			99	1	0	0	1	0	0	0	1	0	0	0	0	1			1	99	0	0	0	0	1	0	0	0	0	1	Invariable
100	298	CAT	0	0	0.3416	2.6584	0	0	0	N/A	0			100	1	0	0	1	0	0	0	1	0	0	0	0	1			1	100	0	0	0	0	1	0	0	0	0	1	Invariable
101	301	ACT	0	0	1	2	0	0	0	N/A	0			101	1	0	0	1	0	0	0	1	0	0	0	0	1			1	101	0	0	0	0	1	0	0	0	0	1	Invariable
102	304	GGG	0	0	1	2	0	0	0	N/A	0			102	1	0	0	1	0	0	0	1	0	0	0	0	1			1	102	0	0	0	0	1	0	0	0	0	1	Invariable
103	307	TAT	0	0	0.3416	2	0	0	0	N/A	0			103	1	0	0	1	0	0	0	1	0	0	0	0	1			1	103	0	0	0	0	1	0	0	0	0	1	Invariable
104	310	ATG	0	0	0	3	0	0	0	N/A	0			104	1	0	0	1	0	0	0	1	0	0	0	0	1			1	104	0	0	0	0	1	0	0	0	0	1	Invariable
105	313	GGA	0	0	1	1.6918	0	0	0	N/A	0			105	1	0	0	1	0	0	0	1	0	0	0	0	1			1	105	0	0	0	0	1	0	0	0	0	1	Invariable
106	316	AAA	0	0	0.2986	2.2641	0	0	0	N/A	0			106	1	0	0	1	0	0	0	1	0	0	0	0	1			1	106	0	0	0	0	1	0	0	0	0	1	Invariable
107	319	AGA	0	1	0.5533	2.0094	0	0.4977	0.4977	0.7841	46.2964			107	1	0	0	0.79	213.96	0.21	0.92	0.33	1	0	-7.97	-7.72	0.78			1	107	0	23.227	18.474	0.426	0.3564	0.277	1465.03	10000	10000	0.5139	Neutral
108	322	AAC	0	0	0.3416	2.6584	0	0	0	N/A	0			108	1	0	0	1	0	0	0	1	0	0	0	0	1			1	108	0	0	0	0	1	0	0	0	0	1	Invariable
109	325	GGA	0	0	1	1.6918	0	0	0	N/A	0			109	1	0	0	1	0	0	0	1	0	0	0	0	1			1	109	0	0	0	0	1	0	0	0	0	1	Invariable
110	328	CGC	1	0	1.0152	1.9726	0.9851	0	-0.9851	1	-91.639			110	1	70.95	0	1	2.31	0	0	0.67	0	0	-9.65	-9.65	1			1	110	75.212	0	17.711	2.828	0.0594	0.266	0	0	0.616	0.0926	Neutral
111	331	AGT	0	0	0.3416	2.6584	0	0	0	N/A	0			111	1	0	0	1	0	0	0	1	0	0	0	0	1			1	111	0	0	0	0	1	0	0	0	0	1	Invariable
112	334	ATC	0	0	0.7667	2.2333	0	0	0	N/A	0			112	1	0	0	1	0	0	0	1	0	0	0	0	1			1	112	0	0	0	0	1	0	0	0	0	1	Invariable
113	337	GAA	0	0	0.2986	2.3932	0	0	0	N/A	0			113	1	0	0	1	0	0	0	1	0	0	0	0	1			1	113	0	0	0	0	1	0	0	0	0	1	Invariable
114	340	CTT	0	0	1	2	0	0	0	N/A	0			114	1	0	0	1	0	0	0	1	0	0	0	0	1			1	114	0	0	0	0	1	0	0	0	0	1	Invariable
115	343	CCA	0	0	1	2	0	0	0	N/A	0			115	1	0	0	1	0	0	0	1	0	0	0	0	1			1	115	0	0	0	0	1	0	0	0	0	1	Invariable
116	346	TAC	0	0	0.3416	2	0	0	0	N/A	0			116	1	0	0	1	0	0	0	1	0	0	0	0	1			1	116	0	0	0	0	1	0	0	0	0	1	Invariable
117	349	GAT	0	0	0.3416	2.6584	0	0	0	N/A	0			117	1	0	0	1	0	0	0	1	0	0	0	0	1			1	117	0	0	0	0	1	0	0	0	0	1	Invariable
118	352	AAA	0	0	0.2986	2.2641	0	0	0	N/A	0			118	1	0	0	1	0	0	0	1	0	0	0	0	1			1	118	0	0	0	0	1	0	0	0	0	1	Invariable
119	355	AGT	0	0	0.3416	2.6584	0	0	0	N/A	0			119	1	0	0	1	0	0	0	1	0	0	0	0	1			1	119	0	0	0	0	1	0	0	0	0	1	Invariable
120	358	GGA	0	0	1	1.6918	0	0	0	N/A	0			120	1	0	0	1	0	0	0	1	0	0	0	0	1			1	120	0	0	0	0	1	0	0	0	0	1	Invariable
121	361	ATA	0	0	0.7014	2.2986	0	0	0	N/A	0			121	1	0	0	1	0	0	0	1	0	0	0	0	1			1	121	0	0	0	0	1	0	0	0	0	1	Invariable
122	364	GCT	0	0	1	2	0	0	0	N/A	0			122	1	0	0	1	0	0	0	1	0	0	0	0	1			1	122	0	0	0	0	1	0	0	0	0	1	Invariable
123	367	ATG	0	0	0	3	0	0	0	N/A	0			123	1	0	0	1	0	0	0	1	0	0	0	0	1			1	123	0	0	0	0	1	0	0	0	0	1	Invariable
124	370	CAT	0	0	0.3416	2.6584	0	0	0	N/A	0			124	1	0	0	1	0	0	0	1	0	0	0	0	1			1	124	0	0	0	0	1	0	0	0	0	1	Invariable
125	373	CAT	0	0	0.3416	2.6584	0	0	0	N/A	0			125	1	0	0	1	0	0	0	1	0	0	0	0	1			1	125	0	0	0	0	1	0	0	0	0	1	Invariable
126	376	GGT	0	0	1	2	0	0	0	N/A	0			126	1	0	0	1	0	0	0	1	0	0	0	0	1			1	126	0	0	0	0	1	0	0	0	0	1	Invariable
127	379	TAT	0	0	0.3416	2	0	0	0	N/A	0			127	1	0	0	1	0	0	0	1	0	0	0	0	1			1	127	0	0	0	0	1	0	0	0	0	1	Invariable
128	382	CCA	0	0	1	2	0	0	0	N/A	0			128	1	0	0	1	0	0	0	1	0	0	0	0	1			1	128	0	0	0	0	1	0	0	0	0	1	Invariable
129	385	ACA	0	0	1	2	0	0	0	N/A	0			129	1	0	0	1	0	0	0	1	0	0	0	0	1			1	129	0	0	0	0	1	0	0	0	0	1	Invariable
130	388	TCG	0	0	1	1.5749	0	0	0	N/A	0			130	1	0	0	1	0	0	0	1	0	0	0	0	1			1	130	0	0	0	0	1	0	0	0	0	1	Invariable
131	391	TGT	0	0	0.3416	2.2333	0	0	0	N/A	0			131	1	0	0	1	0	0	0	1	0	0	0	0	1			1	131	0	0	0	0	1	0	0	0	0	1	Invariable
132	394	CCA	0	0	1	2	0	0	0	N/A	0			132	1	0	0	1	0	0	0	1	0	0	0	0	1			1	132	0	0	0	0	1	0	0	0	0	1	Invariable
133	397	GTA	0	0	1	2	0	0	0	N/A	0			133	1	0	0	1	0	0	0	1	0	0	0	0	1			1	133	0	0	0	0	1	0	0	0	0	1	Invariable
134	400	AAT	0	0	0.3416	2.6584	0	0	0	N/A	0			134	1	0	0	1	0	0	0	1	0	0	0	0	1			1	134	0	0	0	0	1	0	0	0	0	1	Invariable
135	403	ACG	0	0	1	2	0	0	0	N/A	0			135	1	0	0	1	0	0	0	1	0	0	0	0	1			1	135	0	0	0	0	1	0	0	0	0	1	Invariable
136	406	CAT	0	0	0.3416	2.6584	0	0	0	N/A	0			136	1	0	0	1	0	0	0	1	0	0	0	0	1			1	136	0	0	0	0	1	0	0	0	0	1	Invariable
137	409	GAA	0	0	0.2986	2.3932	0	0	0	N/A	0			137	1	0	0	1	0	0	0	1	0	0	0	0	1			1	137	0	0	0	0	1	0	0	0	0	1	Invariable
138	412	GAA	0	0	0.2986	2.3932	0	0	0	N/A	0			138	1	0	0	1	0	0	0	1	0	0	0	0	1			1	138	0	0	0	0	1	0	0	0	0	1	Invariable
139	415	ATG	0	0	0	3	0	0	0	N/A	0			139	1	0	0	1	0	0	0	1	0	0	0	0	1			1	139	0	0	0	0	1	0	0	0	0	1	Invariable
140	418	TTG	0	0	0.7252	1.8497	0	0	0	N/A	0			140	1	0	0	1	0	0	0	1	0	0	0	0	1			1	140	0	0	0	0	1	0	0	0	0	1	Invariable
141	421	TTC	0	0	0.3416	2.6584	0	0	0	N/A	0			141	1	0	0	1	0	0	0	1	0	0	0	0	1			1	141	0	0	0	0	1	0	0	0	0	1	Invariable
142	424	GAA	0	0	0.2986	2.3932	0	0	0	N/A	0			142	1	0	0	1	0	0	0	1	0	0	0	0	1			1	142	0	0	0	0	1	0	0	0	0	1	Invariable
143	427	AAA	0	0	0.2986	2.2641	0	0	0	N/A	0			143	1	0	0	1	0	0	0	1	0	0	0	0	1			1	143	0	0	0	0	1	0	0	0	0	1	Invariable
144	430	ATG	0	0	0	3	0	0	0	N/A	0			144	1	0	0	1	0	0	0	1	0	0	0	0	1			1	144	0	0	0	0	1	0	0	0	0	1	Invariable
145	433	GAT	0	0	0.3416	2.6584	0	0	0	N/A	0			145	1	0	0	1	0	0	0	1	0	0	0	0	1			1	145	0	0	0	0	1	0	0	0	0	1	Invariable
146	436	GAT	0	0	0.3416	2.6584	0	0	0	N/A	0			146	1	0	0	1	0	0	0	1	0	0	0	0	1			1	146	0	0	0	0	1	0	0	0	0	1	Invariable
147	439	TAC	0	0	0.3416	2	0	0	0	N/A	0			147	1	0	0	1	0	0	0	1	0	0	0	0	1			1	147	0	0	0	0	1	0	0	0	0	1	Invariable
148	442	AAT	0	0	0.3416	2.6584	0	0	0	N/A	0			148	1	0	0	1	0	0	0	1	0	0	0	0	1			1	148	0	0	0	0	1	0	0	0	0	1	Invariable
149	445	TAT	0	0	0.3416	2	0	0	0	N/A	0			149	1	0	0	1	0	0	0	1	0	0	0	0	1			1	149	0	0	0	0	1	0	0	0	0	1	Invariable
150	448	CAT	0	0	0.3416	2.6584	0	0	0	N/A	0			150	1	0	0	1	0	0	0	1	0	0	0	0	1			1	150	0	0	0	0	1	0	0	0	0	1	Invariable
151	451	ATG	0	0	0	3	0	0	0	N/A	0			151	1	0	0	1	0	0	0	1	0	0	0	0	1			1	151	0	0	0	0	1	0	0	0	0	1	Invariable
152	454	TGC	0	0	0.3416	2.2333	0	0	0	N/A	0			152	1	0	0	1	0	0	0	1	0	0	0	0	1			1	152	0	0	0	0	1	0	0	0	0	1	Invariable
153	457	AAG	0	0	0.3836	2.1791	0	0	0	N/A	0			153	1	0	0	1	0	0	0	1	0	0	0	0	1			1	153	0	0	0	0	1	0	0	0	0	1	Invariable
154	460	TCT	0	0	1	2	0	0	0	N/A	0			154	1	0	0	1	0	0	0	1	0	0	0	0	1			1	154	0	0	0	0	1	0	0	0	0	1	Invariable
155	463	TCC	0	0	1	2	0	0	0	N/A	0			155	1	0	0	1	0	0	0	1	0	0	0	0	1			1	155	0	0	0	0	1	0	0	0	0	1	Invariable
156	466	GTG	0	0	1	2	0	0	0	N/A	0			156	1	0	0	1	0	0	0	1	0	0	0	0	1			1	156	0	0	0	0	1	0	0	0	0	1	Invariable
157	469	TTT	0	0	0.3416	2.6584	0	0	0	N/A	0			157	1	0	0	1	0	0	0	1	0	0	0	0	1			1	157	0	0	0	0	1	0	0	0	0	1	Invariable
158	472	TCA	0	0	1	1.3416	0	0	0	N/A	0			158	1	0	0	1	0	0	0	1	0	0	0	0	1			1	158	0	0	0	0	1	0	0	0	0	1	Invariable
159	475	ACT	0	0	1	2	0	0	0	N/A	0			159	1	0	0	1	0	0	0	1	0	0	0	0	1			1	159	0	0	0	0	1	0	0	0	0	1	Invariable
160	478	CCG	0	0	1	2	0	0	0	N/A	0			160	1	0	0	1	0	0	0	1	0	0	0	0	1			1	160	0	0	0	0	1	0	0	0	0	1	Invariable
161	481	TTC	0	0	0.3416	2.6584	0	0	0	N/A	0			161	1	0	0	1	0	0	0	1	0	0	0	0	1			1	161	0	0	0	0	1	0	0	0	0	1	Invariable
162	484	TCC	0	0	1	2	0	0	0	N/A	0			162	1	0	0	1	0	0	0	1	0	0	0	0	1			1	162	0	0	0	0	1	0	0	0	0	1	Invariable
163	487	ATG	0	0	0	3	0	0	0	N/A	0			163	1	0	0	1	0	0	0	1	0	0	0	0	1			1	163	0	0	0	0	1	0	0	0	0	1	Invariable
164	490	AAG	0	0	0.3836	2.1791	0	0	0	N/A	0			164	1	0	0	1	0	0	0	1	0	0	0	0	1			1	164	0	0	0	0	1	0	0	0	0	1	Invariable
165	493	GAA	0	0	0.2986	2.3932	0	0	0	N/A	0			165	1	0	0	1	0	0	0	1	0	0	0	0	1			1	165	0	0	0	0	1	0	0	0	0	1	Invariable
166	496	TGG	0	0	0	2.2328	0	0	0	N/A	0			166	1	0	0	1	0	0	0	1	0	0	0	0	1			1	166	0	0	0	0	1	0	0	0	0	1	Invariable
167	499	GAT	0	0	0.3416	2.6584	0	0	0	N/A	0			167	1	0	0	1	0	0	0	1	0	0	0	0	1			1	167	0	0	0	0	1	0	0	0	0	1	Invariable
168	502	CCC	0	0	1	2	0	0	0	N/A	0			168	1	0	0	1	0	0	0	1	0	0	0	0	1			1	168	0	0	0	0	1	0	0	0	0	1	Invariable
169	505	CAA	0	0	0.2986	2.3598	0	0	0	N/A	0			169	1	0	0	1	0	0	0	1	0	0	0	0	1			1	169	0	0	0	0	1	0	0	0	0	1	Invariable
170	508	AGC	0	0	0.3416	2.6584	0	0	0	N/A	0			170	1	0	0	1	0	0	0	1	0	0	0	0	1			1	170	0	0	0	0	1	0	0	0	0	1	Invariable
171	511	CGT	0	0	1	2	0	0	0	N/A	0			171	1	0	0	1	0	0	0	1	0	0	0	0	1			1	171	0	0	0	0	1	0	0	0	0	1	Invariable
172	514	TCA	0	0	1	1.3416	0	0	0	N/A	0			172	1	0	0	1	0	0	0	1	0	0	0	0	1			1	172	0	0	0	0	1	0	0	0	0	1	Invariable
173	517	ATT	0	0	0.7667	2.2333	0	0	0	N/A	0			173	1	0	0	1	0	0	0	1	0	0	0	0	1			1	173	0	0	0	0	1	0	0	0	0	1	Invariable
174	520	AAG	0	0	0.3836	2.1791	0	0	0	N/A	0			174	1	0	0	1	0	0	0	1	0	0	0	0	1			1	174	0	0	0	0	1	0	0	0	0	1	Invariable
175	523	TAT	0	0	0.3416	2	0	0	0	N/A	0			175	1	0	0	1	0	0	0	1	0	0	0	0	1			1	175	0	0	0	0	1	0	0	0	0	1	Invariable
176	526	TAT	0	0	0.3416	2	0	0	0	N/A	0			176	1	0	0	1	0	0	0	1	0	0	0	0	1			1	176	0	0	0	0	1	0	0	0	0	1	Invariable
177	529	GGC	0	0	1	2	0	0	0	N/A	0			177	1	0	0	1	0	0	0	1	0	0	0	0	1			1	177	0	0	0	0	1	0	0	0	0	1	Invariable
178	532	CTT	0	0	1	2	0	0	0	N/A	0			178	1	0	0	1	0	0	0	1	0	0	0	0	1			1	178	0	0	0	0	1	0	0	0	0	1	Invariable
179	535	TAC	0	0	0.3416	2	0	0	0	N/A	0			179	1	0	0	1	0	0	0	1	0	0	0	0	1			1	179	0	0	0	0	1	0	0	0	0	1	Invariable
180	538	GGT	0	0	1	2	0	0	0	N/A	0			180	1	0	0	1	0	0	0	1	0	0	0	0	1			1	180	0	0	0	0	1	0	0	0	0	1	Invariable
181	541	TTG	0	0	0.7252	1.8497	0	0	0	N/A	0			181	1	0	0	1	0	0	0	1	0	0	0	0	1			1	181	0	0	0	0	1	0	0	0	0	1	Invariable
182	544	GGT	0	0	1	2	0	0	0	N/A	0			182	1	0	0	1	0	0	0	1	0	0	0	0	1			1	182	0	0	0	0	1	0	0	0	0	1	Invariable
183	547	GGT	0	0	1	2	0	0	0	N/A	0			183	1	0	0	1	0	0	0	1	0	0	0	0	1			1	183	0	0	0	0	1	0	0	0	0	1	Invariable
184	550	CGA	0	0	1.4251	1.2333	0	0	0	N/A	0			184	1	0	0	1	0	0	0	1	0	0	0	0	1			1	184	0	0	0	0	1	0	0	0	0	1	Invariable
185	553	CTA	0	0	1.3416	1.6584	0	0	0	N/A	0			185	1	0	0	1	0	0	0	1	0	0	0	0	1			1	185	0	0	0	0	1	0	0	0	0	1	Invariable
186	556	GGT	0	0	1	2	0	0	0	N/A	0			186	1	0	0	1	0	0	0	1	0	0	0	0	1			1	186	0	0	0	0	1	0	0	0	0	1	Invariable
187	559	TCG	0	0	1	1.5749	0	0	0	N/A	0			187	1	0	0	1	0	0	0	1	0	0	0	0	1			1	187	0	0	0	0	1	0	0	0	0	1	Invariable
188	562	AAT	0	0	0.3416	2.6584	0	0	0	N/A	0			188	1	0	0	1	0	0	0	1	0	0	0	0	1			1	188	0	0	0	0	1	0	0	0	0	1	Invariable
189	565	ATT	0	0	0.7667	2.2333	0	0	0	N/A	0			189	1	0	0	1	0	0	0	1	0	0	0	0	1			1	189	0	0	0	0	1	0	0	0	0	1	Invariable
190	568	TCA	0	0	1	1.3416	0	0	0	N/A	0			190	1	0	0	1	0	0	0	1	0	0	0	0	1			1	190	0	0	0	0	1	0	0	0	0	1	Invariable
191	571	AAT	0	0	0.3416	2.6584	0	0	0	N/A	0			191	1	0	0	1	0	0	0	1	0	0	0	0	1			1	191	0	0	0	0	1	0	0	0	0	1	Invariable
192	574	TAT	0	0	0.3416	2	0	0	0	N/A	0			192	1	0	0	1	0	0	0	1	0	0	0	0	1			1	192	0	0	0	0	1	0	0	0	0	1	Invariable
193	577	GGA	0	0	1	1.6918	0	0	0	N/A	0			193	1	0	0	1	0	0	0	1	0	0	0	0	1			1	193	0	0	0	0	1	0	0	0	0	1	Invariable
194	580	ACA	0	1	0.975	2.0094	0	0.4977	0.4977	0.6733	46.2964			194	1	0	0	0.76	286.29	0.24	1.13	0.3	1	0	-8.68	-8.49	0.83			1	194	0.466	38.3	27.317	0.673	0.3762	0.41	4.534	82.183	427.244	0.4119	Neutral
195	583	TAT	0	0	0.3416	2	0	0	0	N/A	0			195	1	0	0	1	0	0	0	1	0	0	0	0	1			1	195	0	0	0	0	1	0	0	0	0	1	Invariable
196	586	GGA	0	0	1	1.6918	0	0	0	N/A	0			196	1	0	0	1	0	0	0	1	0	0	0	0	1			1	196	0	0	0	0	1	0	0	0	0	1	Invariable
197	589	CAA	0	0	0.2986	2.3598	0	0	0	N/A	0			197	1	0	0	1	0	0	0	1	0	0	0	0	1			1	197	0	0	0	0	1	0	0	0	0	1	Invariable
198	592	ACT	0	0	1	2	0	0	0	N/A	0			198	1	0	0	1	0	0	0	1	0	0	0	0	1			1	198	0	0	0	0	1	0	0	0	0	1	Invariable
199	595	ATA	0	0	0.7014	2.2986	0	0	0	N/A	0			199	1	0	0	1	0	0	0	1	0	0	0	0	1			1	199	0	0	0	0	1	0	0	0	0	1	Invariable
200	598	AAA	0	0	0.2986	2.2641	0	0	0	N/A	0			200	1	0	0	1	0	0	0	1	0	0	0	0	1			1	200	0	0	0	0	1	0	0	0	0	1	Invariable
201	601	AGA	0	0	0.5627	2	0	0	0	N/A	0			201	1	0	0	1	0	0	0	1	0	0	0	0	1			1	201	0	0	0	0	1	0	0	0	0	1	Invariable
202	604	GGT	0	0	1	2	0	0	0	N/A	0			202	1	0	0	1	0	0	0	1	0	0	0	0	1			1	202	0	0	0	0	1	0	0	0	0	1	Invariable
203	607	GAA	0	0	0.2986	2.3932	0	0	0	N/A	0			203	1	0	0	1	0	0	0	1	0	0	0	0	1			1	203	0	0	0	0	1	0	0	0	0	1	Invariable
204	610	AAG	0	0	0.3836	2.1791	0	0	0	N/A	0			204	1	0	0	1	0	0	0	1	0	0	0	0	1			1	204	0	0	0	0	1	0	0	0	0	1	Invariable
205	613	CGT	0	0	1	2	0	0	0	N/A	0			205	1	0	0	1	0	0	0	1	0	0	0	0	1			1	205	0	0	0	0	1	0	0	0	0	1	Invariable
206	616	ACG	0	0	1	2	0	0	0	N/A	0			206	1	0	0	1	0	0	0	1	0	0	0	0	1			1	206	0	0	0	0	1	0	0	0	0	1	Invariable
207	619	AGC	0	0	0.3416	2.6584	0	0	0	N/A	0			207	1	0	0	1	0	0	0	1	0	0	0	0	1			1	207	0	0	0	0	1	0	0	0	0	1	Invariable
208	622	AAC	0	0	0.3416	2.6584	0	0	0	N/A	0			208	1	0	0	1	0	0	0	1	0	0	0	0	1			1	208	0	0	0	0	1	0	0	0	0	1	Invariable
209	625	ATA	0	0	0.7014	2.2986	0	0	0	N/A	0			209	1	0	0	1	0	0	0	1	0	0	0	0	1			1	209	0	0	0	0	1	0	0	0	0	1	Invariable
210	628	ACG	0	0	1	2	0	0	0	N/A	0			210	1	0	0	1	0	0	0	1	0	0	0	0	1			1	210	0	0	0	0	1	0	0	0	0	1	Invariable
211	631	CTA	0	0	1.3416	1.6584	0	0	0	N/A	0			211	1	0	0	1	0	0	0	1	0	0	0	0	1			1	211	0	0	0	0	1	0	0	0	0	1	Invariable
212	634	CCA	0	0	1	2	0	0	0	N/A	0			212	1	0	0	1	0	0	0	1	0	0	0	0	1			1	212	0	0	0	0	1	0	0	0	0	1	Invariable
213	637	ATG	0	0	0	3	0	0	0	N/A	0			213	1	0	0	1	0	0	0	1	0	0	0	0	1			1	213	0	0	0	0	1	0	0	0	0	1	Invariable
214	640	AAG	0	0	0.3836	2.1791	0	0	0	N/A	0			214	1	0	0	1	0	0	0	1	0	0	0	0	1			1	214	0	0	0	0	1	0	0	0	0	1	Invariable
215	643	AAC	0	0	0.3416	2.6584	0	0	0	N/A	0			215	1	0	0	1	0	0	0	1	0	0	0	0	1			1	215	0	0	0	0	1	0	0	0	0	1	Invariable
216	646	CCA	0	0	1	2	0	0	0	N/A	0			216	1	0	0	1	0	0	0	1	0	0	0	0	1			1	216	0	0	0	0	1	0	0	0	0	1	Invariable
217	649	GGG	0	0	1	2	0	0	0	N/A	0			217	1	0	0	1	0	0	0	1	0	0	0	0	1			1	217	0	0	0	0	1	0	0	0	0	1	Invariable
218	652	GTG	0	0	1	2	0	0	0	N/A	0			218	1	0	0	1	0	0	0	1	0	0	0	0	1			1	218	0	0	0	0	1	0	0	0	0	1	Invariable
219	655	ATA	0	0	0.7014	2.2986	0	0	0	N/A	0			219	1	0	0	1	0	0	0	1	0	0	0	0	1			1	219	0	0	0	0	1	0	0	0	0	1	Invariable
220	658	AAA	0	0	0.2986	2.2641	0	0	0	N/A	0			220	1	0	0	1	0	0	0	1	0	0	0	0	1			1	220	0	0	0	0	1	0	0	0	0	1	Invariable
221	661	AAC	0	0	0.3416	2.6584	0	0	0	N/A	0			221	1	0	0	1	0	0	0	1	0	0	0	0	1			1	221	0	0	0	0	1	0	0	0	0	1	Invariable
222	664	TTG	0	0	0.7252	1.8497	0	0	0	N/A	0			222	1	0	0	1	0	0	0	1	0	0	0	0	1			1	222	0	0	0	0	1	0	0	0	0	1	Invariable
223	667	TTC	0	0	0.3416	2.6584	0	0	0	N/A	0			223	1	0	0	1	0	0	0	1	0	0	0	0	1			1	223	0	0	0	0	1	0	0	0	0	1	Invariable
224	670	GAT	0	0	0.3416	2.6584	0	0	0	N/A	0			224	1	0	0	1	0	0	0	1	0	0	0	0	1			1	224	0	0	0	0	1	0	0	0	0	1	Invariable
225	673	TGC	0	0	0.3416	2.2333	0	0	0	N/A	0			225	1	0	0	1	0	0	0	1	0	0	0	0	1			1	225	0	0	0	0	1	0	0	0	0	1	Invariable
226	676	TCT	0	0	1	2	0	0	0	N/A	0			226	1	0	0	1	0	0	0	1	0	0	0	0	1			1	226	0	0	0	0	1	0	0	0	0	1	Invariable
227	679	ATA	0	0	0.7014	2.2986	0	0	0	N/A	0			227	1	0	0	1	0	0	0	1	0	0	0	0	1			1	227	0	0	0	0	1	0	0	0	0	1	Invariable
228	682	TTT	0	0	0.3416	2.6584	0	0	0	N/A	0			228	1	0	0	1	0	0	0	1	0	0	0	0	1			1	228	0	0	0	0	1	0	0	0	0	1	Invariable
229	685	TCC	0	0	1	2	0	0	0	N/A	0			229	1	0	0	1	0	0	0	1	0	0	0	0	1			1	229	0	0	0	0	1	0	0	0	0	1	Invariable
230	688	TAC	0	0	0.3416	2	0	0	0	N/A	0			230	1	0	0	1	0	0	0	1	0	0	0	0	1			1	230	0	0	0	0	1	0	0	0	0	1	Invariable
231	691	TGT	0	0	0.3416	2.2333	0	0	0	N/A	0			231	1	0	0	1	0	0	0	1	0	0	0	0	1			1	231	0	0	0	0	1	0	0	0	0	1	Invariable
232	694	TTA	0	0	0.6402	1.7014	0	0	0	N/A	0			232	1	0	0	1	0	0	0	1	0	0	0	0	1			1	232	0	0	0	0	1	0	0	0	0	1	Invariable
233	697	GGA	0	0	1	1.6918	0	0	0	N/A	0			233	1	0	0	1	0	0	0	1	0	0	0	0	1			1	233	0	0	0	0	1	0	0	0	0	1	Invariable
234	700	CCT	0	0	1	2	0	0	0	N/A	0			234	1	0	0	1	0	0	0	1	0	0	0	0	1			1	234	0	0	0	0	1	0	0	0	0	1	Invariable
235	703	TGT	0	0	0.3416	2.2333	0	0	0	N/A	0			235	1	0	0	1	0	0	0	1	0	0	0	0	1			1	235	0	0	0	0	1	0	0	0	0	1	Invariable
236	706	ATT	0	0	0.7667	2.2333	0	0	0	N/A	0			236	1	0	0	1	0	0	0	1	0	0	0	0	1			1	236	0	0	0	0	1	0	0	0	0	1	Invariable
237	709	GAA	0	0	0.2986	2.3932	0	0	0	N/A	0			237	1	0	0	1	0	0	0	1	0	0	0	0	1			1	237	0	0	0	0	1	0	0	0	0	1	Invariable
238	712	GAC	0	1	0.3416	2.6584	0	0.3762	0.3762	0.8861	34.9941			238	1	0	0	0.01	25.67	0.99	0.33	0.48	1	0	-7.81	-7.81	1			1	238	0.425	24.946	21.685	0.326	0.4653	0.325	3.348	58.643	309.428	0.568	Neutral
239	715	ACG	0	0	1	2	0	0	0	N/A	0			239	1	0	0	1	0	0	0	1	0	0	0	0	1			1	239	0	0	0	0	1	0	0	0	0	1	Invariable
240	718	TAC	0	0	0.3416	2	0	0	0	N/A	0			240	1	0	0	1	0	0	0	1	0	0	0	0	1			1	240	0	0	0	0	1	0	0	0	0	1	Invariable
241	721	AAA	0	0	0.2986	2.2641	0	0	0	N/A	0			241	1	0	0	1	0	0	0	1	0	0	0	0	1			1	241	0	0	0	0	1	0	0	0	0	1	Invariable
242	724	AAT	0	0	0.3416	2.6584	0	0	0	N/A	0			242	1	0	0	1	0	0	0	1	0	0	0	0	1			1	242	0	0	0	0	1	0	0	0	0	1	Invariable
243	727	AAA	0	0	0.2986	2.2641	0	0	0	N/A	0			243	1	0	0	1	0	0	0	1	0	0	0	0	1			1	243	0	0	0	0	1	0	0	0	0	1	Invariable
244	730	TGC	0	0	0.3416	2.2333	0	0	0	N/A	0			244	1	0	0	1	0	0	0	1	0	0	0	0	1			1	244	0	0	0	0	1	0	0	0	0	1	Invariable
245	733	TTC	0	0	0.3416	2.6584	0	0	0	N/A	0			245	1	0	0	1	0	0	0	1	0	0	0	0	1			1	245	0	0	0	0	1	0	0	0	0	1	Invariable
246	736	CGA	0	0	1.4251	1.2333	0	0	0	N/A	0			246	1	0	0	1	0	0	0	1	0	0	0	0	1			1	246	0	0	0	0	1	0	0	0	0	1	Invariable
247	739	AAT	0	0	0.3416	2.6584	0	0	0	N/A	0			247	1	0	0	1	0	0	0	1	0	0	0	0	1			1	247	0	0	0	0	1	0	0	0	0	1	Invariable
248	742	TTA	0	0	0.6402	1.7014	0	0	0	N/A	0			248	1	0	0	1	0	0	0	1	0	0	0	0	1			1	248	0	0	0	0	1	0	0	0	0	1	Invariable
249	745	CCA	0	0	1	2	0	0	0	N/A	0			249	1	0	0	1	0	0	0	1	0	0	0	0	1			1	249	0	0	0	0	1	0	0	0	0	1	Invariable
250	748	GCT	0	0	1	2	0	0	0	N/A	0			250	1	0	0	1	0	0	0	1	0	0	0	0	1			1	250	0	0	0	0	1	0	0	0	0	1	Invariable
251	751	TAT	0	0	0.3416	2	0	0	0	N/A	0			251	1	0	0	1	0	0	0	1	0	0	0	0	1			1	251	0	0	0	0	1	0	0	0	0	1	Invariable
252	754	TAT	0	0	0.3416	2	0	0	0	N/A	0			252	1	0	0	1	0	0	0	1	0	0	0	0	1			1	252	0	0	0	0	1	0	0	0	0	1	Invariable
253	757	AAT	0	0	0.3416	2.6584	0	0	0	N/A	0			253	1	0	0	1	0	0	0	1	0	0	0	0	1			1	253	0	0	0	0	1	0	0	0	0	1	Invariable
254	760	CAC	0	0	0.3416	2.6584	0	0	0	N/A	0			254	1	0	0	1	0	0	0	1	0	0	0	0	1			1	254	0	0	0	0	1	0	0	0	0	1	Invariable
255	763	GCA	0	0	1	2	0	0	0	N/A	0			255	1	0	0	1	0	0	0	1	0	0	0	0	1			1	255	0	0	0	0	1	0	0	0	0	1	Invariable
256	766	ACA	0	0	1	2	0	0	0	N/A	0			256	1	0	0	1	0	0	0	1	0	0	0	0	1			1	256	0	0	0	0	1	0	0	0	0	1	Invariable
257	769	AAT	0	0	0.3416	2.6584	0	0	0	N/A	0			257	1	0	0	1	0	0	0	1	0	0	0	0	1			1	257	0	0	0	0	1	0	0	0	0	1	Invariable
258	772	GAA	0	0	0.2986	2.3932	0	0	0	N/A	0			258	1	0	0	1	0	0	0	1	0	0	0	0	1			1	258	0	0	0	0	1	0	0	0	0	1	Invariable
259	775	TGT	0	0	0.3416	2.2333	0	0	0	N/A	0			259	1	0	0	1	0	0	0	1	0	0	0	0	1			1	259	0	0	0	0	1	0	0	0	0	1	Invariable
260	778	GTC	0	0	1	2	0	0	0	N/A	0			260	1	0	0	1	0	0	0	1	0	0	0	0	1			1	260	0	0	0	0	1	0	0	0	0	1	Invariable
261	781	ATA	0	0	0.7014	2.2986	0	0	0	N/A	0			261	1	0	0	1	0	0	0	1	0	0	0	0	1			1	261	0	0	0	0	1	0	0	0	0	1	Invariable
262	784	CTT	0	0	1	2	0	0	0	N/A	0			262	1	0	0	1	0	0	0	1	0	0	0	0	1			1	262	0	0	0	0	1	0	0	0	0	1	Invariable
263	787	GGT	0	0	1	2	0	0	0	N/A	0			263	1	0	0	1	0	0	0	1	0	0	0	0	1			1	263	0	0	0	0	1	0	0	0	0	1	Invariable
264	790	ACC	0	0	1	2	0	0	0	N/A	0			264	1	0	0	1	0	0	0	1	0	0	0	0	1			1	264	0	0	0	0	1	0	0	0	0	1	Invariable
265	793	CAT	0	0	0.3416	2.6584	0	0	0	N/A	0			265	1	0	0	1	0	0	0	1	0	0	0	0	1			1	265	0	0	0	0	1	0	0	0	0	1	Invariable
266	796	GAA	0	0	0.2986	2.3932	0	0	0	N/A	0			266	1	0	0	1	0	0	0	1	0	0	0	0	1			1	266	0	0	0	0	1	0	0	0	0	1	Invariable
267	799	CAG	0	0	0.3836	2.2748	0	0	0	N/A	0			267	1	0	0	1	0	0	0	1	0	0	0	0	1			1	267	0	0	0	0	1	0	0	0	0	1	Invariable
268	802	GAA	0	0	0.2986	2.3932	0	0	0	N/A	0			268	1	0	0	1	0	0	0	1	0	0	0	0	1			1	268	0	0	0	0	1	0	0	0	0	1	Invariable
269	805	AGA	0	0	0.5627	2	0	0	0	N/A	0			269	1	0	0	1	0	0	0	1	0	0	0	0	1			1	269	0	0	0	0	1	0	0	0	0	1	Invariable
270	808	ATC	0	1	0.9168	2.0832	0	0.48	0.48	0.6944	44.656			270	1	0.04	0	0	40.32	1	0.88	0.34	1	0	-9.36	-9.33	0.97			1	270	0.477	39.653	25.166	0.87	0.297	0.378	4.616	83.202	442.802	0.3509	Neutral
271	811	GAT	0	0	0.3416	2.6584	0	0	0	N/A	0			271	1	0	0	1	0	0	0	1	0	0	0	0	1			1	271	0	0	0	0	1	0	0	0	0	1	Invariable
272	814	AAC	0	0	0.3416	2.6584	0	0	0	N/A	0			272	1	0	0	1	0	0	0	1	0	0	0	0	1			1	272	0	0	0	0	1	0	0	0	0	1	Invariable
273	817	TGC	0	0	0.3416	2.2333	0	0	0	N/A	0			273	1	0	0	1	0	0	0	1	0	0	0	0	1			1	273	0	0	0	0	1	0	0	0	0	1	Invariable
274	820	AGA	0	0	0.5627	2	0	0	0	N/A	0			274	1	0	0	1	0	0	0	1	0	0	0	0	1			1	274	0	0	0	0	1	0	0	0	0	1	Invariable
275	823	AAG	0	0	0.3836	2.1791	0	0	0	N/A	0			275	1	0	0	1	0	0	0	1	0	0	0	0	1			1	275	0	0	0	0	1	0	0	0	0	1	Invariable
276	826	GAA	0	0	0.2986	2.3932	0	0	0	N/A	0			276	1	0	0	1	0	0	0	1	0	0	0	0	1			1	276	0	0	0	0	1	0	0	0	0	1	Invariable
277	829	AAA	0	0	0.2986	2.2641	0	0	0	N/A	0			277	1	0	0	1	0	0	0	1	0	0	0	0	1			1	277	0	0	0	0	1	0	0	0	0	1	Invariable
278	832	ACT	0	0	1	2	0	0	0	N/A	0			278	1	0	0	1	0	0	0	1	0	0	0	0	1			1	278	0	0	0	0	1	0	0	0	0	1	Invariable
279	835	GAC	0	0	0.3416	2.6584	0	0	0	N/A	0			279	1	0	0	1	0	0	0	1	0	0	0	0	1			1	279	0	0	0	0	1	0	0	0	0	1	Invariable
280	838	TTA	0	0	0.6402	1.7014	0	0	0	N/A	0			280	1	0	0	1	0	0	0	1	0	0	0	0	1			1	280	0	0	0	0	1	0	0	0	0	1	Invariable
281	841	AGC	0	0	0.3416	2.6584	0	0	0	N/A	0			281	1	0	0	1	0	0	0	1	0	0	0	0	1			1	281	0	0	0	0	1	0	0	0	0	1	Invariable
282	844	AAA	0	0	0.2986	2.2641	0	0	0	N/A	0			282	1	0	0	1	0	0	0	1	0	0	0	0	1			1	282	0	0	0	0	1	0	0	0	0	1	Invariable
283	847	CCC	0	0	1	2	0	0	0	N/A	0			283	1	0	0	1	0	0	0	1	0	0	0	0	1			1	283	0	0	0	0	1	0	0	0	0	1	Invariable
284	850	AAC	0	0	0.3416	2.6584	0	0	0	N/A	0			284	1	0	0	1	0	0	0	1	0	0	0	0	1			1	284	0	0	0	0	1	0	0	0	0	1	Invariable
285	853	TGC	0	0	0.3416	2.2333	0	0	0	N/A	0			285	1	0	0	1	0	0	0	1	0	0	0	0	1			1	285	0	0	0	0	1	0	0	0	0	1	Invariable
286	856	CAG	0	0	0.3836	2.2748	0	0	0	N/A	0			286	1	0	0	1	0	0	0	1	0	0	0	0	1			1	286	0	0	0	0	1	0	0	0	0	1	Invariable
287	859	AAG	0	0	0.3836	2.1791	0	0	0	N/A	0			287	1	0	0	1	0	0	0	1	0	0	0	0	1			1	287	0	0	0	0	1	0	0	0	0	1	Invariable
288	862	CTT	0	0	1	2	0	0	0	N/A	0			288	1	0	0	1	0	0	0	1	0	0	0	0	1			1	288	0	0	0	0	1	0	0	0	0	1	Invariable
289	865	AGA	0	0	0.5627	2	0	0	0	N/A	0			289	1	0	0	1	0	0	0	1	0	0	0	0	1			1	289	0	0	0	0	1	0	0	0	0	1	Invariable
290	868	AAA	0	0	0.2986	2.2641	0	0	0	N/A	0			290	1	0	0	1	0	0	0	1	0	0	0	0	1			1	290	0	0	0	0	1	0	0	0	0	1	Invariable
291	871	ACC	0	0	1	2	0	0	0	N/A	0			291	1	0	0	1	0	0	0	1	0	0	0	0	1			1	291	0	0	0	0	1	0	0	0	0	1	Invariable
292	874	TCA	0	0	1	1.3416	0	0	0	N/A	0			292	1	0	0	1	0	0	0	1	0	0	0	0	1			1	292	0	0	0	0	1	0	0	0	0	1	Invariable
293	877	GAT	0	0	0.3416	2.6584	0	0	0	N/A	0			293	1	0	0	1	0	0	0	1	0	0	0	0	1			1	293	0	0	0	0	1	0	0	0	0	1	Invariable
294	880	TCG	0	0	1	1.5749	0	0	0	N/A	0			294	1	0	0	1	0	0	0	1	0	0	0	0	1			1	294	0	0	0	0	1	0	0	0	0	1	Invariable
295	883	AAG	0	0	0.3836	2.1791	0	0	0	N/A	0			295	1	0	0	1	0	0	0	1	0	0	0	0	1			1	295	0	0	0	0	1	0	0	0	0	1	Invariable
296	886	GAT	0	0	0.3416	2.6584	0	0	0	N/A	0			296	1	0	0	1	0	0	0	1	0	0	0	0	1			1	296	0	0	0	0	1	0	0	0	0	1	Invariable
297	889	TGG	0	0	0	2.2328	0	0	0	N/A	0			297	1	0	0	1	0	0	0	1	0	0	0	0	1			1	297	0	0	0	0	1	0	0	0	0	1	Invariable
298	892	ACA	0	0	1	2	0	0	0	N/A	0			298	1	0	0	1	0	0	0	1	0	0	0	0	1			1	298	0	0	0	0	1	0	0	0	0	1	Invariable
299	895	TAT	0	0	0.3416	2	0	0	0	N/A	0			299	1	0	0	1	0	0	0	1	0	0	0	0	1			1	299	0	0	0	0	1	0	0	0	0	1	Invariable
300	898	GTT	1	0	1	2	1	0	-1	1	-93.0289			300	1	141.56	0	1	2.44	0	0	0.67	0	0	-8.48	-8.48	1			1	300	147.37	0.002	21.663	3.643	0.0396	0.325	0	0	0.349	0.0563	Purifying
301	901	ACA	0	0	1	2	0	0	0	N/A	0			301	1	0	0	1	0	0	0	1	0	0	0	0	1			1	301	0	0	0	0	1	0	0	0	0	1	Invariable
302	904	TCA	0	0	1	1.3416	0	0	0	N/A	0			302	1	0	0	1	0	0	0	1	0	0	0	0	1			1	302	0	0	0	0	1	0	0	0	0	1	Invariable
303	907	TTT	0	0	0.3416	2.6584	0	0	0	N/A	0			303	1	0	0	1	0	0	0	1	0	0	0	0	1			1	303	0	0	0	0	1	0	0	0	0	1	Invariable
304	910	ATT	0	0	0.7667	2.2333	0	0	0	N/A	0			304	1	0	0	1	0	0	0	1	0	0	0	0	1			1	304	0	0	0	0	1	0	0	0	0	1	Invariable
305	913	AGG	0	0	0.6477	2.3523	0	0	0	N/A	0			305	1	0	0	1	0	0	0	1	0	0	0	0	1			1	305	0	0	0	0	1	0	0	0	0	1	Invariable
306	916	CCT	0	0	1	2	0	0	0	N/A	0			306	1	0	0	1	0	0	0	1	0	0	0	0	1			1	306	0	0	0	0	1	0	0	0	0	1	Invariable
307	919	GAT	0	0	0.3416	2.6584	0	0	0	N/A	0			307	1	0	0	1	0	0	0	1	0	0	0	0	1			1	307	0	0	0	0	1	0	0	0	0	1	Invariable
308	922	TAT	0	0	0.3416	2	0	0	0	N/A	0			308	1	0	0	1	0	0	0	1	0	0	0	0	1			1	308	0	0	0	0	1	0	0	0	0	1	Invariable
309	925	GAA	0	0	0.2986	2.3932	0	0	0	N/A	0			309	1	0	0	1	0	0	0	1	0	0	0	0	1			1	309	0	0	0	0	1	0	0	0	0	1	Invariable
310	928	GAA	0	0	0.2986	2.3932	0	0	0	N/A	0			310	1	0	0	1	0	0	0	1	0	0	0	0	1			1	310	0	0	0	0	1	0	0	0	0	1	Invariable
311	931	AAA	0	0	0.2986	2.2641	0	0	0	N/A	0			311	1	0	0	1	0	0	0	1	0	0	0	0	1			1	311	0	0	0	0	1	0	0	0	0	1	Invariable
312	934	TGC	0	0	0.3416	2.2333	0	0	0	N/A	0			312	1	0	0	1	0	0	0	1	0	0	0	0	1			1	312	0	0	0	0	1	0	0	0	0	1	Invariable
313	937	CCA	0	0	1	2	0	0	0	N/A	0			313	1	0	0	1	0	0	0	1	0	0	0	0	1			1	313	0	0	0	0	1	0	0	0	0	1	Invariable
314	940	CCT	0	0	1	2	0	0	0	N/A	0			314	1	0	0	1	0	0	0	1	0	0	0	0	1			1	314	0	0	0	0	1	0	0	0	0	1	Invariable
315	943	AGA	0	0	0.5627	2	0	0	0	N/A	0			315	1	0	0	1	0	0	0	1	0	0	0	0	1			1	315	0	0	0	0	1	0	0	0	0	1	Invariable
316	946	TTT	0	0	0.3416	2.6584	0	0	0	N/A	0			316	1	0	0	1	0	0	0	1	0	0	0	0	1			1	316	0	0	0	0	1	0	0	0	0	1	Invariable
317	949	CCT	0	0	1	2	0	0	0	N/A	0			317	1	0	0	1	0	0	0	1	0	0	0	0	1			1	317	0	0	0	0	1	0	0	0	0	1	Invariable
318	952	CTC	0	0	1	2	0	0	0	N/A	0			318	1	0	0	1	0	0	0	1	0	0	0	0	1			1	318	0	0	0	0	1	0	0	0	0	1	Invariable
319	955	AAT	0	0	0.3416	2.6584	0	0	0	N/A	0			319	1	0	0	1	0	0	0	1	0	0	0	0	1			1	319	0	0	0	0	1	0	0	0	0	1	Invariable
320	958	TCC	0	0	1	2	0	0	0	N/A	0			320	1	0	0	1	0	0	0	1	0	0	0	0	1			1	320	0	0	0	0	1	0	0	0	0	1	Invariable
321	961	AAA	0	0	0.2986	2.2641	0	0	0	N/A	0			321	1	0	0	1	0	0	0	1	0	0	0	0	1			1	321	0	0	0	0	1	0	0	0	0	1	Invariable
322	964	AGT	0	0	0.3416	2.6584	0	0	0	N/A	0			322	1	0	0	1	0	0	0	1	0	0	0	0	1			1	322	0	0	0	0	1	0	0	0	0	1	Invariable
323	967	TTT	0	0	0.3416	2.6584	0	0	0	N/A	0			323	1	0	0	1	0	0	0	1	0	0	0	0	1			1	323	0	0	0	0	1	0	0	0	0	1	Invariable
324	970	GGG	0	0	1	2	0	0	0	N/A	0			324	1	0	0	1	0	0	0	1	0	0	0	0	1			1	324	0	0	0	0	1	0	0	0	0	1	Invariable
325	973	ATC	0	0	0.7667	2.2333	0	0	0	N/A	0			325	1	0	0	1	0	0	0	1	0	0	0	0	1			1	325	0	0	0	0	1	0	0	0	0	1	Invariable
326	976	TAC	0	0	0.3416	2	0	0	0	N/A	0			326	1	0	0	1	0	0	0	1	0	0	0	0	1			1	326	0	0	0	0	1	0	0	0	0	1	Invariable
327	979	GAT	0	0	0.3416	2.6584	0	0	0	N/A	0			327	1	0	0	1	0	0	0	1	0	0	0	0	1			1	327	0	0	0	0	1	0	0	0	0	1	Invariable
328	982	GAA	0	0	0.2986	2.3932	0	0	0	N/A	0			328	1	0	0	1	0	0	0	1	0	0	0	0	1			1	328	0	0	0	0	1	0	0	0	0	1	Invariable
329	985	CGA	0	0	1.4251	1.2333	0	0	0	N/A	0			329	1	0	0	1	0	0	0	1	0	0	0	0	1			1	329	0	0	0	0	1	0	0	0	0	1	Invariable
330	988	ACA	0	0	1	2	0	0	0	N/A	0			330	1	0	0	1	0	0	0	1	0	0	0	0	1			1	330	0	0	0	0	1	0	0	0	0	1	Invariable
331	991	GGA	0	0	1	1.6918	0	0	0	N/A	0			331	1	0	0	1	0	0	0	1	0	0	0	0	1			1	331	0	0	0	0	1	0	0	0	0	1	Invariable
332	994	AAA	0	0	0.2986	2.2641	0	0	0	N/A	0			332	1	0	0	1	0	0	0	1	0	0	0	0	1			1	332	0	0	0	0	1	0	0	0	0	1	Invariable
333	997	TGC	0	0	0.3416	2.2333	0	0	0	N/A	0			333	1	0	0	1	0	0	0	1	0	0	0	0	1			1	333	0	0	0	0	1	0	0	0	0	1	Invariable
334	1000	AGA	0	0	0.5627	2	0	0	0	N/A	0			334	1	0	0	1	0	0	0	1	0	0	0	0	1			1	334	0	0	0	0	1	0	0	0	0	1	Invariable
335	1003	AGT	0	0	0.3416	2.6584	0	0	0	N/A	0			335	1	0	0	1	0	0	0	1	0	0	0	0	1			1	335	0	0	0	0	1	0	0	0	0	1	Invariable
336	1006	CTC	0	0	1	2	0	0	0	N/A	0			336	1	0	0	1	0	0	0	1	0	0	0	0	1			1	336	0	0	0	0	1	0	0	0	0	1	Invariable
337	1009	GTC	0	0	1	2	0	0	0	N/A	0			337	1	0	0	1	0	0	0	1	0	0	0	0	1			1	337	0	0	0	0	1	0	0	0	0	1	Invariable
338	1012	AAA	0	0	0.2986	2.2641	0	0	0	N/A	0			338	1	0	0	1	0	0	0	1	0	0	0	0	1			1	338	0	0	0	0	1	0	0	0	0	1	Invariable
339	1015	AAA	0	0	0.2986	2.2641	0	0	0	N/A	0			339	1	0	0	1	0	0	0	1	0	0	0	0	1			1	339	0	0	0	0	1	0	0	0	0	1	Invariable
340	1018	AAG	0	1	0.4402	2.2163	0	0.4512	0.4512	0.8343	41.975			340	1	0	0	0	23.69	1	0.76	0.37	1	0	-7.03	-7.03	1			1	340	0	23.473	16.031	0.763	0.2376	0.241	1465.03	10000	10000	0.3825	Neutral
341	1021	AAT	0	0	0.3416	2.6584	0	0	0	N/A	0			341	1	0	0	1	0	0	0	1	0	0	0	0	1			1	341	0	0	0	0	1	0	0	0	0	1	Invariable
342	1024	TTC	0	0	0.3416	2.6584	0	0	0	N/A	0			342	1	0	0	1	0	0	0	1	0	0	0	0	1			1	342	0	0	0	0	1	0	0	0	0	1	Invariable
343	1027	ATT	0	0	0.7667	2.2333	0	0	0	N/A	0			343	1	0	0	1	0	0	0	1	0	0	0	0	1			1	343	0	0	0	0	1	0	0	0	0	1	Invariable
344	1030	GGT	0	0	1	2	0	0	0	N/A	0			344	1	0	0	1	0	0	0	1	0	0	0	0	1			1	344	0	0	0	0	1	0	0	0	0	1	Invariable
345	1033	GCT	0	0	1	2	0	0	0	N/A	0			345	1	0	0	1	0	0	0	1	0	0	0	0	1			1	345	0	0	0	0	1	0	0	0	0	1	Invariable
346	1036	CTA	0	0	1.3416	1.6584	0	0	0	N/A	0			346	1	0	0	1	0	0	0	1	0	0	0	0	1			1	346	0	0	0	0	1	0	0	0	0	1	Invariable
347	1039	AAT	0	0	0.3416	2.6584	0	0	0	N/A	0			347	1	0	0	1	0	0	0	1	0	0	0	0	1			1	347	0	0	0	0	1	0	0	0	0	1	Invariable
348	1042	TTC	0	0	0.3416	2.6584	0	0	0	N/A	0			348	1	0	0	1	0	0	0	1	0	0	0	0	1			1	348	0	0	0	0	1	0	0	0	0	1	Invariable
349	1045	GAC	0	0	0.3416	2.6584	0	0	0	N/A	0			349	1	0	0	1	0	0	0	1	0	0	0	0	1			1	349	0	0	0	0	1	0	0	0	0	1	Invariable
350	1048	GCC	0	0	1	2	0	0	0	N/A	0			350	1	0	0	1	0	0	0	1	0	0	0	0	1			1	350	0	0	0	0	1	0	0	0	0	1	Invariable
351	1051	TGT	0	0	0.3416	2.2333	0	0	0	N/A	0			351	1	0	0	1	0	0	0	1	0	0	0	0	1			1	351	0	0	0	0	1	0	0	0	0	1	Invariable
352	1054	TTA	0	0	0.6402	1.7014	0	0	0	N/A	0			352	1	0	0	1	0	0	0	1	0	0	0	0	1			1	352	0	0	0	0	1	0	0	0	0	1	Invariable
353	1057	GAG	0	0	0.3836	2.3082	0	0	0	N/A	0			353	1	0	0	1	0	0	0	1	0	0	0	0	1			1	353	0	0	0	0	1	0	0	0	0	1	Invariable
354	1060	TAT	0	0	0.3416	2	0	0	0	N/A	0			354	1	0	0	1	0	0	0	1	0	0	0	0	1			1	354	0	0	0	0	1	0	0	0	0	1	Invariable
355	1063	TTG	0	0	0.7252	1.8497	0	0	0	N/A	0			355	1	0	0	1	0	0	0	1	0	0	0	0	1			1	355	0	0	0	0	1	0	0	0	0	1	Invariable
356	1066	TTT	0	0	0.3416	2.6584	0	0	0	N/A	0			356	1	0	0	1	0	0	0	1	0	0	0	0	1			1	356	0	0	0	0	1	0	0	0	0	1	Invariable
357	1069	AGA	0	0	0.5627	2	0	0	0	N/A	0			357	1	0	0	1	0	0	0	1	0	0	0	0	1			1	357	0	0	0	0	1	0	0	0	0	1	Invariable
358	1072	ACC	0	0	1	2	0	0	0	N/A	0			358	1	0	0	1	0	0	0	1	0	0	0	0	1			1	358	0	0	0	0	1	0	0	0	0	1	Invariable
359	1075	TCT	0	0	1	2	0	0	0	N/A	0			359	1	0	0	1	0	0	0	1	0	0	0	0	1			1	359	0	0	0	0	1	0	0	0	0	1	Invariable
360	1078	CCA	0	0	1	2	0	0	0	N/A	0			360	1	0	0	1	0	0	0	1	0	0	0	0	1			1	360	0	0	0	0	1	0	0	0	0	1	Invariable
361	1081	AAA	0	0	0.2986	2.2641	0	0	0	N/A	0			361	1	0	0	1	0	0	0	1	0	0	0	0	1			1	361	0	0	0	0	1	0	0	0	0	1	Invariable
362	1084	GAT	0	0	0.3416	2.6584	0	0	0	N/A	0			362	1	0	0	1	0	0	0	1	0	0	0	0	1			1	362	0	0	0	0	1	0	0	0	0	1	Invariable
363	1087	TTT	0	0	0.3416	2.6584	0	0	0	N/A	0			363	1	0	0	1	0	0	0	1	0	0	0	0	1			1	363	0	0	0	0	1	0	0	0	0	1	Invariable
364	1090	TAC	0	0	0.3416	2	0	0	0	N/A	0			364	1	0	0	1	0	0	0	1	0	0	0	0	1			1	364	0	0	0	0	1	0	0	0	0	1	Invariable
365	1093	AGT	0	0	0.3416	2.6584	0	0	0	N/A	0			365	1	0	0	1	0	0	0	1	0	0	0	0	1			1	365	0	0	0	0	1	0	0	0	0	1	Invariable
366	1096	AGT	0	0	0.3416	2.6584	0	0	0	N/A	0			366	1	0	0	1	0	0	0	1	0	0	0	0	1			1	366	0	0	0	0	1	0	0	0	0	1	Invariable
367	1099	GAT	0	0	0.3416	2.6584	0	0	0	N/A	0			367	1	0	0	1	0	0	0	1	0	0	0	0	1			1	367	0	0	0	0	1	0	0	0	0	1	Invariable
368	1102	GCT	0	0	1	2	0	0	0	N/A	0			368	1	0	0	1	0	0	0	1	0	0	0	0	1			1	368	0	0	0	0	1	0	0	0	0	1	Invariable
369	1105	GGC	0	0	1	2	0	0	0	N/A	0			369	1	0	0	1	0	0	0	1	0	0	0	0	1			1	369	0	0	0	0	1	0	0	0	0	1	Invariable
370	1108	AAA	0	0	0.2986	2.2641	0	0	0	N/A	0			370	1	0	0	1	0	0	0	1	0	0	0	0	1			1	370	0	0	0	0	1	0	0	0	0	1	Invariable
371	1111	TAC	0	0	0.3416	2	0	0	0	N/A	0			371	1	0	0	1	0	0	0	1	0	0	0	0	1			1	371	0	0	0	0	1	0	0	0	0	1	Invariable
372	1114	TGG	0	0	0	2.2328	0	0	0	N/A	0			372	1	0	0	1	0	0	0	1	0	0	0	0	1			1	372	0	0	0	0	1	0	0	0	0	1	Invariable
373	1117	GGG	0	0	1	2	0	0	0	N/A	0			373	1	0	0	1	0	0	0	1	0	0	0	0	1			1	373	0	0	0	0	1	0	0	0	0	1	Invariable
374	1120	GTT	0	0	1	2	0	0	0	N/A	0			374	1	0	0	1	0	0	0	1	0	0	0	0	1			1	374	0	0	0	0	1	0	0	0	0	1	Invariable
375	1123	TGG	0	0	0	2.2328	0	0	0	N/A	0			375	1	0	0	1	0	0	0	1	0	0	0	0	1			1	375	0	0	0	0	1	0	0	0	0	1	Invariable
376	1126	ATT	0	0	0.7667	2.2333	0	0	0	N/A	0			376	1	0	0	1	0	0	0	1	0	0	0	0	1			1	376	0	0	0	0	1	0	0	0	0	1	Invariable
377	1129	GCA	0	0	1	2	0	0	0	N/A	0			377	1	0	0	1	0	0	0	1	0	0	0	0	1			1	377	0	0	0	0	1	0	0	0	0	1	Invariable
378	1132	AAC	0	0	0.3416	2.6584	0	0	0	N/A	0			378	1	0	0	1	0	0	0	1	0	0	0	0	1			1	378	0	0	0	0	1	0	0	0	0	1	Invariable
379	1135	GAG	0	0	0.3836	2.3082	0	0	0	N/A	0			379	1	0	0	1	0	0	0	1	0	0	0	0	1			1	379	0	0	0	0	1	0	0	0	0	1	Invariable
380	1138	TCG	0	0	1	1.5749	0	0	0	N/A	0			380	1	0	0	1	0	0	0	1	0	0	0	0	1			1	380	0	0	0	0	1	0	0	0	0	1	Invariable
381	1141	GTT	0	0	1	2	0	0	0	N/A	0			381	1	0	0	1	0	0	0	1	0	0	0	0	1			1	381	0	0	0	0	1	0	0	0	0	1	Invariable
382	1144	AAT	0	1	0.3416	2.6584	0	0.3762	0.3762	0.8861	34.9941			382	1	0	0	0	29.18	1	0.18	0.54	1	0	-6.22	-6.02	0.82			1	382	0	28.34	25.628	0.181	0.604	0.385	1465.03	10000	10000	0.6705	Neutral
383	1147	AAA	0	0	0.2986	2.2641	0	0	0	N/A	0			383	1	0	0	1	0	0	0	1	0	0	0	0	1			1	383	0	0	0	0	1	0	0	0	0	1	Invariable
384	1150	GAT	0	0	0.3416	2.6584	0	0	0	N/A	0			384	1	0	0	1	0	0	0	1	0	0	0	0	1			1	384	0	0	0	0	1	0	0	0	0	1	Invariable
385	1153	AAT	0	0	0.3416	2.6584	0	0	0	N/A	0			385	1	0	0	1	0	0	0	1	0	0	0	0	1			1	385	0	0	0	0	1	0	0	0	0	1	Invariable
386	1156	ATG	0	0	0	3	0	0	0	N/A	0			386	1	0	0	1	0	0	0	1	0	0	0	0	1			1	386	0	0	0	0	1	0	0	0	0	1	Invariable
387	1159	TTT	0	0	0.3416	2.6584	0	0	0	N/A	0			387	1	0	0	1	0	0	0	1	0	0	0	0	1			1	387	0	0	0	0	1	0	0	0	0	1	Invariable
388	1162	ATT	0	2	0.4629	2.5371	0	0.7883	0.7883	0.7152	73.3356			388	1	0	0	0.58	260.12	0.42	1.48	0.24	2	0	-13.03	-12.46	0.56			1	388	0.438	52.427	47.421	0.331	0.7921	0.712	18.361	119.694	503.661	0.565	Neutral
389	1165	GTT	0	0	1	2	0	0	0	N/A	0			389	1	0	0	1	0	0	0	1	0	0	0	0	1			1	389	0	0	0	0	1	0	0	0	0	1	Invariable
390	1168	AAT	0	0	0.3416	2.6584	0	0	0	N/A	0			390	1	0	0	1	0	0	0	1	0	0	0	0	1			1	390	0	0	0	0	1	0	0	0	0	1	Invariable
391	1171	GGG	0	0	1	2	0	0	0	N/A	0			391	1	0	0	1	0	0	0	1	0	0	0	0	1			1	391	0	0	0	0	1	0	0	0	0	1	Invariable
392	1174	GAA	0	0	0.2986	2.3932	0	0	0	N/A	0			392	1	0	0	1	0	0	0	1	0	0	0	0	1			1	392	0	0	0	0	1	0	0	0	0	1	Invariable
393	1177	TGC	0	0	0.3416	2.2333	0	0	0	N/A	0			393	1	0	0	1	0	0	0	1	0	0	0	0	1			1	393	0	0	0	0	1	0	0	0	0	1	Invariable
394	1180	TAC	0	0	0.3416	2	0	0	0	N/A	0			394	1	0	0	1	0	0	0	1	0	0	0	0	1			1	394	0	0	0	0	1	0	0	0	0	1	Invariable
395	1183	TAT	0	0	0.3416	2	0	0	0	N/A	0			395	1	0	0	1	0	0	0	1	0	0	0	0	1			1	395	0	0	0	0	1	0	0	0	0	1	Invariable
396	1186	GTA	0	0	1	2	0	0	0	N/A	0			396	1	0	0	1	0	0	0	1	0	0	0	0	1			1	396	0	0	0	0	1	0	0	0	0	1	Invariable
397	1189	CGT	0	0	1	2	0	0	0	N/A	0			397	1	0	0	1	0	0	0	1	0	0	0	0	1			1	397	0	0	0	0	1	0	0	0	0	1	Invariable
398	1192	CGA	0	0	1.4251	1.2333	0	0	0	N/A	0			398	1	0	0	1	0	0	0	1	0	0	0	0	1			1	398	0	0	0	0	1	0	0	0	0	1	Invariable
399	1195	AAA	0	0	0.2986	2.2641	0	0	0	N/A	0			399	1	0	0	1	0	0	0	1	0	0	0	0	1			1	399	0	0	0	0	1	0	0	0	0	1	Invariable
400	1198	CCA	0	0	1	2	0	0	0	N/A	0			400	1	0	0	1	0	0	0	1	0	0	0	0	1			1	400	0	0	0	0	1	0	0	0	0	1	Invariable
401	1201	ACT	0	0	1	2	0	0	0	N/A	0			401	1	0	0	1	0	0	0	1	0	0	0	0	1			1	401	0	0	0	0	1	0	0	0	0	1	Invariable
402	1204	TGC	0	0	0.3416	2.2333	0	0	0	N/A	0			402	1	0	0	1	0	0	0	1	0	0	0	0	1			1	402	0	0	0	0	1	0	0	0	0	1	Invariable
403	1207	GTC	0	0	1	2	0	0	0	N/A	0			403	1	0	0	1	0	0	0	1	0	0	0	0	1			1	403	0	0	0	0	1	0	0	0	0	1	Invariable
404	1210	ATC	0	0	0.7667	2.2333	0	0	0	N/A	0			404	1	0	0	1	0	0	0	1	0	0	0	0	1			1	404	0	0	0	0	1	0	0	0	0	1	Invariable
405	1213	CAC	0	0	0.3416	2.6584	0	0	0	N/A	0			405	1	0	0	1	0	0	0	1	0	0	0	0	1			1	405	0	0	0	0	1	0	0	0	0	1	Invariable
406	1216	AAA	0	0	0.2986	2.2641	0	0	0	N/A	0			406	1	0	0	1	0	0	0	1	0	0	0	0	1			1	406	0	0	0	0	1	0	0	0	0	1	Invariable
407	1219	GAG	0	0	0.3836	2.3082	0	0	0	N/A	0			407	1	0	0	1	0	0	0	1	0	0	0	0	1			1	407	0	0	0	0	1	0	0	0	0	1	Invariable
408	1222	GAC	0	0	0.3416	2.6584	0	0	0	N/A	0			408	1	0	0	1	0	0	0	1	0	0	0	0	1			1	408	0	0	0	0	1	0	0	0	0	1	Invariable
409	1225	CAT	0	0	0.3416	2.6584	0	0	0	N/A	0			409	1	0	0	1	0	0	0	1	0	0	0	0	1			1	409	0	0	0	0	1	0	0	0	0	1	Invariable
410	1228	TTT	0	0	0.3416	2.6584	0	0	0	N/A	0			410	1	0	0	1	0	0	0	1	0	0	0	0	1			1	410	0	0	0	0	1	0	0	0	0	1	Invariable
411	1231	TCA	0	0	1	1.3416	0	0	0	N/A	0			411	1	0	0	1	0	0	0	1	0	0	0	0	1			1	411	0	0	0	0	1	0	0	0	0	1	Invariable
412	1234	TTC	0	0	0.3416	2.6584	0	0	0	N/A	0			412	1	0	0	1	0	0	0	1	0	0	0	0	1			1	412	0	0	0	0	1	0	0	0	0	1	Invariable
413	1237	ACA	0	0	1	2	0	0	0	N/A	0			413	1	0	0	1	0	0	0	1	0	0	0	0	1			1	413	0	0	0	0	1	0	0	0	0	1	Invariable
414	1240	TCT	0	0	1	2	0	0	0	N/A	0			414	1	0	0	1	0	0	0	1	0	0	0	0	1			1	414	0	0	0	0	1	0	0	0	0	1	Invariable
415	1243	CTC	0	0	1	2	0	0	0	N/A	0			415	1	0	0	1	0	0	0	1	0	0	0	0	1			1	415	0	0	0	0	1	0	0	0	0	1	Invariable
416	1246	ACG	1	0	1	2	1	0	-1	1	-93.0289			416	1	39.56	0	1	0.37	0	0	0.67	0	0	-6.91	-6.89	0.98			1	416	38.551	0	18.677	1.432	0.1386	0.28	0	0	1.929	0.2315	Neutral
417	1249	ACA	0	0	1	2	0	0	0	N/A	0			417	1	0	0	1	0	0	0	1	0	0	0	0	1			1	417	0	0	0	0	1	0	0	0	0	1	Invariable
418	1252	AAT	0	0	0.3416	2.6584	0	0	0	N/A	0			418	1	0	0	1	0	0	0	1	0	0	0	0	1			1	418	0	0	0	0	1	0	0	0	0	1	Invariable
419	1255	GAC	0	1	0.3416	2.5171	0	0.3973	0.3973	0.8805	36.9581			419	1	0	0	0	23.5	1	0.31	0.49	1	0	-7.31	-7.31	1			1	419	0	23.501	19.869	0.306	0.4752	0.298	1465.03	10000	10000	0.5802	Neutral
420	1258	ATT	0	0	0.7667	2.2333	0	0	0	N/A	0			420	1	0	0	1	0	0	0	1	0	0	0	0	1			1	420	0	0	0	0	1	0	0	0	0	1	Invariable
421	1261	GAT	0	0	0.3416	2.6584	0	0	0	N/A	0			421	1	0	0	1	0	0	0	1	0	0	0	0	1			1	421	0	0	0	0	1	0	0	0	0	1	Invariable
422	1264	TTT	0	0	0.3416	2.6584	0	0	0	N/A	0			422	1	0	0	1	0	0	0	1	0	0	0	0	1			1	422	0	0	0	0	1	0	0	0	0	1	Invariable
423	1267	TAT	0	0	0.3416	2	0	0	0	N/A	0			423	1	0	0	1	0	0	0	1	0	0	0	0	1			1	423	0	0	0	0	1	0	0	0	0	1	Invariable
424	1270	CAA	0	0	0.2986	2.3598	0	0	0	N/A	0			424	1	0	0	1	0	0	0	1	0	0	0	0	1			1	424	0	0	0	0	1	0	0	0	0	1	Invariable
425	1273	AAC	0	0	0.3416	2.6584	0	0	0	N/A	0			425	1	0	0	1	0	0	0	1	0	0	0	0	1			1	425	0	0	0	0	1	0	0	0	0	1	Invariable
426	1276	CTT	0	0	1	2	0	0	0	N/A	0			426	1	0	0	1	0	0	0	1	0	0	0	0	1			1	426	0	0	0	0	1	0	0	0	0	1	Invariable
427	1279	AAC	0	0	0.3416	2.6584	0	0	0	N/A	0			427	1	0	0	1	0	0	0	1	0	0	0	0	1			1	427	0	0	0	0	1	0	0	0	0	1	Invariable
428	1282	ATA	0	0	0.7014	2.2986	0	0	0	N/A	0			428	1	0	0	1	0	0	0	1	0	0	0	0	1			1	428	0	0	0	0	1	0	0	0	0	1	Invariable
429	1285	GAA	0	0	0.2986	2.3931	0	0	0	N/A	0			429	1	0	0	1	0	0	0	1	0	0	0	0	1			1	429	0	0	0	0	1	0	0	0	0	1	Invariable
430	1288	CCT	0	0	1	2	0	0	0	N/A	0			430	1	0	0	1	0	0	0	1	0	0	0	0	1			1	430	0	0	0	0	1	0	0	0	0	1	Invariable
431	1291	CTG	0	0	1.3416	1.6584	0	0	0	N/A	0			431	1	0	0	1	0	0	0	1	0	0	0	0	1			1	431	0	0	0	0	1	0	0	0	0	1	Invariable
432	1294	GAA	0	0	0.2986	2.3931	0	0	0	N/A	0			432	1	0	0	1	0	0	0	1	0	0	0	0	1			1	432	0	0	0	0	1	0	0	0	0	1	Invariable
433	1297	GAA	0	0	0.2986	2.3931	0	0	0	N/A	0			433	1	0	0	1	0	0	0	1	0	0	0	0	1			1	433	0	0	0	0	1	0	0	0	0	1	Invariable
434	1300	TTG	0	0	0.7252	1.8497	0	0	0	N/A	0			434	1	0	0	1	0	0	0	1	0	0	0	0	1			1	434	0	0	0	0	1	0	0	0	0	1	Invariable
435	1303	ATC	0	0	0.7667	2.2333	0	0	0	N/A	0			435	1	0	0	1	0	0	0	1	0	0	0	0	1			1	435	0	0	0	0	1	0	0	0	0	1	Invariable
