# Supplementary material for: Preliminary characterization of Plasmodium vivax sporozoite antigens as pre-erythrocytic vaccine candidates
Source: PLoS Negl Trop Dis. 2023 Sep 13;17(9):e0011598. doi: 10.1371/journal.pntd.0011598 (PMC10519608; doi:10.1371/journal.pntd.0011598)
Supplement: S4 Dataset — (XLSX) [file pntd.0011598.s008.xlsx]

## Sheet: SSP3
Bepipred Linear Epitope Prediction 2.0 results for rSSP3
						Allele	seq_num	start	end	length	peptide	ic50		Allele	start	end	length	peptide	smm_align_ic50
						HLA-A*11:01	1	6	14	9	YVCDFSSSK	32.0111	1	HLA-DRB1*07:01	78	91	14	FSSDEIQVSASNSL	8
Threshold		0.5				HLA-A*02:01	1	54	62	9	ILTKCFEEV	48.3181	2	HLA-DRB1*07:01	80	93	14	SDEIQVSASNSLYN	8
						HLA-A*11:01	1	93	102	10	NTEYLSSILK	54.3063	3	HLA-DRB1*07:01	79	92	14	SSDEIQVSASNSLY	8
No	Start	End	Peptide	Length		HLA-A*02:01	1	66	73	8	KSGTKPVS	56.0028	4	HLA-DRB1*07:01	78	92	15	FSSDEIQVSASNSLY	8
1	10	23	FSSSKYNLDFDDYY	14		HLA-A*11:01	1	114	122	9	CVFENRNEK	67.811	5	HLA-DRB1*07:01	77	91	15	IFSSDEIQVSASNSL	8
2	45	57	YRDGRENTNILTK	13		HLA-A*02:01	1	170	180	11	VTAEPGHILYI	69.6482	6	HLA-DRB1*07:01	80	92	13	SDEIQVSASNSLY	8
3	61	72	EVSLNKSGTKPV	12		HLA-A*11:01	1	36	44	9	DTIGVIIPK	71.6638	7	HLA-DRB1*07:01	79	91	13	SSDEIQVSASNSL	8
4	83	95	IQVSASNSLYNTE	13		HLA-A*03:01	1	94	102	9	TEYLSSILK	78.6683	8	HLA-DRB1*07:01	79	93	15	SSDEIQVSASNSLYN	8
5	103	109	IKNAQTN	7		HLA-A*02:01	1	15	24	10	YNLDFDDYYA	79.3378	9	HLA-DRB1*07:01	81	93	13	DEIQVSASNSLYN	8
6	117	129	ENRNEKNKEIHKG	13		HLA-A*24:02	1	173	180	8	EPGHILYI	92.0746	10	HLA-DRB1*07:01	81	94	14	DEIQVSASNSLYNT	8
7	135	149	VKNYPIQNENLTNKH	15		HLA-A*03:01	1	152	161	10	DLYNQLDLSK	110.205	11	HLA-DRB1*07:01	81	92	12	DEIQVSASNSLY	8
8	151	167	VDLYNQLDLSKDNSNNK	17		HLA-A*02:01	1	16	24	9	NLDFDDYYA	125.346	12	HLA-DRB1*07:01	80	91	12	SDEIQVSASNSL	8
						HLA-A*24:02	1	3	10	8	GRGYVCDF	127.979	13	HLA-DRB1*07:01	80	94	15	SDEIQVSASNSLYNT	8
						HLA-A*24:02	1	46	53	8	RDGRENTN	132.172	14	HLA-DRB1*07:01	81	95	15	DEIQVSASNSLYNTE	8
						HLA-A*11:01	1	94	102	9	TEYLSSILK	134.679	15	HLA-DRB1*07:01	78	93	16	FSSDEIQVSASNSLYN	23
						HLA-A*24:02	1	127	134	8	HKGVAKIA	155.289	16	HLA-DRB1*07:01	77	92	16	IFSSDEIQVSASNSLY	23
						HLA-A*03:01	1	93	102	10	NTEYLSSILK	173.86	17	HLA-DRB1*07:01	76	91	16	QIFSSDEIQVSASNSL	23
						HLA-A*11:01	1	62	70	9	VSLNKSGTK	177.951	18	HLA-DRB1*07:01	79	94	16	SSDEIQVSASNSLYNT	23
						HLA-A*11:01	1	66	76	11	KSGTKPVSIYQ	183.274	19	HLA-DRB1*07:01	76	92	17	QIFSSDEIQVSASNSLY	23
						HLA-A*11:01	1	114	124	11	CVFENRNEKNK	183.696	20	HLA-DRB1*07:01	75	91	17	YQIFSSDEIQVSASNSL	23
						HLA-A*11:01	1	152	161	10	DLYNQLDLSK	184.863	21	HLA-DRB1*07:01	80	95	16	SDEIQVSASNSLYNTE	23
						HLA-A*02:01	1	176	183	8	HILYILGS	189.326	22	HLA-DRB1*07:01	77	93	17	IFSSDEIQVSASNSLYN	23
						HLA-A*24:02	1	95	103	9	EYLSSILKI	201.201	23	HLA-DRB1*07:01	81	96	16	DEIQVSASNSLYNTEY	23
						HLA-A*02:01	1	153	160	8	LYNQLDLS	205.215	24	HLA-DRB1*07:01	82	97	16	EIQVSASNSLYNTEYL	23
						HLA-A*02:01	1	140	150	11	IQNENLTNKHV	208.886	25	HLA-DRB1*07:01	78	94	17	FSSDEIQVSASNSLYNT	23
						HLA-A*02:01	1	132	140	9	KIAVKNYPI	213.85	26	HLA-DRB1*07:01	74	91	18	IYQIFSSDEIQVSASNSL	23
						HLA-A*11:01	1	151	161	11	VDLYNQLDLSK	223.409	27	HLA-DRB1*07:01	75	92	18	YQIFSSDEIQVSASNSLY	23
						HLA-A*11:01	1	34	44	11	QGDTIGVIIPK	227.039	28	HLA-DRB1*07:01	79	95	17	SSDEIQVSASNSLYNTE	23
						HLA-A*02:01	1	91	98	8	LYNTEYLS	228.144	29	HLA-DRB1*07:01	80	96	17	SDEIQVSASNSLYNTEY	23
						HLA-A*02:01	1	92	99	8	YNTEYLSS	245.025	30	HLA-DRB1*07:01	82	95	14	EIQVSASNSLYNTE	23
						HLA-A*24:02	1	33	40	8	GQGDTIGV	247.252	31	HLA-DRB1*07:01	83	96	14	IQVSASNSLYNTEY	23
						HLA-A*24:02	1	21	30	10	DYYADVTCYH	254.519	32	HLA-DRB1*07:01	81	97	17	DEIQVSASNSLYNTEYL	23
						HLA-A*01:01	1	145	154	10	LTNKHVVDLY	261.698	33	HLA-DRB1*07:01	82	94	13	EIQVSASNSLYNT	23
						HLA-A*02:01	1	16	26	11	NLDFDDYYADV	267.245	34	HLA-DRB1*07:01	83	95	13	IQVSASNSLYNTE	23
						HLA-A*03:01	1	49	57	9	RENTNILTK	272.145	35	HLA-DRB1*07:01	76	93	18	QIFSSDEIQVSASNSLYN	23
						HLA-A*01:01	1	144	154	11	NLTNKHVVDLY	272.283	36	HLA-DRB1*07:01	82	96	15	EIQVSASNSLYNTEY	23
						HLA-A*02:01	1	75	83	9	YQIFSSDEI	277.402	37	HLA-DRB1*07:01	83	97	15	IQVSASNSLYNTEYL	23
						HLA-A*02:01	1	157	164	8	LDLSKDNS	277.466	38	HLA-DRB1*07:01	82	98	17	EIQVSASNSLYNTEYLS	23
						HLA-A*11:01	1	140	148	9	IQNENLTNK	285.299	39	HLA-DRB1*07:01	77	94	18	IFSSDEIQVSASNSLYNT	23
						HLA-A*03:01	1	114	122	9	CVFENRNEK	286.946	40	HLA-DRB1*07:01	82	93	12	EIQVSASNSLYN	23
						HLA-A*02:01	1	73	80	8	SIYQIFSS	297.31	41	HLA-DRB1*07:01	83	94	12	IQVSASNSLYNT	23
						HLA-A*01:01	1	87	96	10	ASNSLYNTEY	299.089	42	HLA-DRB1*07:01	78	95	18	FSSDEIQVSASNSLYNTE	23
						HLA-A*11:01	1	157	167	11	LDLSKDNSNNK	300.677	43	HLA-DRB1*07:01	79	96	18	SSDEIQVSASNSLYNTEY	23
						HLA-A*03:01	1	47	57	11	DGRENTNILTK	302.545	44	HLA-DRB1*07:01	80	97	18	SDEIQVSASNSLYNTEYL	23
						HLA-A*03:01	1	6	14	9	YVCDFSSSK	304.649	45	HLA-DRB1*07:01	83	98	16	IQVSASNSLYNTEYLS	23
						HLA-A*03:01	1	5	14	10	GYVCDFSSSK	314.92	46	HLA-DRB1*07:01	81	98	18	DEIQVSASNSLYNTEYLS	23
						HLA-A*02:01	1	103	110	8	IKNAQTNS	333.588	47	HLA-DRB1*07:01	82	99	18	EIQVSASNSLYNTEYLSS	23
						HLA-A*03:01	1	62	70	9	VSLNKSGTK	335.583	48	HLA-DRB1*07:01	83	99	17	IQVSASNSLYNTEYLSS	23
						HLA-A*02:01	1	76	85	10	QIFSSDEIQV	342.358	49	HLA-DRB1*07:01	83	100	18	IQVSASNSLYNTEYLSSI	23
						HLA-A*11:01	1	159	169	11	LSKDNSNNKYR	344.429	50	HLA-DRB3*01:01	13	26	14	SKYNLDFDDYYADV	24
						HLA-A*24:02	1	22	31	10	YYADVTCYHE	357.866	51	HLA-DRB3*01:01	12	25	14	SSKYNLDFDDYYAD	24
						HLA-A*11:01	1	72	79	8	VSIYQIFS	359.551	52	HLA-DRB3*01:01	13	27	15	SKYNLDFDDYYADVT	24
						HLA-B*07:02	1	169	178	10	RVTAEPGHIL	359.6	53	HLA-DRB3*01:01	12	26	15	SSKYNLDFDDYYADV	24
						HLA-A*02:01	1	5	12	8	GYVCDFSS	360.753	54	HLA-DRB3*01:01	11	25	15	SSSKYNLDFDDYYAD	24
						HLA-A*11:01	1	61	70	10	EVSLNKSGTK	376.574	55	HLA-DRB3*01:01	12	23	12	SSKYNLDFDDYY	25
						HLA-A*02:01	1	107	115	9	QTNSYIHCV	385.576	56	HLA-DRB3*01:01	10	23	14	FSSSKYNLDFDDYY	25
						HLA-A*02:01	1	62	72	11	VSLNKSGTKPV	391.661	57	HLA-DRB3*01:01	13	25	13	SKYNLDFDDYYAD	25
						HLA-A*11:01	1	87	96	10	ASNSLYNTEY	393.414	58	HLA-DRB3*01:01	12	24	13	SSKYNLDFDDYYA	25
						HLA-A*11:01	1	112	122	11	IHCVFENRNEK	404.669	59	HLA-DRB3*01:01	11	23	13	SSSKYNLDFDDYY	25
						HLA-A*24:02	1	91	100	10	LYNTEYLSSI	409.94	60	HLA-DRB3*01:01	11	24	14	SSSKYNLDFDDYYA	25
						HLA-A*01:01	1	170	179	10	VTAEPGHILY	410.015	61	HLA-DRB3*01:01	9	23	15	DFSSSKYNLDFDDYY	25
						HLA-A*11:01	1	84	92	9	QVSASNSLY	413.333	62	HLA-DRB3*01:01	10	24	15	FSSSKYNLDFDDYYA	25
						HLA-A*11:01	1	170	179	10	VTAEPGHILY	433.361	63	HLA-DRB3*01:01	13	24	12	SKYNLDFDDYYA	26
						HLA-A*11:01	1	159	167	9	LSKDNSNNK	435.813	64	HLA-DRB5*01:01	33	46	14	GQGDTIGVIIPKYR	26
						HLA-A*03:01	1	96	104	9	YLSSILKIK	450.609	65	HLA-DRB5*01:01	34	47	14	QGDTIGVIIPKYRD	26
						HLA-A*03:01	1	102	111	10	KIKNAQTNSY	456.247	66	HLA-DRB5*01:01	35	49	15	GDTIGVIIPKYRDGR	26
						HLA-A*11:01	1	86	96	11	SASNSLYNTEY	463.554	67	HLA-DRB5*01:01	33	47	15	GQGDTIGVIIPKYRD	26
						HLA-A*11:01	1	47	57	11	DGRENTNILTK	463.554	68	HLA-DRB5*01:01	32	46	15	IGQGDTIGVIIPKYR	26
						HLA-A*11:01	1	24	34	11	ADVTCYHEIGQ	474.351	69	HLA-DRB5*01:01	35	47	13	GDTIGVIIPKYRD	26
						HLA-A*11:01	1	56	66	11	TKCFEEVSLNK	487.641	70	HLA-DRB5*01:01	34	46	13	QGDTIGVIIPKYR	26
						HLA-A*02:01	1	175	185	11	GHILYILGSEF	488.551	71	HLA-DRB5*01:01	35	46	12	GDTIGVIIPKYR	26
						HLA-A*01:01	1	171	179	9	TAEPGHILY	492.663	72	HLA-DRB5*01:01	36	49	14	DTIGVIIPKYRDGR	27
						HLA-A*11:01	1	170	180	11	VTAEPGHILYI	495.564	73	HLA-DRB5*01:01	35	48	14	GDTIGVIIPKYRDG	27
						HLA-A*03:01	1	140	148	9	IQNENLTNK	497.508	74	HLA-DRB5*01:01	36	50	15	DTIGVIIPKYRDGRE	27
						HLA-A*11:01	1	36	46	11	DTIGVIIPKYR	501.303	75	HLA-DRB5*01:01	34	48	15	QGDTIGVIIPKYRDG	27
						HLA-A*01:01	1	84	92	9	QVSASNSLY	509.976	76	HLA-DRB5*01:01	36	47	12	DTIGVIIPKYRD	27
						HLA-A*11:01	1	4	14	11	RGYVCDFSSSK	521.315	77	HLA-DRB5*01:01	36	48	13	DTIGVIIPKYRDG	28
						HLA-A*02:01	1	90	99	10	SLYNTEYLSS	524.179	78	HLA-DRB1*07:01	62	75	14	VSLNKSGTKPVSIY	35
						HLA-A*02:01	1	28	38	11	CYHEIGQGDTI	528.336	79	HLA-DRB1*07:01	61	75	15	EVSLNKSGTKPVSIY	35
						HLA-A*02:01	1	53	62	10	NILTKCFEEV	533.925	80	HLA-DRB1*07:01	62	76	15	VSLNKSGTKPVSIYQ	35
						HLA-A*11:01	1	130	140	11	VAKIAVKNYPI	543.375	81	HLA-DRB1*07:01	61	74	14	EVSLNKSGTKPVSI	36
						HLA-A*02:01	1	81	88	8	DEIQVSAS	543.513	82	HLA-DRB1*07:01	60	74	15	EEVSLNKSGTKPVSI	36
						HLA-A*02:01	1	4	11	8	RGYVCDFS	556.173	83	HLA-DRB1*07:01	62	74	13	VSLNKSGTKPVSI	36
						HLA-A*01:01	1	7	15	9	VCDFSSSKY	565.653	84	HLA-DRB1*01:01	97	111	15	LSSILKIKNAQTNSY	39
						HLA-A*11:01	1	5	14	10	GYVCDFSSSK	569.967	85	HLA-DRB1*01:01	96	110	15	YLSSILKIKNAQTNS	39
						HLA-A*02:01	1	90	100	11	SLYNTEYLSSI	577.976	86	HLA-DRB1*01:01	97	110	14	LSSILKIKNAQTNS	40
						HLA-A*01:01	1	14	23	10	KYNLDFDDYY	581.835	87	HLA-DRB1*01:01	96	109	14	YLSSILKIKNAQTN	40
						HLA-A*24:02	1	74	83	10	IYQIFSSDEI	591.18	88	HLA-DRB1*01:01	95	109	15	EYLSSILKIKNAQTN	40
						HLA-A*02:01	1	72	79	8	VSIYQIFS	614.059	89	HLA-DRB1*01:01	98	111	14	SSILKIKNAQTNSY	41
						HLA-A*11:01	1	145	155	11	LTNKHVVDLYN	615.319	90	HLA-DRB1*01:01	98	112	15	SSILKIKNAQTNSYI	41
						HLA-A*11:01	1	135	142	8	VKNYPIQN	619.099	91	HLA-DRB1*01:01	97	109	13	LSSILKIKNAQTN	41
						HLA-B*07:02	1	46	55	10	RDGRENTNIL	620.612	92	HLA-DRB1*01:01	98	110	13	SSILKIKNAQTNS	42
						HLA-A*02:01	1	78	87	10	FSSDEIQVSA	622.988	93	HLA-DRB1*01:01	95	108	14	EYLSSILKIKNAQT	42
						HLA-A*03:01	1	126	136	11	IHKGVAKIAVK	646.83	94	HLA-DRB1*01:01	94	108	15	TEYLSSILKIKNAQT	42
						HLA-A*02:01	1	56	63	8	TKCFEEVS	647.456	95	HLA-DRB1*01:01	96	108	13	YLSSILKIKNAQT	42
						HLA-B*07:02	1	138	146	9	YPIQNENLT	663.575	96	HLA-DRB1*08:02	97	111	15	LSSILKIKNAQTNSY	43
						HLA-A*03:01	1	6	15	10	YVCDFSSSKY	698.554	97	HLA-DRB1*01:01	98	109	12	SSILKIKNAQTN	43
						HLA-A*02:01	1	96	105	10	YLSSILKIKN	700.616	98	HLA-DRB1*01:01	97	108	12	LSSILKIKNAQT	43
						HLA-A*11:01	1	126	136	11	IHKGVAKIAVK	701.617	99	HLA-DRB1*08:02	98	111	14	SSILKIKNAQTNSY	44
						HLA-A*02:01	1	16	23	8	NLDFDDYY	703.412	100	HLA-DRB1*08:02	98	112	15	SSILKIKNAQTNSYI	44
						HLA-A*11:01	1	49	57	9	RENTNILTK	703.558	101	HLA-DRB1*07:01	60	73	14	EEVSLNKSGTKPVS	45
						HLA-A*03:01	1	84	92	9	QVSASNSLY	704.369	102	HLA-DRB1*07:01	59	73	15	FEEVSLNKSGTKPVS	45
						HLA-A*11:01	1	92	102	11	YNTEYLSSILK	709.741	103	HLA-DRB1*07:01	59	72	14	FEEVSLNKSGTKPV	45
						HLA-A*11:01	1	102	112	11	KIKNAQTNSYI	722.936	104	HLA-DRB1*07:01	58	72	15	CFEEVSLNKSGTKPV	45
						HLA-B*07:02	1	70	77	8	KPVSIYQI	724.453	105	HLA-DRB1*07:01	61	73	13	EVSLNKSGTKPVS	45
						HLA-A*01:01	1	159	168	10	LSKDNSNNKY	740.969	106	HLA-DRB1*07:01	60	72	13	EEVSLNKSGTKPV	45
						HLA-A*03:01	1	102	112	11	KIKNAQTNSYI	744.372	107	HLA-DRB1*07:01	61	72	12	EVSLNKSGTKPV	45
						HLA-A*02:01	1	90	98	9	SLYNTEYLS	751.813	108	HLA-DRB1*07:01	62	73	12	VSLNKSGTKPVS	46
						HLA-A*03:01	1	128	136	9	KGVAKIAVK	775.89	109	HLA-DRB1*08:02	97	110	14	LSSILKIKNAQTNS	49
						HLA-A*24:02	1	1	8	8	VRGRGYVC	781.88	110	HLA-DRB1*08:02	96	110	15	YLSSILKIKNAQTNS	49
						HLA-A*03:01	1	124	132	9	KEIHKGVAK	784.874	111	HLA-DRB1*08:02	95	109	15	EYLSSILKIKNAQTN	49
						HLA-A*24:02	1	22	30	9	YYADVTCYH	810.27	112	HLA-DRB1*08:02	98	110	13	SSILKIKNAQTNS	50
						HLA-A*02:01	1	75	85	11	YQIFSSDEIQV	814.535	113	HLA-DRB1*08:02	97	109	13	LSSILKIKNAQTN	50
						HLA-B*07:02	1	42	49	8	IPKYRDGR	818.484	114	HLA-DRB1*08:02	96	109	14	YLSSILKIKNAQTN	50
						HLA-A*01:01	1	79	87	9	SSDEIQVSA	819.502		HLA-DRB1*08:02	98	109	12	SSILKIKNAQTN	51
						HLA-A*11:01	1	139	148	10	PIQNENLTNK	820.068		HLA-DRB1*13:02	80	94	15	SDEIQVSASNSLYNT	51
						HLA-A*01:01	1	6	15	10	YVCDFSSSKY	821.864		HLA-DRB1*08:02	96	108	13	YLSSILKIKNAQT	51
						HLA-A*02:01	1	6	13	8	YVCDFSSS	822.64		HLA-DRB1*08:02	95	108	14	EYLSSILKIKNAQT	51
						HLA-A*02:01	1	57	67	11	KCFEEVSLNKS	831.591		HLA-DRB1*08:02	97	108	12	LSSILKIKNAQT	51
						HLA-A*03:01	1	83	92	10	IQVSASNSLY	839.847		HLA-DRB1*08:02	94	108	15	TEYLSSILKIKNAQT	51
						HLA-A*24:02	1	31	38	8	EIGQGDTI	843.607		HLA-DRB1*13:02	81	94	14	DEIQVSASNSLYNT	52
						HLA-A*11:01	1	96	104	9	YLSSILKIK	849.767		HLA-DRB1*13:02	80	93	14	SDEIQVSASNSLYN	52
						HLA-A*03:01	1	159	169	11	LSKDNSNNKYR	884.688		HLA-DRB1*13:02	81	95	15	DEIQVSASNSLYNTE	52
						HLA-A*11:01	1	6	15	10	YVCDFSSSKY	901.26		HLA-DRB1*13:02	79	93	15	SSDEIQVSASNSLYN	52
						HLA-A*11:01	1	158	167	10	DLSKDNSNNK	918.015		HLA-DRB1*13:02	81	93	13	DEIQVSASNSLYN	52
						HLA-A*01:01	1	19	29	11	FDDYYADVTCY	920.492		HLA-DRB1*13:02	79	92	14	SSDEIQVSASNSLY	54
						HLA-B*07:02	1	70	78	9	KPVSIYQIF	924.464		HLA-DRB1*13:02	78	92	15	FSSDEIQVSASNSLY	54
						HLA-A*02:01	1	125	135	11	EIHKGVAKIAV	928.774		HLA-DRB1*13:02	80	92	13	SDEIQVSASNSLY	54
						HLA-A*02:01	1	83	90	8	IQVSASNS	938.015		HLA-DRB1*13:02	78	91	14	FSSDEIQVSASNSL	55
						HLA-A*11:01	1	153	161	9	LYNQLDLSK	938.21		HLA-DRB1*13:02	77	91	15	IFSSDEIQVSASNSL	55
						HLA-A*02:01	1	58	68	11	CFEEVSLNKSG	939.529		HLA-DRB1*13:02	79	91	13	SSDEIQVSASNSL	55
						HLA-A*02:01	1	152	159	8	DLYNQLDL	944.517		HLA-DRB1*13:02	81	92	12	DEIQVSASNSLY	55
						HLA-A*24:02	1	110	118	9	SYIHCVFEN	960.793		HLA-DRB1*13:02	80	91	12	SDEIQVSASNSL	55
						HLA-A*01:01	1	158	168	11	DLSKDNSNNKY	961.657		HLA-DRB1*11:01	94	108	15	TEYLSSILKIKNAQT	60
						HLA-A*01:01	1	13	23	11	SKYNLDFDDYY	961.657		HLA-DRB1*11:01	95	108	14	EYLSSILKIKNAQT	62
						HLA-A*02:01	1	79	86	8	SSDEIQVS	962.077		HLA-DRB1*11:01	95	109	15	EYLSSILKIKNAQTN	62
						HLA-A*01:01	1	66	75	10	KSGTKPVSIY	963.385		HLA-DRB1*11:01	94	107	14	TEYLSSILKIKNAQ	67
						HLA-A*02:01	1	63	72	10	SLNKSGTKPV	964.895		HLA-DRB1*11:01	94	106	13	TEYLSSILKIKNA	67
						HLA-A*11:01	1	36	45	10	DTIGVIIPKY	967.943		HLA-DRB1*11:01	93	107	15	NTEYLSSILKIKNAQ	67
						HLA-A*02:01	1	95	105	11	EYLSSILKIKN	979.287		HLA-DRB1*11:01	93	106	14	NTEYLSSILKIKNA	67
						HLA-A*02:01	1	52	62	11	TNILTKCFEEV	979.287		HLA-DRB1*11:01	92	106	15	YNTEYLSSILKIKNA	67
						HLA-A*03:01	1	34	44	11	QGDTIGVIIPK	994.924		HLA-DRB1*11:01	95	107	13	EYLSSILKIKNAQ	69
						HLA-A*01:01	1	55	65	11	LTKCFEEVSLN	997.746		HLA-DRB1*11:01	92	105	14	YNTEYLSSILKIKN	69
						HLA-A*11:01	1	13	23	11	SKYNLDFDDYY	1000.23		HLA-DRB1*11:01	91	105	15	LYNTEYLSSILKIKN	69
						HLA-A*03:01	1	61	70	10	EVSLNKSGTK	1012.05		HLA-DRB3*01:01	12	27	16	SSKYNLDFDDYYADVT	70
						HLA-A*11:01	1	128	136	9	KGVAKIAVK	1033.48		HLA-DRB3*01:01	11	26	16	SSSKYNLDFDDYYADV	70
						HLA-A*02:01	1	54	61	8	ILTKCFEE	1035.64		HLA-DRB3*01:01	10	26	17	FSSSKYNLDFDDYYADV	70
						HLA-A*11:01	1	39	49	11	GVIIPKYRDGR	1040.16		HLA-DRB3*01:01	12	28	17	SSKYNLDFDDYYADVTC	70
						HLA-A*02:01	1	30	40	11	HEIGQGDTIGV	1049.32		HLA-DRB3*01:01	11	27	17	SSSKYNLDFDDYYADVT	70
						HLA-B*07:02	1	131	140	10	AKIAVKNYPI	1051.53		HLA-DRB3*01:01	9	26	18	DFSSSKYNLDFDDYYADV	70
						HLA-B*07:02	1	166	175	10	NKYRVTAEPG	1083.48		HLA-DRB3*01:01	10	27	18	FSSSKYNLDFDDYYADVT	70
						HLA-A*24:02	1	99	109	11	SILKIKNAQTN	1089.13		HLA-DRB3*01:01	12	29	18	SSKYNLDFDDYYADVTCY	70
						HLA-A*03:01	1	57	66	10	KCFEEVSLNK	1094.46		HLA-DRB3*01:01	11	28	18	SSSKYNLDFDDYYADVTC	70
						HLA-B*07:02	1	70	79	10	KPVSIYQIFS	1106.17		HLA-DRB1*11:01	95	106	12	EYLSSILKIKNA	70
						HLA-A*02:01	1	79	89	11	SSDEIQVSASN	1111.5		HLA-DRB1*11:01	93	105	13	NTEYLSSILKIKN	70
						HLA-A*02:01	1	22	32	11	YYADVTCYHEI	1114.06		HLA-DRB1*11:01	94	105	12	TEYLSSILKIKN	70
						HLA-A*02:01	1	106	115	10	AQTNSYIHCV	1141.51		HLA-DRB3*01:01	13	30	18	SKYNLDFDDYYADVTCYH	71
						HLA-A*11:01	1	111	119	9	YIHCVFENR	1148.95		HLA-DRB3*01:01	10	25	16	FSSSKYNLDFDDYYAD	72
						HLA-A*01:01	1	128	138	11	KGVAKIAVKNY	1158.83		HLA-DRB3*01:01	13	28	16	SKYNLDFDDYYADVTC	72
						HLA-A*24:02	1	137	145	9	NYPIQNENL	1165.82		HLA-DRB3*01:01	9	25	17	DFSSSKYNLDFDDYYAD	72
						HLA-A*02:01	1	144	151	8	NLTNKHVV	1175.47		HLA-DRB3*01:01	13	29	17	SKYNLDFDDYYADVTCY	72
						HLA-A*11:01	1	110	119	10	SYIHCVFENR	1201.85		HLA-DRB3*01:01	8	25	18	CDFSSSKYNLDFDDYYAD	72
						HLA-A*03:01	1	90	99	10	SLYNTEYLSS	1219.55		HLA-DRB3*01:01	14	30	17	KYNLDFDDYYADVTCYH	73
						HLA-A*01:01	1	11	19	9	SSSKYNLDF	1223.35		HLA-DRB3*01:01	14	31	18	KYNLDFDDYYADVTCYHE	73
						HLA-A*11:01	1	37	44	8	TIGVIIPK	1243.83		HLA-DRB3*01:01	14	27	14	KYNLDFDDYYADVT	73
						HLA-A*03:01	1	151	161	11	VDLYNQLDLSK	1249.65		HLA-DRB3*01:01	14	26	13	KYNLDFDDYYADV	73
						HLA-A*03:01	1	56	66	11	TKCFEEVSLNK	1249.65		HLA-DRB3*01:01	8	23	16	CDFSSSKYNLDFDDYY	74
						HLA-B*07:02	1	42	51	10	IPKYRDGREN	1252.62		HLA-DRB3*01:01	9	24	16	DFSSSKYNLDFDDYYA	74
						HLA-A*11:01	1	84	93	10	QVSASNSLYN	1267.21		HLA-DRB3*01:01	14	29	16	KYNLDFDDYYADVTCY	74
						HLA-A*03:01	1	93	103	11	NTEYLSSILKI	1269.96		HLA-DRB3*01:01	15	30	16	YNLDFDDYYADVTCYH	74
						HLA-A*11:01	1	138	148	11	YPIQNENLTNK	1282.63		HLA-DRB3*01:01	8	24	17	CDFSSSKYNLDFDDYYA	74
						HLA-A*01:01	1	36	45	10	DTIGVIIPKY	1287.66		HLA-DRB3*01:01	7	23	17	VCDFSSSKYNLDFDDYY	74
						HLA-A*01:01	1	90	100	11	SLYNTEYLSSI	1300.23		HLA-DRB3*01:01	15	31	17	YNLDFDDYYADVTCYHE	74
						HLA-A*11:01	1	94	104	11	TEYLSSILKIK	1300.47		HLA-DRB3*01:01	7	24	18	VCDFSSSKYNLDFDDYYA	74
						HLA-A*11:01	1	95	102	8	EYLSSILK	1311.47		HLA-DRB3*01:01	15	32	18	YNLDFDDYYADVTCYHEI	74
						HLA-A*01:01	1	101	111	11	LKIKNAQTNSY	1327.46		HLA-DRB3*01:01	6	23	18	YVCDFSSSKYNLDFDDYY	74
						HLA-A*24:02	1	153	162	10	LYNQLDLSKD	1341.9		HLA-DRB3*01:01	14	28	15	KYNLDFDDYYADVTC	74
						HLA-A*03:01	1	66	75	10	KSGTKPVSIY	1355.81		HLA-DRB1*01:01	80	94	15	SDEIQVSASNSLYNT	74
						HLA-A*01:01	1	65	75	11	NKSGTKPVSIY	1358.38		HLA-DRB3*01:01	15	28	14	YNLDFDDYYADVTC	75
						HLA-A*11:01	1	122	132	11	KNKEIHKGVAK	1368.04		HLA-DRB3*01:01	15	27	13	YNLDFDDYYADVT	75
						HLA-A*03:01	1	4	14	11	RGYVCDFSSSK	1376.54		HLA-DRB3*01:01	15	29	15	YNLDFDDYYADVTCY	75
						HLA-A*03:01	1	148	158	11	KHVVDLYNQLD	1424.92		HLA-DRB3*01:01	14	25	12	KYNLDFDDYYAD	75
						HLA-A*24:02	1	58	65	8	CFEEVSLN	1432.65		HLA-DRB3*01:01	15	26	12	YNLDFDDYYADV	75
						HLA-A*02:01	1	31	40	10	EIGQGDTIGV	1433.77		HLA-DRB1*07:01	63	77	15	SLNKSGTKPVSIYQI	75
						HLA-A*03:01	1	170	179	10	VTAEPGHILY	1436.15		HLA-DRB1*01:01	78	92	15	FSSDEIQVSASNSLY	75
						HLA-A*11:01	1	129	139	11	GVAKIAVKNYP	1449.11		HLA-DRB5*01:01	31	46	16	EIGQGDTIGVIIPKYR	76
						HLA-A*02:01	1	169	179	11	RVTAEPGHILY	1475.4		HLA-DRB5*01:01	35	50	16	GDTIGVIIPKYRDGRE	76
						HLA-A*11:01	1	20	30	11	DDYYADVTCYH	1479.45		HLA-DRB5*01:01	34	49	16	QGDTIGVIIPKYRDGR	76
						HLA-A*11:01	1	58	66	9	CFEEVSLNK	1480.13		HLA-DRB5*01:01	35	51	17	GDTIGVIIPKYRDGREN	76
						HLA-A*01:01	1	82	92	11	EIQVSASNSLY	1496.3		HLA-DRB5*01:01	33	49	17	GQGDTIGVIIPKYRDGR	76
						HLA-A*11:01	1	134	144	11	AVKNYPIQNEN	1496.58		HLA-DRB5*01:01	30	46	17	HEIGQGDTIGVIIPKYR	76
						HLA-A*24:02	1	14	23	10	KYNLDFDDYY	1502.17		HLA-DRB5*01:01	34	50	17	QGDTIGVIIPKYRDGRE	76
						HLA-A*11:01	1	171	179	9	TAEPGHILY	1507.65		HLA-DRB5*01:01	35	52	18	GDTIGVIIPKYRDGRENT	76
						HLA-A*02:01	1	92	100	9	YNTEYLSSI	1517.43		HLA-DRB5*01:01	33	50	18	GQGDTIGVIIPKYRDGRE	76
						HLA-A*24:02	1	164	174	11	SNNKYRVTAEP	1527.85		HLA-DRB5*01:01	32	49	18	IGQGDTIGVIIPKYRDGR	76
						HLA-A*11:01	1	87	97	11	ASNSLYNTEYL	1531.44		HLA-DRB5*01:01	34	51	18	QGDTIGVIIPKYRDGREN	76
						HLA-A*11:01	1	79	89	11	SSDEIQVSASN	1534.97		HLA-DRB5*01:01	29	46	18	YHEIGQGDTIGVIIPKYR	76
						HLA-A*11:01	1	109	119	11	NSYIHCVFENR	1534.97		HLA-DRB1*01:01	80	93	14	SDEIQVSASNSLYN	76
						HLA-A*11:01	1	12	22	11	SSKYNLDFDDY	1549.17		HLA-DRB1*01:01	79	93	15	SSDEIQVSASNSLYN	76
						HLA-A*11:01	1	55	65	11	LTKCFEEVSLN	1552.74		HLA-DRB1*01:01	79	92	14	SSDEIQVSASNSLY	76
						HLA-A*02:01	1	83	91	9	IQVSASNSL	1552.78		HLA-DRB1*01:01	80	92	13	SDEIQVSASNSLY	76
						HLA-A*11:01	1	83	92	10	IQVSASNSLY	1569.82		HLA-DRB1*01:01	78	91	14	FSSDEIQVSASNSL	76
						HLA-A*03:01	1	114	124	11	CVFENRNEKNK	1580.48		HLA-DRB1*01:01	77	91	15	IFSSDEIQVSASNSL	76
						HLA-A*01:01	1	5	15	11	GYVCDFSSSKY	1581.32		HLA-DRB5*01:01	32	47	16	IGQGDTIGVIIPKYRD	77
						HLA-A*24:02	1	40	50	11	VIIPKYRDGRE	1585.19		HLA-DRB5*01:01	31	47	17	EIGQGDTIGVIIPKYRD	77
						HLA-A*24:02	1	44	53	10	KYRDGRENTN	1605.91		HLA-DRB5*01:01	37	51	15	TIGVIIPKYRDGREN	77
						HLA-A*02:01	1	32	42	11	IGQGDTIGVII	1606.61		HLA-DRB1*07:01	64	77	14	LNKSGTKPVSIYQI	77
						HLA-A*02:01	1	90	97	8	SLYNTEYL	1611.42		HLA-DRB5*01:01	30	47	18	HEIGQGDTIGVIIPKYRD	77
						HLA-A*11:01	1	145	154	10	LTNKHVVDLY	1613.8		HLA-DRB1*07:01	64	78	15	LNKSGTKPVSIYQIF	77
						HLA-A*03:01	1	130	140	11	VAKIAVKNYPI	1617.3		HLA-DRB1*01:01	79	91	13	SSDEIQVSASNSL	77
						HLA-A*03:01	1	98	108	11	SSILKIKNAQT	1621.03		HLA-DRB1*01:01	80	91	12	SDEIQVSASNSL	77
						HLA-A*11:01	1	124	132	9	KEIHKGVAK	1630.42		HLA-DRB5*01:01	37	52	16	TIGVIIPKYRDGRENT	78
						HLA-A*11:01	1	73	81	9	SIYQIFSSD	1634.18		HLA-DRB5*01:01	37	53	17	TIGVIIPKYRDGRENTN	78
						HLA-A*24:02	1	110	120	11	SYIHCVFENRN	1637.12		HLA-DRB5*01:01	37	50	14	TIGVIIPKYRDGRE	78
						HLA-B*07:02	1	144	151	8	NLTNKHVV	1640.63		HLA-DRB5*01:01	37	49	13	TIGVIIPKYRDGR	78
						HLA-A*02:01	1	177	184	8	ILYILGSE	1641.38		HLA-DRB1*07:01	63	76	14	SLNKSGTKPVSIYQ	78
						HLA-A*11:01	1	121	128	8	EKNKEIHK	1647.25		HLA-DRB1*07:01	63	75	13	SLNKSGTKPVSIY	78
						HLA-A*11:01	1	51	61	11	NTNILTKCFEE	1656.15		HLA-DRB5*01:01	37	54	18	TIGVIIPKYRDGRENTNI	78
						HLA-A*03:01	1	159	167	9	LSKDNSNNK	1662.65		HLA-DRB5*01:01	36	51	16	DTIGVIIPKYRDGREN	79
						HLA-A*03:01	1	44	54	11	KYRDGRENTNI	1674.13		HLA-DRB5*01:01	36	52	17	DTIGVIIPKYRDGRENT	79
						HLA-A*03:01	1	36	44	9	DTIGVIIPK	1678.03		HLA-DRB5*01:01	38	51	14	IGVIIPKYRDGREN	79
						HLA-A*24:02	1	69	78	10	TKPVSIYQIF	1681.59		HLA-DRB5*01:01	38	50	13	IGVIIPKYRDGRE	79
						HLA-A*01:01	1	10	19	10	FSSSKYNLDF	1705.3		HLA-DRB5*01:01	38	52	15	IGVIIPKYRDGRENT	79
						HLA-A*11:01	1	131	141	11	AKIAVKNYPIQ	1710.41		HLA-DRB5*01:01	38	49	12	IGVIIPKYRDGR	79
						HLA-A*11:01	1	37	46	10	TIGVIIPKYR	1713.37		HLA-DRB5*01:01	36	53	18	DTIGVIIPKYRDGRENTN	79
						HLA-A*03:01	1	136	146	11	KNYPIQNENLT	1717.08		HLA-DRB1*07:01	63	74	12	SLNKSGTKPVSI	79
						HLA-A*03:01	1	145	154	10	LTNKHVVDLY	1722.66		HLA-DRB1*07:01	64	76	13	LNKSGTKPVSIYQ	79
						HLA-A*24:02	1	70	78	9	KPVSIYQIF	1724.37		HLA-DRB1*07:01	64	75	12	LNKSGTKPVSIY	79
						HLA-A*03:01	1	109	119	11	NSYIHCVFENR	1744.98		HLA-DRB5*01:01	33	48	16	GQGDTIGVIIPKYRDG	80
						HLA-A*03:01	1	84	93	10	QVSASNSLYN	1754.69		HLA-DRB5*01:01	38	53	16	IGVIIPKYRDGRENTN	80
						HLA-A*03:01	1	86	96	11	SASNSLYNTEY	1757.07		HLA-DRB5*01:01	32	48	17	IGQGDTIGVIIPKYRDG	80
						HLA-A*03:01	1	92	102	11	YNTEYLSSILK	1773.33		HLA-DRB5*01:01	38	54	17	IGVIIPKYRDGRENTNI	80
						HLA-B*07:02	1	138	147	10	YPIQNENLTN	1777.54		HLA-DRB5*01:01	31	48	18	EIGQGDTIGVIIPKYRDG	80
						HLA-A*02:01	1	17	27	11	LDFDDYYADVT	1782.01		HLA-DRB5*01:01	38	55	18	IGVIIPKYRDGRENTNIL	80
						HLA-A*11:01	1	35	44	10	GDTIGVIIPK	1802.4		HLA-DRB5*01:01	37	48	12	TIGVIIPKYRDG	83
						HLA-A*24:02	1	96	103	8	YLSSILKI	1803.6		HLA-DRB1*01:01	81	94	14	DEIQVSASNSLYNT	85
						HLA-A*02:01	1	60	67	8	EEVSLNKS	1803.89		HLA-DRB1*01:01	81	95	15	DEIQVSASNSLYNTE	85
						HLA-A*24:02	1	28	36	9	CYHEIGQGD	1809.8		HLA-DRB1*01:01	81	93	13	DEIQVSASNSLYN	87
						HLA-A*01:01	1	93	101	9	NTEYLSSIL	1813.64		HLA-DRB1*01:01	81	92	12	DEIQVSASNSLY	87
						HLA-A*03:01	1	58	66	9	CFEEVSLNK	1844.17		HLA-DRB5*01:01	4	18	15	RGYVCDFSSSKYNLD	98
						HLA-A*24:02	1	110	119	10	SYIHCVFENR	1852.34		HLA-DRB5*01:01	94	108	15	TEYLSSILKIKNAQT	99
						HLA-A*24:02	1	9	19	11	DFSSSKYNLDF	1853.87		HLA-DRB1*04:05	7	21	15	VCDFSSSKYNLDFDD	99
						HLA-A*03:01	1	158	167	10	DLSKDNSNNK	1858.66		HLA-DRB5*01:01	91	105	15	LYNTEYLSSILKIKN	100
						HLA-B*07:02	1	2	11	10	RGRGYVCDFS	1869.91		HLA-DRB1*04:05	6	20	15	YVCDFSSSKYNLDFD	100
						HLA-A*02:01	1	129	139	11	GVAKIAVKNYP	1883.26		HLA-DRB5*01:01	92	106	15	YNTEYLSSILKIKNA	101
						HLA-A*24:02	1	74	82	9	IYQIFSSDE	1890.73		HLA-DRB1*04:05	7	20	14	VCDFSSSKYNLDFD	101
						HLA-A*03:01	1	170	180	11	VTAEPGHILYI	1895.79		HLA-DRB5*01:01	92	105	14	YNTEYLSSILKIKN	102
						HLA-B*07:02	1	55	64	10	LTKCFEEVSL	1909.06		HLA-DRB1*04:05	4	18	15	RGYVCDFSSSKYNLD	102
						HLA-A*02:01	1	22	29	8	YYADVTCY	1919.6		HLA-DRB1*04:05	5	19	15	GYVCDFSSSKYNLDF	102
						HLA-A*02:01	1	1	8	8	VRGRGYVC	1919.6		HLA-DRB1*04:05	8	21	14	CDFSSSKYNLDFDD	102
						HLA-A*11:01	1	37	45	9	TIGVIIPKY	1928.86		HLA-DRB1*04:05	8	22	15	CDFSSSKYNLDFDDY	102
						HLA-B*07:02	1	55	62	8	LTKCFEEV	1932.01		HLA-DRB1*04:05	6	19	14	YVCDFSSSKYNLDF	102
						HLA-A*01:01	1	121	131	11	EKNKEIHKGVA	1945.45		HLA-DRB1*04:05	7	19	13	VCDFSSSKYNLDF	102
						HLA-A*03:01	1	66	76	11	KSGTKPVSIYQ	1948.9		HLA-DRB1*07:01	62	77	16	VSLNKSGTKPVSIYQI	103
						HLA-A*03:01	1	176	185	10	HILYILGSEF	1950.74		HLA-DRB1*07:01	61	77	17	EVSLNKSGTKPVSIYQI	103
						HLA-A*01:01	1	16	24	9	NLDFDDYYA	1965.85		HLA-DRB1*07:01	62	78	17	VSLNKSGTKPVSIYQIF	103
						HLA-A*03:01	1	48	57	10	GRENTNILTK	1991.59		HLA-DRB1*04:05	8	20	13	CDFSSSKYNLDFD	103
						HLA-A*11:01	1	13	20	8	SKYNLDFD	2003.36		HLA-DRB1*07:01	60	77	18	EEVSLNKSGTKPVSIYQI	103
						HLA-A*11:01	1	40	49	10	VIIPKYRDGR	2003.78		HLA-DRB1*07:01	61	78	18	EVSLNKSGTKPVSIYQIF	103
						HLA-A*24:02	1	119	126	8	RNEKNKEI	2023.67		HLA-DRB1*07:01	62	79	18	VSLNKSGTKPVSIYQIFS	103
						HLA-A*02:01	1	137	147	11	NYPIQNENLTN	2050.74		HLA-DRB1*04:05	6	18	13	YVCDFSSSKYNLD	103
						HLA-B*07:02	1	138	145	8	YPIQNENL	2051.21		HLA-DRB1*07:01	60	75	16	EEVSLNKSGTKPVSIY	104
						HLA-A*03:01	1	95	104	10	EYLSSILKIK	2052.11		HLA-DRB1*07:01	61	76	16	EVSLNKSGTKPVSIYQ	104
						HLA-A*01:01	1	16	23	8	NLDFDDYY	2055.61		HLA-DRB5*01:01	91	104	14	LYNTEYLSSILKIK	104
						HLA-A*03:01	1	89	99	11	NSLYNTEYLSS	2069.14		HLA-DRB5*01:01	90	104	15	SLYNTEYLSSILKIK	104
						HLA-A*01:01	1	107	115	9	QTNSYIHCV	2087.13		HLA-DRB1*07:01	59	75	17	FEEVSLNKSGTKPVSIY	104
						HLA-A*24:02	1	91	99	9	LYNTEYLSS	2087.52		HLA-DRB1*07:01	60	76	17	EEVSLNKSGTKPVSIYQ	104
						HLA-A*03:01	1	36	46	11	DTIGVIIPKYR	2093.1		HLA-DRB1*04:05	5	18	14	GYVCDFSSSKYNLD	104
						HLA-A*02:01	1	177	185	9	ILYILGSEF	2099.47		HLA-DRB1*07:01	58	75	18	CFEEVSLNKSGTKPVSIY	104
						HLA-A*01:01	1	85	94	10	VSASNSLYNT	2132.06		HLA-DRB1*07:01	59	76	18	FEEVSLNKSGTKPVSIYQ	104
						HLA-A*01:01	1	85	93	9	VSASNSLYN	2145.61		HLA-DRB1*04:05	7	18	12	VCDFSSSKYNLD	104
						HLA-A*02:01	1	144	154	11	NLTNKHVVDLY	2147.39		HLA-DRB1*08:02	99	112	14	SILKIKNAQTNSYI	105
						HLA-A*03:01	1	139	148	10	PIQNENLTNK	2163.71		HLA-DRB1*08:02	99	111	13	SILKIKNAQTNSY	105
						HLA-A*01:01	1	178	185	8	LYILGSEF	2177.41		HLA-DRB1*08:02	99	113	15	SILKIKNAQTNSYIH	105
						HLA-A*03:01	1	156	166	11	QLDLSKDNSNN	2191.74		HLA-DRB1*04:05	8	19	12	CDFSSSKYNLDF	105
						HLA-A*02:01	1	89	99	11	NSLYNTEYLSS	2202.47		HLA-DRB1*07:01	59	74	16	FEEVSLNKSGTKPVSI	106
						HLA-A*11:01	1	26	36	11	VTCYHEIGQGD	2213.6		HLA-DRB1*07:01	63	78	16	SLNKSGTKPVSIYQIF	106
						HLA-A*11:01	1	83	93	11	IQVSASNSLYN	2213.6		HLA-DRB5*01:01	92	104	13	YNTEYLSSILKIK	106
						HLA-A*03:01	1	145	155	11	LTNKHVVDLYN	2222.24		HLA-DRB1*07:01	58	74	17	CFEEVSLNKSGTKPVSI	106
						HLA-B*07:02	1	108	115	8	TNSYIHCV	2238.77		HLA-DRB1*07:01	63	79	17	SLNKSGTKPVSIYQIFS	106
						HLA-A*11:01	1	110	120	11	SYIHCVFENRN	2254.76		HLA-DRB1*07:01	57	74	18	KCFEEVSLNKSGTKPVSI	106
						HLA-A*11:01	1	102	111	10	KIKNAQTNSY	2258.66		HLA-DRB1*07:01	63	80	18	SLNKSGTKPVSIYQIFSS	106
						HLA-A*11:01	1	146	156	11	TNKHVVDLYNQ	2275.62		HLA-DRB1*08:02	100	113	14	ILKIKNAQTNSYIH	107
						HLA-A*24:02	1	10	19	10	FSSSKYNLDF	2284.13		HLA-DRB1*08:02	100	112	13	ILKIKNAQTNSYI	107
						HLA-A*03:01	1	51	61	11	NTNILTKCFEE	2284.49		HLA-DRB1*08:02	100	114	15	ILKIKNAQTNSYIHC	108
						HLA-A*24:02	1	167	176	10	KYRVTAEPGH	2289.39		HLA-DRB1*08:02	100	111	12	ILKIKNAQTNSY	108
						HLA-A*02:01	1	54	64	11	ILTKCFEEVSL	2290.39		HLA-DRB1*07:01	64	79	16	LNKSGTKPVSIYQIFS	108
						HLA-A*03:01	1	87	96	10	ASNSLYNTEY	2302.5		HLA-DRB5*01:01	3	17	15	GRGYVCDFSSSKYNL	108
						HLA-A*02:01	1	35	45	11	GDTIGVIIPKY	2316.91		HLA-DRB1*01:01	99	112	14	SILKIKNAQTNSYI	108
						HLA-A*02:01	1	91	101	11	LYNTEYLSSIL	2322.26		HLA-DRB1*01:01	99	113	15	SILKIKNAQTNSYIH	108
						HLA-B*07:02	1	90	97	8	SLYNTEYL	2328.14		HLA-DRB1*07:01	64	80	17	LNKSGTKPVSIYQIFSS	108
						HLA-A*11:01	1	37	47	11	TIGVIIPKYRD	2344.77		HLA-DRB1*07:01	64	81	18	LNKSGTKPVSIYQIFSSD	108
						HLA-A*24:02	1	177	185	9	ILYILGSEF	2353.04		HLA-DRB1*04:05	72	86	15	VSIYQIFSSDEIQVS	109
						HLA-B*07:02	1	92	102	11	YNTEYLSSILK	2354.02		HLA-DRB1*01:01	99	111	13	SILKIKNAQTNSY	110
						HLA-A*02:01	1	149	157	9	HVVDLYNQL	2371.97		HLA-DRB1*01:01	97	112	16	LSSILKIKNAQTNSYI	112
						HLA-A*03:01	1	152	162	11	DLYNQLDLSKD	2375.69		HLA-DRB1*01:01	97	113	17	LSSILKIKNAQTNSYIH	112
						HLA-A*03:01	1	122	132	11	KNKEIHKGVAK	2381.17		HLA-DRB1*01:01	96	112	17	YLSSILKIKNAQTNSYI	112
						HLA-A*11:01	1	73	83	11	SIYQIFSSDEI	2388.36		HLA-DRB1*01:01	172	185	14	AEPGHILYILGSEF	112
						HLA-A*24:02	1	37	44	8	TIGVIIPK	2394.09		HLA-DRB1*01:01	171	185	15	TAEPGHILYILGSEF	112
						HLA-A*02:01	1	102	112	11	KIKNAQTNSYI	2398.34		HLA-DRB1*01:01	173	185	13	EPGHILYILGSEF	112
						HLA-B*07:02	1	33	43	11	GQGDTIGVIIP	2403.31		HLA-DRB1*01:01	94	111	18	TEYLSSILKIKNAQTNSY	112
						HLA-A*02:01	1	39	49	11	GVIIPKYRDGR	2403.86		HLA-DRB1*01:01	95	112	18	EYLSSILKIKNAQTNSYI	112
						HLA-B*07:02	1	12	19	8	SSKYNLDF	2409.96		HLA-DRB1*01:01	96	113	18	YLSSILKIKNAQTNSYIH	112
						HLA-A*11:01	1	8	18	11	CDFSSSKYNLD	2416.02		HLA-DRB1*01:01	97	114	18	LSSILKIKNAQTNSYIHC	112
						HLA-A*02:01	1	131	141	11	AKIAVKNYPIQ	2437.31		HLA-DRB1*01:01	96	111	16	YLSSILKIKNAQTNSY	113
						HLA-A*02:01	1	123	133	11	NKEIHKGVAKI	2437.31		HLA-DRB5*01:01	4	17	14	RGYVCDFSSSKYNL	113
						HLA-A*24:02	1	132	140	9	KIAVKNYPI	2441.35		HLA-DRB1*01:01	95	111	17	EYLSSILKIKNAQTNSY	113
						HLA-A*24:02	1	66	73	8	KSGTKPVS	2449.85		HLA-DRB1*01:01	94	110	17	TEYLSSILKIKNAQTNS	114
						HLA-A*02:01	1	145	155	11	LTNKHVVDLYN	2505.59		HLA-DRB1*01:01	93	110	18	NTEYLSSILKIKNAQTNS	114
						HLA-A*24:02	1	67	77	11	SGTKPVSIYQI	2529.76		HLA-DRB1*01:01	174	185	12	PGHILYILGSEF	115
						HLA-A*24:02	1	101	111	11	LKIKNAQTNSY	2553.17		HLA-DRB1*01:01	92	109	18	YNTEYLSSILKIKNAQTN	115
						HLA-A*03:01	1	177	185	9	ILYILGSEF	2581.07		HLA-DRB1*01:01	95	110	16	EYLSSILKIKNAQTNS	116
						HLA-B*07:02	1	170	178	9	VTAEPGHIL	2581.61		HLA-DRB1*01:01	99	110	12	SILKIKNAQTNS	116
						HLA-A*02:01	1	77	85	9	IFSSDEIQV	2582.91		HLA-DRB5*01:01	3	16	14	GRGYVCDFSSSKYN	117
						HLA-A*02:01	1	176	185	10	HILYILGSEF	2591.08		HLA-DRB5*01:01	2	16	15	RGRGYVCDFSSSKYN	117
						HLA-A*02:01	1	16	25	10	NLDFDDYYAD	2597.05		HLA-DRB1*01:01	94	109	16	TEYLSSILKIKNAQTN	117
						HLA-A*02:01	1	73	83	11	SIYQIFSSDEI	2599.62		HLA-DRB5*01:01	2	15	14	RGRGYVCDFSSSKY	117
						HLA-A*01:01	1	16	26	11	NLDFDDYYADV	2600.28		HLA-DRB5*01:01	1	15	15	VRGRGYVCDFSSSKY	117
						HLA-A*03:01	1	35	44	10	GDTIGVIIPK	2601.36		HLA-DRB5*01:01	3	15	13	GRGYVCDFSSSKY	117
						HLA-A*03:01	1	153	161	9	LYNQLDLSK	2604.95		HLA-DRB1*01:01	93	109	17	NTEYLSSILKIKNAQTN	117
						HLA-A*02:01	1	109	118	10	NSYIHCVFEN	2621.08		HLA-DRB1*01:01	91	108	18	LYNTEYLSSILKIKNAQT	117
						HLA-B*07:02	1	173	183	11	EPGHILYILGS	2623.07		HLA-DRB1*01:01	92	108	17	YNTEYLSSILKIKNAQT	118
						HLA-A*02:01	1	139	149	11	PIQNENLTNKH	2623.67		HLA-DRB5*01:01	93	107	15	NTEYLSSILKIKNAQ	120
						HLA-A*03:01	1	127	136	10	HKGVAKIAVK	2625.43		HLA-DRB1*01:01	98	113	16	SSILKIKNAQTNSYIH	120
						HLA-A*11:01	1	53	60	8	NILTKCFE	2628.81		HLA-DRB1*01:01	98	114	17	SSILKIKNAQTNSYIHC	120
						HLA-A*03:01	1	173	183	11	EPGHILYILGS	2653.32		HLA-DRB1*01:01	98	115	18	SSILKIKNAQTNSYIHCV	120
						HLA-B*07:02	1	176	185	10	HILYILGSEF	2665.75		HLA-DRB1*04:05	69	83	15	TKPVSIYQIFSSDEI	121
						HLA-A*02:01	1	67	77	11	SGTKPVSIYQI	2678.61		HLA-DRB5*01:01	93	106	14	NTEYLSSILKIKNA	121
						HLA-A*01:01	1	160	168	9	SKDNSNNKY	2682.56		HLA-DRB5*01:01	94	107	14	TEYLSSILKIKNAQ	121
						HLA-A*24:02	1	91	101	11	LYNTEYLSSIL	2692.03		HLA-DRB5*01:01	1	14	14	VRGRGYVCDFSSSK	121
						HLA-A*02:01	1	96	103	8	YLSSILKI	2692.84		HLA-DRB1*01:01	100	113	14	ILKIKNAQTNSYIH	121
						HLA-A*11:01	1	169	179	11	RVTAEPGHILY	2698.36		HLA-DRB1*01:01	100	112	13	ILKIKNAQTNSYI	121
						HLA-A*24:02	1	29	36	8	YHEIGQGD	2742.46		HLA-DRB5*01:01	2	14	13	RGRGYVCDFSSSK	121
						HLA-A*02:01	1	144	153	10	NLTNKHVVDL	2744.61		HLA-DRB5*01:01	3	14	12	GRGYVCDFSSSK	121
						HLA-A*02:01	1	172	182	11	AEPGHILYILG	2753.66		HLA-DRB1*04:05	71	85	15	PVSIYQIFSSDEIQV	122
						HLA-A*02:01	1	120	130	11	NEKNKEIHKGV	2753.66		HLA-DRB5*01:01	93	105	13	NTEYLSSILKIKN	122
						HLA-A*02:01	1	143	153	11	ENLTNKHVVDL	2779.14		HLA-DRB5*01:01	94	106	13	TEYLSSILKIKNA	122
						HLA-A*03:01	1	113	123	11	HCVFENRNEKN	2784.77		HLA-DRB1*01:01	100	114	15	ILKIKNAQTNSYIHC	122
						HLA-A*03:01	1	40	49	10	VIIPKYRDGR	2793.83		HLA-DRB1*01:01	93	108	16	NTEYLSSILKIKNAQT	122
						HLA-B*07:02	1	138	148	11	YPIQNENLTNK	2817.15		HLA-DRB5*01:01	4	16	13	RGYVCDFSSSKYN	123
						HLA-B*07:02	1	173	181	9	EPGHILYIL	2824.16		HLA-DRB1*01:01	100	111	12	ILKIKNAQTNSY	123
						HLA-A*02:01	1	173	180	8	EPGHILYI	2826.25		HLA-DRB5*01:01	4	15	12	RGYVCDFSSSKY	123
						HLA-A*03:01	1	60	70	11	EEVSLNKSGTK	2849.64		HLA-DRB1*15:01	97	111	15	LSSILKIKNAQTNSY	124
						HLA-A*02:01	1	152	161	10	DLYNQLDLSK	2867.35		HLA-DRB5*01:01	94	105	12	TEYLSSILKIKN	124
						HLA-A*02:01	1	88	97	10	SNSLYNTEYL	2867.35		HLA-DRB1*15:01	94	108	15	TEYLSSILKIKNAQT	124
						HLA-A*24:02	1	69	77	9	TKPVSIYQI	2868.34		HLA-DRB1*01:01	99	114	16	SILKIKNAQTNSYIHC	124
						HLA-A*02:01	1	63	73	11	SLNKSGTKPVS	2870.19		HLA-DRB1*01:01	99	115	17	SILKIKNAQTNSYIHCV	124
						HLA-A*11:01	1	141	148	8	QNENLTNK	2889.08		HLA-DRB1*01:01	99	116	18	SILKIKNAQTNSYIHCVF	124
						HLA-A*01:01	1	15	23	9	YNLDFDDYY	2907.7		HLA-DRB1*04:01	97	111	15	LSSILKIKNAQTNSY	125
						HLA-A*03:01	1	25	35	11	DVTCYHEIGQG	2909.31		HLA-DRB1*04:05	70	84	15	KPVSIYQIFSSDEIQ	126
						HLA-A*11:01	1	60	70	11	EEVSLNKSGTK	2924.83		HLA-DRB1*15:01	97	110	14	LSSILKIKNAQTNS	126
						HLA-A*03:01	1	68	78	11	GTKPVSIYQIF	2929.48		HLA-DRB1*15:01	96	110	15	YLSSILKIKNAQTNS	126
						HLA-A*02:01	1	171	180	10	TAEPGHILYI	2947.68		HLA-DRB1*15:01	96	109	14	YLSSILKIKNAQTN	126
						HLA-B*07:02	1	159	166	8	LSKDNSNN	2964.9		HLA-DRB1*15:01	95	109	15	EYLSSILKIKNAQTN	126
						HLA-A*24:02	1	1	11	11	VRGRGYVCDFS	3020.51		HLA-DRB1*15:01	97	109	13	LSSILKIKNAQTN	126
						HLA-A*03:01	1	94	104	11	TEYLSSILKIK	3032.42		HLA-DRB1*08:02	97	112	16	LSSILKIKNAQTNSYI	127
						HLA-A*24:02	1	168	178	11	YRVTAEPGHIL	3034.45		HLA-DRB1*08:02	96	111	16	YLSSILKIKNAQTNSY	127
						HLA-A*11:01	1	97	107	11	LSSILKIKNAQ	3034.59		HLA-DRB1*08:02	97	113	17	LSSILKIKNAQTNSYIH	127
						HLA-A*24:02	1	107	116	10	QTNSYIHCVF	3052.95		HLA-DRB1*08:02	96	112	17	YLSSILKIKNAQTNSYI	127
						HLA-A*02:01	1	105	115	11	NAQTNSYIHCV	3054.29		HLA-DRB1*08:02	95	111	17	EYLSSILKIKNAQTNSY	127
						HLA-A*24:02	1	45	55	11	YRDGRENTNIL	3055.48		HLA-DRB1*08:02	95	112	18	EYLSSILKIKNAQTNSYI	127
						HLA-A*02:01	1	92	102	11	YNTEYLSSILK	3068.39		HLA-DRB1*08:02	96	113	18	YLSSILKIKNAQTNSYIH	127
						HLA-A*11:01	1	90	98	9	SLYNTEYLS	3071.14		HLA-DRB1*08:02	97	114	18	LSSILKIKNAQTNSYIHC	127
						HLA-A*03:01	1	158	168	11	DLSKDNSNNKY	3074.61		HLA-DRB1*08:02	94	111	18	TEYLSSILKIKNAQTNSY	127
						HLA-B*07:02	1	173	182	10	EPGHILYILG	3096.14		HLA-DRB1*04:05	71	84	14	PVSIYQIFSSDEIQ	127
						HLA-A*03:01	1	119	129	11	RNEKNKEIHKG	3103.06		HLA-DRB1*15:01	95	108	14	EYLSSILKIKNAQT	127
						HLA-A*01:01	1	51	59	9	NTNILTKCF	3108.49		HLA-DRB1*15:01	96	108	13	YLSSILKIKNAQT	127
						HLA-A*02:01	1	164	174	11	SNNKYRVTAEP	3118.24		HLA-DRB1*07:01	172	185	14	AEPGHILYILGSEF	127
						HLA-A*01:01	1	83	92	10	IQVSASNSLY	3124.64		HLA-DRB1*07:01	173	185	13	EPGHILYILGSEF	127
						HLA-A*03:01	1	37	45	9	TIGVIIPKY	3175.41		HLA-DRB1*07:01	171	185	15	TAEPGHILYILGSEF	127
						HLA-A*01:01	1	55	62	8	LTKCFEEV	3176.44		HLA-DRB1*07:01	174	185	12	PGHILYILGSEF	127
						HLA-B*07:02	1	70	80	11	KPVSIYQIFSS	3197.5		HLA-DRB1*04:05	70	83	14	KPVSIYQIFSSDEI	128
						HLA-A*02:01	1	110	120	11	SYIHCVFENRN	3198.23		HLA-DRB1*04:05	71	83	13	PVSIYQIFSSDEI	128
						HLA-A*01:01	1	86	96	11	SASNSLYNTEY	3199.04		HLA-DRB1*15:01	97	108	12	LSSILKIKNAQT	128
						HLA-A*01:01	1	96	106	11	YLSSILKIKNA	3228.64		HLA-DRB1*13:02	60	74	15	EEVSLNKSGTKPVSI	128
						HLA-A*02:01	1	121	131	11	EKNKEIHKGVA	3257.69		HLA-DRB1*01:01	100	115	16	ILKIKNAQTNSYIHCV	128
						HLA-B*07:02	1	62	69	8	VSLNKSGT	3273.48		HLA-DRB1*01:01	100	116	17	ILKIKNAQTNSYIHCVF	128
						HLA-A*01:01	1	35	45	11	GDTIGVIIPKY	3273.56		HLA-DRB1*01:01	100	117	18	ILKIKNAQTNSYIHCVFE	128
						HLA-A*03:01	1	2	12	11	RGRGYVCDFSS	3294.5		HLA-DRB1*04:05	69	82	14	TKPVSIYQIFSSDE	129
						HLA-A*02:01	1	23	32	10	YADVTCYHEI	3299.74		HLA-DRB1*04:05	72	85	14	VSIYQIFSSDEIQV	129
						HLA-A*03:01	1	96	106	11	YLSSILKIKNA	3317.34		HLA-DRB1*04:05	68	82	15	GTKPVSIYQIFSSDE	129
						HLA-B*07:02	1	151	158	8	VDLYNQLD	3319.02		HLA-DRB1*04:01	98	112	15	SSILKIKNAQTNSYI	129
						HLA-A*03:01	1	37	46	10	TIGVIIPKYR	3320.47		HLA-DRB1*11:01	96	110	15	YLSSILKIKNAQTNS	129
						HLA-A*02:01	1	84	94	11	QVSASNSLYNT	3325.91		HLA-DRB1*08:02	98	113	16	SSILKIKNAQTNSYIH	130
						HLA-A*11:01	1	23	33	11	YADVTCYHEIG	3373.65		HLA-DRB1*08:02	98	114	17	SSILKIKNAQTNSYIHC	130
						HLA-A*02:01	1	92	101	10	YNTEYLSSIL	3376.6		HLA-DRB1*08:02	98	115	18	SSILKIKNAQTNSYIHCV	130
						HLA-A*03:01	1	46	56	11	RDGRENTNILT	3386.8		HLA-DRB1*15:01	98	112	15	SSILKIKNAQTNSYI	130
						HLA-A*03:01	1	166	176	11	NKYRVTAEPGH	3386.8		HLA-DRB1*04:01	98	111	14	SSILKIKNAQTNSY	130
						HLA-A*11:01	1	85	94	10	VSASNSLYNT	3387.27		HLA-DRB1*11:01	96	109	14	YLSSILKIKNAQTN	130
						HLA-A*01:01	1	5	12	8	GYVCDFSS	3395.78		HLA-DRB1*11:01	96	108	13	YLSSILKIKNAQT	130
						HLA-A*24:02	1	80	90	11	SDEIQVSASNS	3396.88		HLA-DRB1*11:01	97	110	14	LSSILKIKNAQTNS	130
						HLA-A*24:02	1	8	17	10	CDFSSSKYNL	3401.89		HLA-DRB1*11:01	97	111	15	LSSILKIKNAQTNSY	130
						HLA-A*11:01	1	63	70	8	SLNKSGTK	3457.48		HLA-DRB1*15:01	98	111	14	SSILKIKNAQTNSY	131
						HLA-A*03:01	1	58	68	11	CFEEVSLNKSG	3473.68		HLA-DRB1*11:01	97	109	13	LSSILKIKNAQTN	131
						HLA-A*24:02	1	129	139	11	GVAKIAVKNYP	3492.05		HLA-DRB1*11:01	97	108	12	LSSILKIKNAQT	131
						HLA-B*07:02	1	69	78	10	TKPVSIYQIF	3506.07		HLA-DRB1*08:02	99	114	16	SILKIKNAQTNSYIHC	132
						HLA-A*11:01	1	57	66	10	KCFEEVSLNK	3506.31		HLA-DRB1*08:02	99	115	17	SILKIKNAQTNSYIHCV	132
						HLA-B*07:02	1	4	13	10	RGYVCDFSSS	3514.15		HLA-DRB1*08:02	99	116	18	SILKIKNAQTNSYIHCVF	132
						HLA-A*11:01	1	40	50	11	VIIPKYRDGRE	3516.41		HLA-DRB5*01:01	93	104	12	NTEYLSSILKIK	132
						HLA-A*24:02	1	49	56	8	RENTNILT	3516.74		HLA-DRB1*13:02	60	73	14	EEVSLNKSGTKPVS	132
						HLA-A*03:01	1	110	119	10	SYIHCVFENR	3533.46		HLA-DRB1*13:02	61	75	15	EVSLNKSGTKPVSIY	132
						HLA-A*03:01	1	31	41	11	EIGQGDTIGVI	3554.59		HLA-DRB1*08:02	100	115	16	ILKIKNAQTNSYIHCV	133
						HLA-A*24:02	1	153	163	11	LYNQLDLSKDN	3565.17		HLA-DRB1*08:02	100	116	17	ILKIKNAQTNSYIHCVF	133
						HLA-A*03:01	1	138	148	11	YPIQNENLTNK	3579.23		HLA-DRB1*15:01	98	110	13	SSILKIKNAQTNS	133
						HLA-A*02:01	1	33	41	9	GQGDTIGVI	3590.13		HLA-DRB1*08:02	100	117	18	ILKIKNAQTNSYIHCVFE	133
						HLA-A*24:02	1	12	19	8	SSKYNLDF	3590.38		HLA-DRB1*13:02	61	74	14	EVSLNKSGTKPVSI	133
						HLA-A*02:01	1	11	21	11	SSSKYNLDFDD	3596.75		HLA-DRB1*13:02	59	72	14	FEEVSLNKSGTKPV	133
						HLA-A*11:01	1	10	20	11	FSSSKYNLDFD	3598.32		HLA-DRB1*13:02	59	73	15	FEEVSLNKSGTKPVS	133
						HLA-A*03:01	1	141	148	8	QNENLTNK	3604.79		HLA-DRB1*13:02	60	72	13	EEVSLNKSGTKPV	133
						HLA-A*02:01	1	32	40	9	IGQGDTIGV	3606.7		HLA-DRB1*13:02	58	72	15	CFEEVSLNKSGTKPV	133
						HLA-A*11:01	1	48	57	10	GRENTNILTK	3629.53		HLA-DRB1*13:02	98	112	15	SSILKIKNAQTNSYI	134
						HLA-A*24:02	1	68	78	11	GTKPVSIYQIF	3639.82		HLA-DRB1*15:01	98	109	12	SSILKIKNAQTN	134
						HLA-A*11:01	1	11	21	11	SSSKYNLDFDD	3639.99		HLA-DRB1*07:01	58	73	16	CFEEVSLNKSGTKPVS	134
						HLA-A*03:01	1	36	45	10	DTIGVIIPKY	3640.83		HLA-DRB1*07:01	57	72	16	KCFEEVSLNKSGTKPV	134
						HLA-A*02:01	1	79	87	9	SSDEIQVSA	3648.46		HLA-DRB1*07:01	57	73	17	KCFEEVSLNKSGTKPVS	134
						HLA-A*24:02	1	115	125	11	VFENRNEKNKE	3656.62		HLA-DRB1*07:01	56	72	17	TKCFEEVSLNKSGTKPV	134
						HLA-A*24:02	1	14	22	9	KYNLDFDDY	3661.26		HLA-DRB1*13:02	62	75	14	VSLNKSGTKPVSIY	134
						HLA-A*03:01	1	73	81	9	SIYQIFSSD	3662.69		HLA-DRB1*13:02	62	76	15	VSLNKSGTKPVSIYQ	134
						HLA-A*02:01	1	21	28	8	DYYADVTC	3666.15		HLA-DRB1*07:01	56	73	18	TKCFEEVSLNKSGTKPVS	134
						HLA-A*03:01	1	144	154	11	NLTNKHVVDLY	3671.05		HLA-DRB1*07:01	55	72	18	LTKCFEEVSLNKSGTKPV	134
						HLA-A*24:02	1	5	15	11	GYVCDFSSSKY	3673.5		HLA-DRB1*04:05	72	84	13	VSIYQIFSSDEIQ	135
						HLA-A*01:01	1	129	138	10	GVAKIAVKNY	3679.59		HLA-DRB1*04:05	94	108	15	TEYLSSILKIKNAQT	135
						HLA-A*02:01	1	44	54	11	KYRDGRENTNI	3689.01		HLA-DRB1*08:02	99	110	12	SILKIKNAQTNS	136
						HLA-A*24:02	1	75	83	9	YQIFSSDEI	3695.13		HLA-DRB1*04:05	95	109	15	EYLSSILKIKNAQTN	136
						HLA-A*03:01	1	157	167	11	LDLSKDNSNNK	3730.7		HLA-DRB1*04:05	72	83	12	VSIYQIFSSDEI	136
						HLA-A*01:01	1	88	96	9	SNSLYNTEY	3771.81		HLA-DRB1*07:01	72	85	14	VSIYQIFSSDEIQV	136
						HLA-A*11:01	1	6	16	11	YVCDFSSSKYN	3776.59		HLA-DRB1*07:01	71	85	15	PVSIYQIFSSDEIQV	136
						HLA-A*24:02	1	21	29	9	DYYADVTCY	3807.41		HLA-DRB1*07:01	72	86	15	VSIYQIFSSDEIQVS	136
						HLA-A*01:01	1	145	153	9	LTNKHVVDL	3877.48		HLA-DRB1*13:02	62	74	13	VSLNKSGTKPVSI	136
						HLA-A*24:02	1	171	181	11	TAEPGHILYIL	3882.22		HLA-DRB1*04:05	95	108	14	EYLSSILKIKNAQT	137
						HLA-A*11:01	1	107	117	11	QTNSYIHCVFE	3882.4		HLA-DRB1*13:02	97	111	15	LSSILKIKNAQTNSY	138
						HLA-A*11:01	1	159	168	10	LSKDNSNNKY	3889.11		HLA-DRB1*13:02	98	111	14	SSILKIKNAQTNSY	139
						HLA-A*03:01	1	70	80	11	KPVSIYQIFSS	3915.52		HLA-DRB1*13:02	61	73	13	EVSLNKSGTKPVS	139
						HLA-B*07:02	1	149	157	9	HVVDLYNQL	3916.43		HLA-DRB1*13:02	82	95	14	EIQVSASNSLYNTE	140
						HLA-A*03:01	1	73	83	11	SIYQIFSSDEI	3933.6		HLA-DRB1*13:02	82	96	15	EIQVSASNSLYNTEY	140
						HLA-A*02:01	1	98	108	11	SSILKIKNAQT	3943.76		HLA-DRB1*13:02	82	94	13	EIQVSASNSLYNT	140
						HLA-B*07:02	1	50	60	11	ENTNILTKCFE	3951.94		HLA-DRB1*04:05	70	82	13	KPVSIYQIFSSDE	140
						HLA-A*11:01	1	111	118	8	YIHCVFEN	3960.59		HLA-DRB1*13:02	61	72	12	EVSLNKSGTKPV	140
						HLA-A*01:01	1	18	27	10	DFDDYYADVT	3970.09		HLA-DRB1*13:02	82	93	12	EIQVSASNSLYN	141
						HLA-A*02:01	1	170	178	9	VTAEPGHIL	3972.92		HLA-DRB1*08:02	95	110	16	EYLSSILKIKNAQTNS	142
						HLA-A*01:01	1	109	116	8	NSYIHCVF	3980.52		HLA-DRB1*08:02	94	110	17	TEYLSSILKIKNAQTNS	142
						HLA-A*03:01	1	72	82	11	VSIYQIFSSDE	4006.73		HLA-DRB1*08:02	93	110	18	NTEYLSSILKIKNAQTNS	142
						HLA-A*24:02	1	11	19	9	SSSKYNLDF	4033.02		HLA-DRB1*13:02	83	96	14	IQVSASNSLYNTEY	142
						HLA-A*11:01	1	115	124	10	VFENRNEKNK	4035.06		HLA-DRB1*13:02	83	95	13	IQVSASNSLYNTE	142
						HLA-A*24:02	1	73	83	11	SIYQIFSSDEI	4046.5		HLA-DRB1*13:02	83	97	15	IQVSASNSLYNTEYL	142
						HLA-A*03:01	1	79	89	11	SSDEIQVSASN	4053.13		HLA-DRB1*04:05	71	82	12	PVSIYQIFSSDE	142
						HLA-A*02:01	1	160	170	11	SKDNSNNKYRV	4054.25		HLA-DRB1*09:01	80	94	15	SDEIQVSASNSLYNT	142
						HLA-A*11:01	1	41	49	9	IIPKYRDGR	4057.89		HLA-DRB1*01:01	90	104	15	SLYNTEYLSSILKIK	142
						HLA-A*02:01	1	33	40	8	GQGDTIGV	4075.77		HLA-DRB1*13:02	62	73	12	VSLNKSGTKPVS	142
						HLA-A*24:02	1	66	74	9	KSGTKPVSI	4089.12		HLA-DRB1*13:02	83	94	12	IQVSASNSLYNT	143
						HLA-B*07:02	1	98	105	8	SSILKIKN	4092.7		HLA-DRB1*09:01	80	93	14	SDEIQVSASNSLYN	143
						HLA-A*11:01	1	66	75	10	KSGTKPVSIY	4100.62		HLA-DRB1*09:01	79	93	15	SSDEIQVSASNSLYN	143
						HLA-A*11:01	1	4	11	8	RGYVCDFS	4109.23		HLA-DRB1*09:01	81	94	14	DEIQVSASNSLYNT	144
						HLA-B*07:02	1	2	10	9	RGRGYVCDF	4110.46		HLA-DRB1*09:01	81	95	15	DEIQVSASNSLYNTE	144
						HLA-A*03:01	1	67	77	11	SGTKPVSIYQI	4128.48		HLA-DRB1*07:01	70	83	14	KPVSIYQIFSSDEI	144
						HLA-A*02:01	1	151	161	11	VDLYNQLDLSK	4139.14		HLA-DRB1*07:01	69	83	15	TKPVSIYQIFSSDEI	144
						HLA-A*11:01	1	171	181	11	TAEPGHILYIL	4140.95		HLA-DRB1*07:01	71	83	13	PVSIYQIFSSDEI	144
						HLA-A*03:01	1	112	122	11	IHCVFENRNEK	4176.28		HLA-DRB1*07:01	72	83	12	VSIYQIFSSDEI	144
						HLA-A*02:01	1	36	46	11	DTIGVIIPKYR	4177.44		HLA-DRB1*08:02	94	109	16	TEYLSSILKIKNAQTN	145
						HLA-A*01:01	1	78	87	10	FSSDEIQVSA	4205.33		HLA-DRB1*08:02	93	109	17	NTEYLSSILKIKNAQTN	145
						HLA-A*02:01	1	96	104	9	YLSSILKIK	4208.33		HLA-DRB1*08:02	92	109	18	YNTEYLSSILKIKNAQTN	145
						HLA-A*01:01	1	77	87	11	IFSSDEIQVSA	4217.16		HLA-DRB1*09:01	81	93	13	DEIQVSASNSLYN	146
						HLA-A*03:01	1	135	145	11	VKNYPIQNENL	4234.38		HLA-DRB1*07:01	71	84	14	PVSIYQIFSSDEIQ	146
						HLA-A*02:01	1	127	134	8	HKGVAKIA	4258.04		HLA-DRB1*07:01	70	84	15	KPVSIYQIFSSDEIQ	146
						HLA-A*03:01	1	165	175	11	NNKYRVTAEPG	4263.73		HLA-DRB1*07:01	73	87	15	SIYQIFSSDEIQVSA	146
						HLA-A*11:01	1	72	80	9	VSIYQIFSS	4298.33		HLA-DRB1*07:01	73	85	13	SIYQIFSSDEIQV	146
						HLA-A*24:02	1	13	23	11	SKYNLDFDDYY	4306.06		HLA-DRB1*07:01	72	84	13	VSIYQIFSSDEIQ	146
						HLA-A*03:01	1	40	50	11	VIIPKYRDGRE	4313.1		HLA-DRB1*07:01	73	86	14	SIYQIFSSDEIQVS	147
						HLA-A*02:01	1	94	103	10	TEYLSSILKI	4339.9		HLA-DRB1*01:01	89	103	15	NSLYNTEYLSSILKI	148
						HLA-A*01:01	1	13	22	10	SKYNLDFDDY	4363.15		HLA-DRB1*08:02	93	108	16	NTEYLSSILKIKNAQT	149
						HLA-A*24:02	1	22	32	11	YYADVTCYHEI	4376.03		HLA-DRB1*08:02	92	108	17	YNTEYLSSILKIKNAQT	149
						HLA-A*11:01	1	46	56	11	RDGRENTNILT	4376.23		HLA-DRB1*08:02	91	108	18	LYNTEYLSSILKIKNAQT	149
						HLA-A*11:01	1	50	60	11	ENTNILTKCFE	4396.43		HLA-DRB1*01:01	90	103	14	SLYNTEYLSSILKI	150
						HLA-B*07:02	1	169	179	11	RVTAEPGHILY	4413.77		HLA-DRB1*13:02	80	96	17	SDEIQVSASNSLYNTEY	151
						HLA-A*24:02	1	111	121	11	YIHCVFENRNE	4416.52		HLA-DRB1*13:02	80	97	18	SDEIQVSASNSLYNTEYL	151
						HLA-A*02:01	1	141	151	11	QNENLTNKHVV	4424.97		HLA-DRB1*13:02	79	96	18	SSDEIQVSASNSLYNTEY	151
						HLA-A*03:01	1	131	141	11	AKIAVKNYPIQ	4433.94		HLA-DRB1*13:02	78	93	16	FSSDEIQVSASNSLYN	152
						HLA-A*24:02	1	77	84	8	IFSSDEIQ	4437.52		HLA-DRB1*13:02	80	95	16	SDEIQVSASNSLYNTE	152
						HLA-A*03:01	1	133	143	11	IAVKNYPIQNE	4444.16		HLA-DRB1*13:02	79	94	16	SSDEIQVSASNSLYNT	152
						HLA-A*02:01	1	145	153	9	LTNKHVVDL	4447.44		HLA-DRB1*13:02	78	94	17	FSSDEIQVSASNSLYNT	152
						HLA-A*02:01	1	6	16	11	YVCDFSSSKYN	4486.52		HLA-DRB1*13:02	77	93	17	IFSSDEIQVSASNSLYN	152
						HLA-A*24:02	1	115	122	8	VFENRNEK	4530.44		HLA-DRB1*13:02	79	95	17	SSDEIQVSASNSLYNTE	152
						HLA-A*11:01	1	165	175	11	NNKYRVTAEPG	4561.42		HLA-DRB1*13:02	78	95	18	FSSDEIQVSASNSLYNTE	152
						HLA-A*03:01	1	26	36	11	VTCYHEIGQGD	4568.67		HLA-DRB1*13:02	77	94	18	IFSSDEIQVSASNSLYNT	152
						HLA-A*02:01	1	85	94	10	VSASNSLYNT	4586.49		HLA-DRB1*13:02	76	93	18	QIFSSDEIQVSASNSLYN	152
						HLA-A*03:01	1	39	49	11	GVIIPKYRDGR	4600.34		HLA-DRB1*13:02	81	96	16	DEIQVSASNSLYNTEY	153
						HLA-A*11:01	1	160	170	11	SKDNSNNKYRV	4603.63		HLA-DRB1*13:02	81	97	17	DEIQVSASNSLYNTEYL	153
						HLA-A*02:01	1	104	111	8	KNAQTNSY	4604.79		HLA-DPA1*01:03/DPB1*02:01	87	101	15	ASNSLYNTEYLSSIL	153
						HLA-A*24:02	1	119	129	11	RNEKNKEIHKG	4614.03		HLA-DPA1*01:03/DPB1*02:01	88	102	15	SNSLYNTEYLSSILK	153
						HLA-A*02:01	1	91	100	10	LYNTEYLSSI	4628.92		HLA-DRB1*13:02	81	98	18	DEIQVSASNSLYNTEYLS	153
						HLA-A*03:01	1	90	100	11	SLYNTEYLSSI	4642.91		HLA-DRB1*01:01	72	86	15	VSIYQIFSSDEIQVS	153
						HLA-A*03:01	1	55	65	11	LTKCFEEVSLN	4642.91		HLA-DRB1*13:02	82	97	16	EIQVSASNSLYNTEYL	154
						HLA-A*24:02	1	11	18	8	SSSKYNLD	4689.65		HLA-DRB1*13:02	82	98	17	EIQVSASNSLYNTEYLS	154
						HLA-A*03:01	1	137	147	11	NYPIQNENLTN	4696.67		HLA-DPA1*01:03/DPB1*02:01	88	101	14	SNSLYNTEYLSSIL	154
						HLA-A*02:01	1	24	34	11	ADVTCYHEIGQ	4697.97		HLA-DRB1*13:02	82	99	18	EIQVSASNSLYNTEYLSS	154
						HLA-A*03:01	1	73	82	10	SIYQIFSSDE	4701.11		HLA-DPA1*01:03/DPB1*02:01	89	103	15	NSLYNTEYLSSILKI	155
						HLA-A*02:01	1	171	181	11	TAEPGHILYIL	4708.8		HLA-DRB1*13:02	156	170	15	QLDLSKDNSNNKYRV	155
						HLA-A*03:01	1	124	134	11	KEIHKGVAKIA	4751.05		HLA-DRB1*13:02	83	98	16	IQVSASNSLYNTEYLS	156
						HLA-A*11:01	1	129	138	10	GVAKIAVKNY	4751.71		HLA-DRB1*13:02	83	99	17	IQVSASNSLYNTEYLSS	156
						HLA-A*11:01	1	110	117	8	SYIHCVFE	4761.68		HLA-DRB1*07:01	73	84	12	SIYQIFSSDEIQ	156
						HLA-A*02:01	1	10	19	10	FSSSKYNLDF	4769.58		HLA-DRB1*13:02	157	170	14	LDLSKDNSNNKYRV	156
						HLA-B*07:02	1	33	42	10	GQGDTIGVII	4773.31		HLA-DRB1*13:02	157	171	15	LDLSKDNSNNKYRVT	156
						HLA-A*01:01	1	12	22	11	SSKYNLDFDDY	4797.56		HLA-DRB1*13:02	83	100	18	IQVSASNSLYNTEYLSSI	156
						HLA-A*24:02	1	172	180	9	AEPGHILYI	4804.3		HLA-DRB1*13:02	77	92	16	IFSSDEIQVSASNSLY	158
						HLA-A*02:01	1	21	31	11	DYYADVTCYHE	4807.4		HLA-DRB1*13:02	76	92	17	QIFSSDEIQVSASNSLY	158
						HLA-A*02:01	1	155	165	11	NQLDLSKDNSN	4807.4		HLA-DRB1*13:02	75	92	18	YQIFSSDEIQVSASNSLY	158
						HLA-A*11:01	1	28	35	8	CYHEIGQG	4816.82		HLA-DRB1*13:02	76	91	16	QIFSSDEIQVSASNSL	159
						HLA-A*02:01	1	153	163	11	LYNQLDLSKDN	4818.48		HLA-DRB1*13:02	75	91	17	YQIFSSDEIQVSASNSL	159
						HLA-A*11:01	1	64	74	11	LNKSGTKPVSI	4854		HLA-DPA1*01:03/DPB1*02:01	87	100	14	ASNSLYNTEYLSSI	159
						HLA-A*01:01	1	150	158	9	VVDLYNQLD	4859.03		HLA-DPA1*01:03/DPB1*02:01	86	100	15	SASNSLYNTEYLSSI	159
						HLA-B*07:02	1	126	135	10	IHKGVAKIAV	4862.06		HLA-DRB1*13:02	74	91	18	IYQIFSSDEIQVSASNSL	159
						HLA-A*11:01	1	68	78	11	GTKPVSIYQIF	4865.19		HLA-DPA1*01:03/DPB1*02:01	89	102	14	NSLYNTEYLSSILK	161
						HLA-A*02:01	1	136	145	10	KNYPIQNENL	4869.45		HLA-DPA1*01:03/DPB1*02:01	88	100	13	SNSLYNTEYLSSI	161
						HLA-A*11:01	1	119	128	10	RNEKNKEIHK	4873.6		HLA-DRB1*01:01	89	102	14	NSLYNTEYLSSILK	161
						HLA-A*03:01	1	8	18	11	CDFSSSKYNLD	4884.16		HLA-DRB1*01:01	88	102	15	SNSLYNTEYLSSILK	161
						HLA-A*02:01	1	106	116	11	AQTNSYIHCVF	4885.51		HLA-DPA1*01:03/DPB1*02:01	89	101	13	NSLYNTEYLSSIL	162
						HLA-A*24:02	1	49	59	11	RENTNILTKCF	4887.42		HLA-DRB1*04:01	96	110	15	YLSSILKIKNAQTNS	162
						HLA-B*07:02	1	63	72	10	SLNKSGTKPV	4907.04		HLA-DRB1*04:01	97	110	14	LSSILKIKNAQTNS	163
						HLA-A*24:02	1	97	107	11	LSSILKIKNAQ	4909.98		HLA-DRB1*09:01	79	92	14	SSDEIQVSASNSLY	163
						HLA-A*11:01	1	42	49	8	IPKYRDGR	4917.68		HLA-DRB5*01:01	95	109	15	EYLSSILKIKNAQTN	163
						HLA-A*03:01	1	162	172	11	DNSNNKYRVTA	4929.35		HLA-DRB1*09:01	78	92	15	FSSDEIQVSASNSLY	163
						HLA-A*03:01	1	72	81	10	VSIYQIFSSD	4934.01		HLA-DRB1*09:01	80	92	13	SDEIQVSASNSLY	163
						HLA-B*07:02	1	83	91	9	IQVSASNSL	4941.86		HLA-DRB1*04:01	95	109	15	EYLSSILKIKNAQTN	164
						HLA-A*03:01	1	111	121	11	YIHCVFENRNE	4963.52		HLA-DRB1*13:02	156	169	14	QLDLSKDNSNNKYR	164
						HLA-B*07:02	1	132	140	9	KIAVKNYPI	4964.67		HLA-DRB1*13:02	155	169	15	NQLDLSKDNSNNKYR	164
						HLA-A*03:01	1	38	48	11	IGVIIPKYRDG	4974.96		HLA-DRB1*01:01	90	102	13	SLYNTEYLSSILK	164
						HLA-A*24:02	1	14	21	8	KYNLDFDD	4990.45		HLA-DRB1*04:01	96	109	14	YLSSILKIKNAQTN	165
						HLA-A*02:01	1	107	114	8	QTNSYIHC	5002.76		HLA-DRB1*04:01	97	109	13	LSSILKIKNAQTN	165
						HLA-A*02:01	1	132	139	8	KIAVKNYP	5014.3		HLA-DRB1*13:02	157	169	13	LDLSKDNSNNKYR	165
						HLA-A*11:01	1	166	176	11	NKYRVTAEPGH	5036.17		HLA-DRB1*13:02	155	168	14	NQLDLSKDNSNNKY	166
						HLA-A*01:01	1	14	24	11	KYNLDFDDYYA	5046.85		HLA-DRB1*13:02	154	168	15	YNQLDLSKDNSNNKY	166
						HLA-A*11:01	1	164	174	11	SNNKYRVTAEP	5071.07		HLA-DRB1*13:02	156	168	13	QLDLSKDNSNNKY	166
						HLA-A*02:01	1	49	59	11	RENTNILTKCF	5092.25		HLA-DRB1*01:01	72	85	14	VSIYQIFSSDEIQV	166
						HLA-A*02:01	1	33	42	10	GQGDTIGVII	5098.94		HLA-DRB1*09:01	81	92	12	DEIQVSASNSLY	167
						HLA-A*11:01	1	132	140	9	KIAVKNYPI	5120.35		HLA-DRB1*09:01	77	91	15	IFSSDEIQVSASNSL	167
						HLA-A*01:01	1	170	178	9	VTAEPGHIL	5123.3		HLA-DRB1*09:01	78	91	14	FSSDEIQVSASNSL	167
						HLA-A*24:02	1	91	98	8	LYNTEYLS	5142.09		HLA-DRB1*09:01	79	91	13	SSDEIQVSASNSL	167
						HLA-A*02:01	1	22	31	10	YYADVTCYHE	5169.87		HLA-DRB1*09:01	80	91	12	SDEIQVSASNSL	167
						HLA-A*03:01	1	107	117	11	QTNSYIHCVFE	5173.57		HLA-DRB1*01:01	71	85	15	PVSIYQIFSSDEIQV	167
						HLA-B*07:02	1	25	32	8	DVTCYHEI	5176.19		HLA-DRB1*13:02	157	168	12	LDLSKDNSNNKY	167
						HLA-A*02:01	1	131	140	10	AKIAVKNYPI	5193.74		HLA-DRB5*01:01	96	110	15	YLSSILKIKNAQTNS	168
						HLA-A*03:01	1	63	71	9	SLNKSGTKP	5197.57		HLA-DPA1*01:03/DPB1*02:01	89	100	12	NSLYNTEYLSSI	169
						HLA-A*11:01	1	90	100	11	SLYNTEYLSSI	5213.15		HLA-DRB1*07:01	127	140	14	HKGVAKIAVKNYPI	169
						HLA-A*02:01	1	17	24	8	LDFDDYYA	5214.47		HLA-DRB1*07:01	128	140	13	KGVAKIAVKNYPI	169
						HLA-A*01:01	1	102	111	10	KIKNAQTNSY	5245.66		HLA-DRB1*07:01	126	140	15	IHKGVAKIAVKNYPI	169
						HLA-B*07:02	1	173	180	8	EPGHILYI	5260.29		HLA-DRB1*13:02	99	113	15	SILKIKNAQTNSYIH	170
						HLA-A*24:02	1	175	185	11	GHILYILGSEF	5261.14		HLA-DRB5*01:01	96	109	14	YLSSILKIKNAQTN	170
						HLA-A*24:02	1	9	17	9	DFSSSKYNL	5267.81		HLA-DRB1*04:05	97	111	15	LSSILKIKNAQTNSY	171
						HLA-A*11:01	1	122	129	8	KNKEIHKG	5269.39		HLA-DRB1*13:02	99	112	14	SILKIKNAQTNSYI	171
						HLA-A*01:01	1	10	18	9	FSSSKYNLD	5291.15		HLA-DRB1*07:01	128	141	14	KGVAKIAVKNYPIQ	171
						HLA-A*24:02	1	1	10	10	VRGRGYVCDF	5293.22		HLA-DRB1*07:01	127	141	15	HKGVAKIAVKNYPIQ	171
						HLA-A*03:01	1	76	86	11	QIFSSDEIQVS	5294.07		HLA-DRB1*04:01	94	108	15	TEYLSSILKIKNAQT	171
						HLA-A*11:01	1	68	76	9	GTKPVSIYQ	5300.29		HLA-DRB1*04:01	98	110	13	SSILKIKNAQTNS	172
						HLA-B*07:02	1	42	50	9	IPKYRDGRE	5307.5		HLA-DRB1*04:01	95	108	14	EYLSSILKIKNAQT	173
						HLA-A*02:01	1	103	113	11	IKNAQTNSYIH	5307.74		HLA-DRB1*07:01	128	142	15	KGVAKIAVKNYPIQN	173
						HLA-A*11:01	1	85	93	9	VSASNSLYN	5312.51		HLA-DRB1*11:01	93	108	16	NTEYLSSILKIKNAQT	175
						HLA-A*24:02	1	28	38	11	CYHEIGQGDTI	5322.06		HLA-DRB1*11:01	93	109	17	NTEYLSSILKIKNAQTN	175
						HLA-A*24:02	1	93	100	8	NTEYLSSI	5322.8		HLA-DRB1*11:01	94	110	17	TEYLSSILKIKNAQTNS	175
						HLA-B*07:02	1	63	70	8	SLNKSGTK	5333.47		HLA-DRB1*04:01	98	109	12	SSILKIKNAQTN	175
						HLA-A*24:02	1	11	21	11	SSSKYNLDFDD	5334.33		HLA-DRB1*11:01	91	108	18	LYNTEYLSSILKIKNAQT	175
						HLA-A*03:01	1	129	138	10	GVAKIAVKNY	5372.79		HLA-DRB1*11:01	93	110	18	NTEYLSSILKIKNAQTNS	175
						HLA-A*03:01	1	16	26	11	NLDFDDYYADV	5380.1		HLA-DRB1*11:01	92	109	18	YNTEYLSSILKIKNAQTN	175
						HLA-A*01:01	1	11	20	10	SSSKYNLDFD	5405.05		HLA-DRB1*07:01	129	140	12	GVAKIAVKNYPI	175
						HLA-A*02:01	1	85	95	11	VSASNSLYNTE	5431.38		HLA-DRB1*11:01	94	109	16	TEYLSSILKIKNAQTN	176
						HLA-A*02:01	1	130	140	11	VAKIAVKNYPI	5431.38		HLA-DRB1*11:01	92	108	17	YNTEYLSSILKIKNAQT	176
						HLA-A*24:02	1	83	91	9	IQVSASNSL	5440.39		HLA-DRB1*04:01	96	108	13	YLSSILKIKNAQT	176
						HLA-A*24:02	1	143	153	11	ENLTNKHVVDL	5446.03		HLA-DRB1*11:01	94	111	18	TEYLSSILKIKNAQTNSY	176
						HLA-A*11:01	1	35	45	11	GDTIGVIIPKY	5458.84		HLA-DRB1*07:01	129	141	13	GVAKIAVKNYPIQ	177
						HLA-A*02:01	1	156	163	8	QLDLSKDN	5472.81		HLA-DRB1*04:01	97	108	12	LSSILKIKNAQT	177
						HLA-A*24:02	1	86	96	11	SASNSLYNTEY	5496.42		HLA-DRB1*07:01	130	141	12	VAKIAVKNYPIQ	178
						HLA-A*11:01	1	14	24	11	KYNLDFDDYYA	5496.67		HLA-DRB1*11:01	95	110	16	EYLSSILKIKNAQTNS	179
						HLA-B*07:02	1	102	111	10	KIKNAQTNSY	5531.21		HLA-DRB1*09:01	72	86	15	VSIYQIFSSDEIQVS	179
						HLA-A*24:02	1	160	170	11	SKDNSNNKYRV	5534.52		HLA-DRB1*11:01	95	111	17	EYLSSILKIKNAQTNSY	179
						HLA-A*11:01	1	97	104	8	LSSILKIK	5543.19		HLA-DRB1*07:01	129	142	14	GVAKIAVKNYPIQN	179
						HLA-A*02:01	1	158	168	11	DLSKDNSNNKY	5570.7		HLA-DRB1*11:01	95	112	18	EYLSSILKIKNAQTNSYI	179
						HLA-A*11:01	1	133	143	11	IAVKNYPIQNE	5573.14		HLA-DRB1*11:01	96	111	16	YLSSILKIKNAQTNSY	180
						HLA-A*02:01	1	65	72	8	NKSGTKPV	5587.4		HLA-DRB1*13:02	100	113	14	ILKIKNAQTNSYIH	180
						HLA-A*11:01	1	11	19	9	SSSKYNLDF	5588.56		HLA-DRB1*07:01	130	142	13	VAKIAVKNYPIQN	180
						HLA-A*24:02	1	24	32	9	ADVTCYHEI	5592.81		HLA-DRB1*11:01	96	112	17	YLSSILKIKNAQTNSYI	180
						HLA-A*24:02	1	176	185	10	HILYILGSEF	5593.97		HLA-DRB1*11:01	96	113	18	YLSSILKIKNAQTNSYIH	180
						HLA-B*07:02	1	152	159	8	DLYNQLDL	5597.7		HLA-DRB1*01:01	70	84	15	KPVSIYQIFSSDEIQ	180
						HLA-A*24:02	1	18	25	8	DFDDYYAD	5599.38		HLA-DRB1*09:01	72	85	14	VSIYQIFSSDEIQV	181
						HLA-A*11:01	1	86	94	9	SASNSLYNT	5601.44		HLA-DRB1*09:01	71	85	15	PVSIYQIFSSDEIQV	181
						HLA-A*01:01	1	89	97	9	NSLYNTEYL	5630.54		HLA-DRB1*13:02	99	111	13	SILKIKNAQTNSY	181
						HLA-A*02:01	1	156	165	10	QLDLSKDNSN	5642.61		HLA-DRB1*13:02	100	112	13	ILKIKNAQTNSYI	181
						HLA-A*03:01	1	140	150	11	IQNENLTNKHV	5659.66		HLA-DRB1*13:02	100	114	15	ILKIKNAQTNSYIHC	181
						HLA-A*01:01	1	23	32	10	YADVTCYHEI	5659.79		HLA-DRB1*01:01	71	84	14	PVSIYQIFSSDEIQ	181
						HLA-A*02:01	1	71	81	11	PVSIYQIFSSD	5661.22		HLA-DRB1*01:01	72	84	13	VSIYQIFSSDEIQ	181
						HLA-A*02:01	1	172	181	10	AEPGHILYIL	5668.65		HLA-DRB1*09:01	73	86	14	SIYQIFSSDEIQVS	182
						HLA-A*03:01	1	43	53	11	PKYRDGRENTN	5685.78		HLA-DRB1*09:01	73	87	15	SIYQIFSSDEIQVSA	182
						HLA-B*07:02	1	98	107	10	SSILKIKNAQ	5686.17		HLA-DRB1*07:01	129	143	15	GVAKIAVKNYPIQNE	182
						HLA-A*03:01	1	99	109	11	SILKIKNAQTN	5712.02		HLA-DRB1*11:01	97	112	16	LSSILKIKNAQTNSYI	182
						HLA-B*07:02	1	102	109	8	KIKNAQTN	5741.3		HLA-DRB1*13:02	112	126	15	IHCVFENRNEKNKEI	182
						HLA-A*11:01	1	148	158	11	KHVVDLYNQLD	5742.49		HLA-DRB1*11:01	97	113	17	LSSILKIKNAQTNSYIH	182
						HLA-A*02:01	1	128	135	8	KGVAKIAV	5743.94		HLA-DRB1*01:01	70	83	14	KPVSIYQIFSSDEI	182
						HLA-A*01:01	1	15	24	10	YNLDFDDYYA	5751.75		HLA-DRB1*01:01	69	83	15	TKPVSIYQIFSSDEI	182
						HLA-A*11:01	1	90	99	10	SLYNTEYLSS	5859.36		HLA-DRB1*11:01	97	114	18	LSSILKIKNAQTNSYIHC	182
						HLA-B*07:02	1	128	135	8	KGVAKIAV	5861.52		HLA-DRB1*09:01	73	85	13	SIYQIFSSDEIQV	183
						HLA-B*07:02	1	14	21	8	KYNLDFDD	5861.52		HLA-DRB5*01:01	95	108	14	EYLSSILKIKNAQT	183
						HLA-A*24:02	1	167	175	9	KYRVTAEPG	5869.89		HLA-DRB1*07:01	130	143	14	VAKIAVKNYPIQNE	183
						HLA-B*07:02	1	40	47	8	VIIPKYRD	5875.03		HLA-DRB1*07:01	130	144	15	VAKIAVKNYPIQNEN	183
						HLA-A*24:02	1	64	74	11	LNKSGTKPVSI	5889.52		HLA-DRB1*04:05	172	185	14	AEPGHILYILGSEF	183
						HLA-A*24:02	1	88	98	11	SNSLYNTEYLS	5903.1		HLA-DRB1*04:05	171	185	15	TAEPGHILYILGSEF	183
						HLA-A*11:01	1	115	122	8	VFENRNEK	5912.35		HLA-DRB1*01:01	71	83	13	PVSIYQIFSSDEI	183
						HLA-A*24:02	1	63	73	11	SLNKSGTKPVS	5916.71		HLA-DRB1*01:01	72	83	12	VSIYQIFSSDEI	183
						HLA-A*11:01	1	50	57	8	ENTNILTK	5925.98		HLA-DRB1*04:05	97	110	14	LSSILKIKNAQTNS	184
						HLA-A*11:01	1	136	146	11	KNYPIQNENLT	5944.29		HLA-DRB1*04:05	96	110	15	YLSSILKIKNAQTNS	184
						HLA-A*02:01	1	38	45	8	IGVIIPKY	5945.8		HLA-DRB1*04:05	96	109	14	YLSSILKIKNAQTN	185
						HLA-A*24:02	1	153	161	9	LYNQLDLSK	5951.55		HLA-DRB1*04:05	97	109	13	LSSILKIKNAQTN	185
						HLA-A*11:01	1	109	118	10	NSYIHCVFEN	5954.56		HLA-DRB1*04:05	97	108	12	LSSILKIKNAQT	186
						HLA-A*11:01	1	88	98	11	SNSLYNTEYLS	5971.73		HLA-DRB1*04:05	96	108	13	YLSSILKIKNAQT	187
						HLA-A*24:02	1	130	140	11	VAKIAVKNYPI	5985.22		HLA-DRB1*09:01	70	84	15	KPVSIYQIFSSDEIQ	187
						HLA-A*01:01	1	171	178	8	TAEPGHIL	6010.91		HLA-DRB1*04:05	173	185	13	EPGHILYILGSEF	187
						HLA-A*01:01	1	29	36	8	YHEIGQGD	6024.76		HLA-DRB1*09:01	71	84	14	PVSIYQIFSSDEIQ	188
						HLA-A*03:01	1	111	119	9	YIHCVFENR	6036.71		HLA-DRB1*09:01	72	84	13	VSIYQIFSSDEIQ	188
						HLA-A*01:01	1	25	32	8	DVTCYHEI	6066.53		HLA-DRB1*13:02	113	126	14	HCVFENRNEKNKEI	188
						HLA-A*03:01	1	12	22	11	SSKYNLDFDDY	6092.42		HLA-DRB1*13:02	113	127	15	HCVFENRNEKNKEIH	188
						HLA-A*11:01	1	93	103	11	NTEYLSSILKI	6096.77		HLA-DRB1*01:01	73	87	15	SIYQIFSSDEIQVSA	188
						HLA-A*24:02	1	7	17	11	VCDFSSSKYNL	6110.55		HLA-DRB1*15:01	69	83	15	TKPVSIYQIFSSDEI	189
						HLA-A*02:01	1	101	111	11	LKIKNAQTNSY	6122.24		HLA-DRB1*09:01	70	83	14	KPVSIYQIFSSDEI	189
						HLA-A*01:01	1	20	29	10	DDYYADVTCY	6177.32		HLA-DRB1*09:01	71	83	13	PVSIYQIFSSDEI	189
						HLA-A*11:01	1	161	169	9	KDNSNNKYR	6184.43		HLA-DRB1*13:02	101	113	13	LKIKNAQTNSYIH	189
						HLA-A*03:01	1	118	128	11	NRNEKNKEIHK	6191.42		HLA-DRB1*09:01	69	83	15	TKPVSIYQIFSSDEI	189
						HLA-A*02:01	1	85	92	8	VSASNSLY	6197.41		HLA-DRB1*09:01	72	83	12	VSIYQIFSSDEI	189
						HLA-A*11:01	1	160	167	8	SKDNSNNK	6205.26		HLA-DRB1*04:05	174	185	12	PGHILYILGSEF	189
						HLA-B*07:02	1	101	108	8	LKIKNAQT	6223.15		HLA-DRB1*01:01	73	86	14	SIYQIFSSDEIQVS	189
						HLA-A*24:02	1	54	64	11	ILTKCFEEVSL	6224.15		HLA-DRB1*13:02	101	115	15	LKIKNAQTNSYIHCV	190
						HLA-A*02:01	1	89	97	9	NSLYNTEYL	6224.58		HLA-DRB1*13:02	101	114	14	LKIKNAQTNSYIHC	190
						HLA-A*01:01	1	171	180	10	TAEPGHILYI	6248.85		HLA-DRB1*09:01	73	84	12	SIYQIFSSDEIQ	190
						HLA-A*03:01	1	116	124	9	FENRNEKNK	6263.25		HLA-DRB1*13:02	101	112	12	LKIKNAQTNSYI	190
						HLA-A*02:01	1	134	144	11	AVKNYPIQNEN	6264.84		HLA-DRB1*01:01	74	91	18	IYQIFSSDEIQVSASNSL	190
						HLA-A*03:01	1	113	122	10	HCVFENRNEK	6269.02		HLA-DRB1*13:02	112	125	14	IHCVFENRNEKNKE	191
						HLA-A*11:01	1	95	104	10	EYLSSILKIK	6278.41		HLA-DRB1*13:02	111	125	15	YIHCVFENRNEKNKE	191
						HLA-A*11:01	1	98	108	11	SSILKIKNAQT	6296.51		HLA-DRB1*13:02	100	111	12	ILKIKNAQTNSY	192
						HLA-A*24:02	1	108	116	9	TNSYIHCVF	6318.73		HLA-DRB1*13:02	111	124	14	YIHCVFENRNEKNK	192
						HLA-A*11:01	1	117	124	8	ENRNEKNK	6349.8		HLA-DRB1*13:02	110	124	15	SYIHCVFENRNEKNK	192
						HLA-B*07:02	1	127	136	10	HKGVAKIAVK	6350.68		HLA-DRB1*13:02	112	124	13	IHCVFENRNEKNK	192
						HLA-A*02:01	1	18	26	9	DFDDYYADV	6369.57		HLA-DRB1*13:02	110	123	14	SYIHCVFENRNEKN	193
						HLA-A*11:01	1	59	66	8	FEEVSLNK	6379.11		HLA-DRB1*13:02	111	123	13	YIHCVFENRNEKN	193
						HLA-A*03:01	1	13	23	11	SKYNLDFDDYY	6379.55		HLA-DRB1*13:02	109	123	15	NSYIHCVFENRNEKN	193
						HLA-A*02:01	1	97	107	11	LSSILKIKNAQ	6381.31		HLA-DRB1*13:02	112	123	12	IHCVFENRNEKN	193
						HLA-A*02:01	1	99	109	11	SILKIKNAQTN	6381.31		HLA-DRB1*11:01	91	107	17	LYNTEYLSSILKIKNAQ	194
						HLA-A*01:01	1	113	120	8	HCVFENRN	6411.21		HLA-DRB5*01:01	96	108	13	YLSSILKIKNAQT	194
						HLA-A*24:02	1	125	135	11	EIHKGVAKIAV	6413.28		HLA-DRB1*11:01	90	107	18	SLYNTEYLSSILKIKNAQ	194
						HLA-A*01:01	1	153	163	11	LYNQLDLSKDN	6456.84		HLA-DRB1*01:01	91	105	15	LYNTEYLSSILKIKN	194
						HLA-A*03:01	1	9	19	11	DFSSSKYNLDF	6468.3		HLA-DRB1*11:01	92	107	16	YNTEYLSSILKIKNAQ	195
						HLA-B*07:02	1	8	17	10	CDFSSSKYNL	6483.66		HLA-DRB1*01:01	123	137	15	NKEIHKGVAKIAVKN	195
						HLA-A*24:02	1	90	100	11	SLYNTEYLSSI	6502.49		HLA-DRB1*04:05	98	112	15	SSILKIKNAQTNSYI	196
						HLA-A*24:02	1	169	177	9	RVTAEPGHI	6540.79		HLA-DRB1*11:01	91	106	16	LYNTEYLSSILKIKNA	196
						HLA-A*01:01	1	150	159	10	VVDLYNQLDL	6543.35		HLA-DRB1*11:01	90	106	17	SLYNTEYLSSILKIKNA	196
						HLA-A*02:01	1	84	93	10	QVSASNSLYN	6553.6		HLA-DRB1*11:01	89	106	18	NSLYNTEYLSSILKIKNA	196
						HLA-B*07:02	1	19	26	8	FDDYYADV	6561.6		HLA-DRB1*01:01	123	136	14	NKEIHKGVAKIAVK	196
						HLA-A*02:01	1	68	78	11	GTKPVSIYQIF	6575.22		HLA-DRB1*01:01	124	138	15	KEIHKGVAKIAVKNY	196
						HLA-A*24:02	1	137	147	11	NYPIQNENLTN	6577.79		HLA-DRB1*01:01	122	136	15	KNKEIHKGVAKIAVK	196
						HLA-A*03:01	1	116	126	11	FENRNEKNKEI	6588.55		HLA-DRB1*04:05	98	111	14	SSILKIKNAQTNSY	198
						HLA-A*02:01	1	29	39	11	YHEIGQGDTIG	6620.79		HLA-DRB1*04:01	4	18	15	RGYVCDFSSSKYNLD	198
						HLA-A*01:01	1	21	28	8	DYYADVTC	6621.25		HLA-DRB1*01:01	124	137	14	KEIHKGVAKIAVKN	198
						HLA-A*02:01	1	111	120	10	YIHCVFENRN	6660.09		HLA-DRB1*01:01	92	106	15	YNTEYLSSILKIKNA	198
						HLA-A*24:02	1	135	145	11	VKNYPIQNENL	6669.3		HLA-DRB1*13:02	113	125	13	HCVFENRNEKNKE	198
						HLA-A*24:02	1	110	117	8	SYIHCVFE	6670.22		HLA-DRB1*01:01	124	136	13	KEIHKGVAKIAVK	198
						HLA-B*07:02	1	29	38	10	YHEIGQGDTI	6680.67		HLA-DRB1*13:02	113	124	12	HCVFENRNEKNK	198
						HLA-A*02:01	1	132	142	11	KIAVKNYPIQN	6682.05		HLA-DRB1*01:01	75	92	18	YQIFSSDEIQVSASNSLY	198
						HLA-A*11:01	1	88	96	9	SNSLYNTEY	6703.48		HLA-DRB1*15:01	70	83	14	KPVSIYQIFSSDEI	199
						HLA-A*02:01	1	172	180	9	AEPGHILYI	6715.99		HLA-DRB1*15:01	70	84	15	KPVSIYQIFSSDEIQ	199
						HLA-B*07:02	1	92	101	10	YNTEYLSSIL	6726.98		HLA-DRB1*11:01	96	107	12	YLSSILKIKNAQ	199
						HLA-A*01:01	1	17	27	11	LDFDDYYADVT	6745.59		HLA-DRB1*01:01	91	104	14	LYNTEYLSSILKIK	199
						HLA-A*11:01	1	87	95	9	ASNSLYNTE	6812.4		HLA-DRB1*11:01	90	105	16	SLYNTEYLSSILKIKN	202
						HLA-A*24:02	1	145	155	11	LTNKHVVDLYN	6824.64		HLA-DRB1*11:01	89	105	17	NSLYNTEYLSSILKIKN	202
						HLA-A*24:02	1	26	33	8	VTCYHEIG	6825.59		HLA-DRB1*01:01	122	135	14	KNKEIHKGVAKIAV	202
						HLA-A*24:02	1	104	112	9	KNAQTNSYI	6849.04		HLA-DRB1*01:01	121	135	15	EKNKEIHKGVAKIAV	202
						HLA-A*11:01	1	71	81	11	PVSIYQIFSSD	6872.27		HLA-DRB1*01:01	123	135	13	NKEIHKGVAKIAV	202
						HLA-A*02:01	1	158	165	8	DLSKDNSN	6874.01		HLA-DRB1*11:01	88	105	18	SNSLYNTEYLSSILKIKN	202
						HLA-A*03:01	1	117	127	11	ENRNEKNKEIH	6899.06		HLA-DRB1*01:01	75	91	17	YQIFSSDEIQVSASNSL	202
						HLA-A*01:01	1	16	25	10	NLDFDDYYAD	6931.07		HLA-DRB1*01:01	92	105	14	YNTEYLSSILKIKN	205
						HLA-A*02:01	1	13	23	11	SKYNLDFDDYY	6948.8		HLA-DRB1*01:01	124	135	12	KEIHKGVAKIAV	205
						HLA-B*07:02	1	17	24	8	LDFDDYYA	6966.43		HLA-DRB1*13:02	97	110	14	LSSILKIKNAQTNS	208
						HLA-A*01:01	1	78	86	9	FSSDEIQVS	6991.17		HLA-DRB1*13:02	95	109	15	EYLSSILKIKNAQTN	208
						HLA-A*03:01	1	85	95	11	VSASNSLYNTE	6995.04		HLA-DRB1*13:02	96	110	15	YLSSILKIKNAQTNS	208
						HLA-A*02:01	1	53	63	11	NILTKCFEEVS	6996.97		HLA-DRB1*11:01	98	111	14	SSILKIKNAQTNSY	208
						HLA-A*02:01	1	128	138	11	KGVAKIAVKNY	7013.1		HLA-DRB1*11:01	98	112	15	SSILKIKNAQTNSYI	208
						HLA-A*02:01	1	6	14	9	YVCDFSSSK	7016.33		HLA-DRB1*01:01	73	85	13	SIYQIFSSDEIQV	208
						HLA-A*11:01	1	123	132	10	NKEIHKGVAK	7077.01		HLA-DRB1*04:01	3	17	15	GRGYVCDFSSSKYNL	209
						HLA-A*01:01	1	35	42	8	GDTIGVII	7094.8		HLA-DRB1*13:02	96	109	14	YLSSILKIKNAQTN	209
						HLA-A*02:01	1	148	155	8	KHVVDLYN	7131.98		HLA-DRB1*13:02	97	109	13	LSSILKIKNAQTN	209
						HLA-A*11:01	1	154	161	8	YNQLDLSK	7141.02		HLA-DRB1*01:01	82	96	15	EIQVSASNSLYNTEY	209
						HLA-A*03:01	1	53	63	11	NILTKCFEEVS	7157.97		HLA-DRB1*04:05	148	162	15	KHVVDLYNQLDLSKD	210
						HLA-A*02:01	1	15	22	8	YNLDFDDY	7164.9		HLA-DRB1*11:01	98	110	13	SSILKIKNAQTNS	210
						HLA-A*24:02	1	23	32	10	YADVTCYHEI	7173.32		HLA-DRB1*01:01	82	95	14	EIQVSASNSLYNTE	212
						HLA-A*02:01	1	3	10	8	GRGYVCDF	7181.41		HLA-DRB1*11:01	98	109	12	SSILKIKNAQTN	212
						HLA-A*01:01	1	172	179	8	AEPGHILY	7193.5		HLA-DRB1*01:01	82	94	13	EIQVSASNSLYNT	212
						HLA-A*24:02	1	153	160	8	LYNQLDLS	7196.81		HLA-DRB1*13:02	98	110	13	SSILKIKNAQTNS	213
						HLA-A*11:01	1	89	99	11	NSLYNTEYLSS	7212.74		HLA-DRB1*01:01	92	104	13	YNTEYLSSILKIK	213
						HLA-A*03:01	1	104	114	11	KNAQTNSYIHC	7224.2		HLA-DPA1*01:03/DPB1*02:01	52	66	15	TNILTKCFEEVSLNK	214
						HLA-A*11:01	1	165	172	8	NNKYRVTA	7240.36		HLA-DRB1*13:02	98	109	12	SSILKIKNAQTN	214
						HLA-A*01:01	1	107	116	10	QTNSYIHCVF	7241.02		HLA-DRB3*01:01	19	32	14	FDDYYADVTCYHEI	215
						HLA-A*11:01	1	32	42	11	IGQGDTIGVII	7246.03		HLA-DRB3*01:01	18	32	15	DFDDYYADVTCYHEI	215
						HLA-A*01:01	1	93	102	10	NTEYLSSILK	7257.72		HLA-DRB5*01:01	97	111	15	LSSILKIKNAQTNSY	215
						HLA-A*01:01	1	18	26	9	DFDDYYADV	7270.26		HLA-DRB1*01:01	78	94	17	FSSDEIQVSASNSLYNT	215
						HLA-A*03:01	1	21	31	11	DYYADVTCYHE	7291.05		HLA-DRB1*01:01	78	95	18	FSSDEIQVSASNSLYNTE	215
						HLA-A*11:01	1	98	105	8	SSILKIKN	7307.35		HLA-DRB1*01:01	77	94	18	IFSSDEIQVSASNSLYNT	215
						HLA-A*02:01	1	124	134	11	KEIHKGVAKIA	7309.88		HLA-DRB1*01:01	79	94	16	SSDEIQVSASNSLYNT	216
						HLA-B*07:02	1	13	20	8	SKYNLDFD	7311.56		HLA-DRB1*01:01	79	95	17	SSDEIQVSASNSLYNTE	216
						HLA-A*24:02	1	58	68	11	CFEEVSLNKSG	7346.49		HLA-DRB1*01:01	79	96	18	SSDEIQVSASNSLYNTEY	216
						HLA-A*24:02	1	5	14	10	GYVCDFSSSK	7357.33		HLA-DRB3*01:01	16	30	15	NLDFDDYYADVTCYH	217
						HLA-A*24:02	1	22	29	8	YYADVTCY	7364.44		HLA-DRB1*15:01	128	142	15	KGVAKIAVKNYPIQN	217
						HLA-A*03:01	1	110	120	11	SYIHCVFENRN	7375.48		HLA-DRB1*01:01	80	95	16	SDEIQVSASNSLYNTE	217
						HLA-B*07:02	1	177	185	9	ILYILGSEF	7377.17		HLA-DRB1*01:01	80	96	17	SDEIQVSASNSLYNTEY	217
						HLA-A*01:01	1	145	155	11	LTNKHVVDLYN	7396.39		HLA-DRB1*01:01	80	97	18	SDEIQVSASNSLYNTEYL	217
						HLA-A*01:01	1	7	16	10	VCDFSSSKYN	7409.69		HLA-DRB1*04:01	4	17	14	RGYVCDFSSSKYNL	218
						HLA-A*11:01	1	26	33	8	VTCYHEIG	7426.09		HLA-DRB1*04:05	98	110	13	SSILKIKNAQTNS	218
						HLA-A*03:01	1	90	98	9	SLYNTEYLS	7443.89		HLA-DRB1*01:01	82	93	12	EIQVSASNSLYN	218
						HLA-A*03:01	1	14	24	11	KYNLDFDDYYA	7460.88		HLA-DRB3*01:01	20	32	13	DDYYADVTCYHEI	219
						HLA-A*02:01	1	89	96	8	NSLYNTEY	7519.86		HLA-DRB1*04:01	3	16	14	GRGYVCDFSSSKYN	219
						HLA-A*02:01	1	150	159	10	VVDLYNQLDL	7541.89		HLA-DRB1*04:01	2	16	15	RGRGYVCDFSSSKYN	219
						HLA-A*24:02	1	85	95	11	VSASNSLYNTE	7552.31		HLA-DRB3*01:01	19	33	15	FDDYYADVTCYHEIG	220
						HLA-A*11:01	1	150	160	11	VVDLYNQLDLS	7570.07		HLA-DRB1*04:05	98	109	12	SSILKIKNAQTN	220
						HLA-A*03:01	1	17	27	11	LDFDDYYADVT	7582.11		HLA-DRB5*01:01	98	112	15	SSILKIKNAQTNSYI	220
						HLA-A*02:01	1	174	184	11	PGHILYILGSE	7584.2		HLA-DRB1*01:01	82	98	17	EIQVSASNSLYNTEYLS	220
						HLA-A*03:01	1	50	60	11	ENTNILTKCFE	7634.67		HLA-DRB1*01:01	82	99	18	EIQVSASNSLYNTEYLSS	220
						HLA-A*01:01	1	31	38	8	EIGQGDTI	7637.3		HLA-DRB3*01:01	17	30	14	LDFDDYYADVTCYH	221
						HLA-A*01:01	1	125	132	8	EIHKGVAK	7637.3		HLA-DRB3*01:01	17	31	15	LDFDDYYADVTCYHE	221
						HLA-A*11:01	1	5	12	8	GYVCDFSS	7651.74		HLA-DRB3*01:01	18	31	14	DFDDYYADVTCYHE	221
						HLA-A*03:01	1	141	151	11	QNENLTNKHVV	7669.91		HLA-DRB3*01:01	19	31	13	FDDYYADVTCYHE	221
						HLA-A*03:01	1	155	165	11	NQLDLSKDNSN	7687.59		HLA-DRB3*01:01	18	30	13	DFDDYYADVTCYH	221
						HLA-A*11:01	1	17	27	11	LDFDDYYADVT	7746.4		HLA-DRB3*01:01	19	30	12	FDDYYADVTCYH	221
						HLA-A*24:02	1	109	118	10	NSYIHCVFEN	7757.47		HLA-DRB1*04:01	156	170	15	QLDLSKDNSNNKYRV	221
						HLA-A*01:01	1	97	106	10	LSSILKIKNA	7776.78		HLA-DRB1*01:01	78	93	16	FSSDEIQVSASNSLYN	221
						HLA-A*01:01	1	64	71	8	LNKSGTKP	7797.22		HLA-DRB1*01:01	82	97	16	EIQVSASNSLYNTEYL	221
						HLA-A*01:01	1	97	105	9	LSSILKIKN	7808.18		HLA-DRB1*01:01	77	92	16	IFSSDEIQVSASNSLY	221
						HLA-A*02:01	1	76	86	11	QIFSSDEIQVS	7814.66		HLA-DRB1*01:01	77	93	17	IFSSDEIQVSASNSLYN	221
						HLA-A*11:01	1	19	29	11	FDDYYADVTCY	7836.1		HLA-DRB1*01:01	76	92	17	QIFSSDEIQVSASNSLY	221
						HLA-A*02:01	1	31	38	8	EIGQGDTI	7838.09		HLA-DRB1*01:01	76	93	18	QIFSSDEIQVSASNSLYN	221
						HLA-A*02:01	1	147	157	11	NKHVVDLYNQL	7850.73		HLA-DRB1*04:01	2	15	14	RGRGYVCDFSSSKY	222
						HLA-B*07:02	1	66	76	11	KSGTKPVSIYQ	7867.02		HLA-DRB1*04:01	3	15	13	GRGYVCDFSSSKY	222
						HLA-A*01:01	1	56	63	8	TKCFEEVS	7887.51		HLA-DRB1*04:01	1	15	15	VRGRGYVCDFSSSKY	222
						HLA-A*03:01	1	35	45	11	GDTIGVIIPKY	7902.96		HLA-DRB5*01:01	97	110	14	LSSILKIKNAQTNS	223
						HLA-A*11:01	1	25	32	8	DVTCYHEI	7938.89		HLA-DRB1*04:01	155	169	15	NQLDLSKDNSNNKYR	223
						HLA-A*11:01	1	108	118	11	TNSYIHCVFEN	7945.11		HLA-DRB1*04:05	73	87	15	SIYQIFSSDEIQVSA	224
						HLA-A*02:01	1	118	128	11	NRNEKNKEIHK	7959.94		HLA-DRB3*01:01	20	33	14	DDYYADVTCYHEIG	224
						HLA-B*07:02	1	42	52	11	IPKYRDGRENT	7976.46		HLA-DRB1*04:01	99	112	14	SILKIKNAQTNSYI	224
						HLA-A*02:01	1	38	48	11	IGVIIPKYRDG	7996.69		HLA-DRB3*01:01	20	34	15	DDYYADVTCYHEIGQ	224
						HLA-A*24:02	1	59	66	8	FEEVSLNK	8000.92		HLA-DRB1*04:01	99	113	15	SILKIKNAQTNSYIH	224
						HLA-A*11:01	1	99	109	11	SILKIKNAQTN	8018.63		HLA-DRB5*01:01	98	111	14	SSILKIKNAQTNSY	224
						HLA-A*03:01	1	103	113	11	IKNAQTNSYIH	8031.38		HLA-DRB5*01:01	97	109	13	LSSILKIKNAQTN	224
						HLA-A*11:01	1	80	90	11	SDEIQVSASNS	8074.21		HLA-DRB1*01:01	81	96	16	DEIQVSASNSLYNTEY	224
						HLA-A*11:01	1	22	30	9	YYADVTCYH	8077.93		HLA-DRB1*01:01	81	97	17	DEIQVSASNSLYNTEYL	224
						HLA-A*02:01	1	169	178	10	RVTAEPGHIL	8081.28		HLA-DRB1*01:01	81	98	18	DEIQVSASNSLYNTEYLS	224
						HLA-A*03:01	1	127	137	11	HKGVAKIAVKN	8087.05		HLA-DRB3*01:01	20	31	12	DDYYADVTCYHE	225
						HLA-A*24:02	1	141	148	8	QNENLTNK	8112.23		HLA-DRB1*04:01	157	170	14	LDLSKDNSNNKYRV	225
						HLA-A*24:02	1	137	146	10	NYPIQNENLT	8141.79		HLA-DRB1*04:01	157	171	15	LDLSKDNSNNKYRVT	225
						HLA-A*02:01	1	149	159	11	HVVDLYNQLDL	8145.35		HLA-DRB1*04:01	153	167	15	LYNQLDLSKDNSNNK	225
						HLA-A*11:01	1	160	169	10	SKDNSNNKYR	8181.82		HLA-DRB1*01:01	76	91	16	QIFSSDEIQVSASNSL	225
						HLA-A*24:02	1	10	18	9	FSSSKYNLD	8196.53		HLA-DRB1*04:05	73	86	14	SIYQIFSSDEIQVS	226
						HLA-A*24:02	1	61	71	11	EVSLNKSGTKP	8205.03		HLA-DRB1*13:02	94	108	15	TEYLSSILKIKNAQT	226
						HLA-A*03:01	1	146	156	11	TNKHVVDLYNQ	8218.45		HLA-DRB1*13:02	95	108	14	EYLSSILKIKNAQT	226
						HLA-A*11:01	1	125	132	8	EIHKGVAK	8255.82		HLA-DRB1*01:01	83	97	15	IQVSASNSLYNTEYL	226
						HLA-A*02:01	1	136	146	11	KNYPIQNENLT	8296.79		HLA-DRB1*01:01	73	84	12	SIYQIFSSDEIQ	226
						HLA-A*11:01	1	118	128	11	NRNEKNKEIHK	8300.42		HLA-DRB1*04:01	156	169	14	QLDLSKDNSNNKYR	228
						HLA-A*11:01	1	86	95	10	SASNSLYNTE	8314.77		HLA-DRB1*01:01	165	179	15	NNKYRVTAEPGHILY	228
						HLA-A*02:01	1	86	94	9	SASNSLYNT	8319.74		HLA-DRB1*04:01	155	167	13	NQLDLSKDNSNNK	228
						HLA-A*24:02	1	2	10	9	RGRGYVCDF	8329.71		HLA-DRB1*01:01	91	103	13	LYNTEYLSSILKI	228
						HLA-A*02:01	1	5	15	11	GYVCDFSSSKY	8335.08		HLA-DRB1*04:01	4	16	13	RGYVCDFSSSKYN	229
						HLA-A*24:02	1	46	54	9	RDGRENTNI	8368.16		HLA-DPA1*01:03/DPB1*02:01	85	99	15	VSASNSLYNTEYLSS	229
						HLA-B*07:02	1	132	141	10	KIAVKNYPIQ	8410.46		HLA-DRB1*04:01	155	168	14	NQLDLSKDNSNNKY	229
						HLA-A*02:01	1	51	58	8	NTNILTKC	8418.02		HLA-DRB1*04:01	154	167	14	YNQLDLSKDNSNNK	229
						HLA-A*01:01	1	68	77	10	GTKPVSIYQI	8429.46		HLA-DRB1*13:02	96	108	13	YLSSILKIKNAQT	229
						HLA-A*02:01	1	147	154	8	NKHVVDLY	8437.43		HLA-DRB1*04:01	154	168	15	YNQLDLSKDNSNNKY	229
						HLA-A*02:01	1	56	66	11	TKCFEEVSLNK	8451.04		HLA-DRB1*07:01	97	111	15	LSSILKIKNAQTNSY	229
						HLA-A*02:01	1	93	103	11	NTEYLSSILKI	8509.62		HLA-DRB1*13:02	97	108	12	LSSILKIKNAQT	229
						HLA-B*07:02	1	178	185	8	LYILGSEF	8511.58		HLA-DRB1*04:01	99	111	13	SILKIKNAQTNSY	230
						HLA-B*07:02	1	44	51	8	KYRDGREN	8511.58		HLA-DRB1*15:01	127	141	15	HKGVAKIAVKNYPIQ	230
						HLA-A*01:01	1	79	88	10	SSDEIQVSAS	8527.07		HLA-DRB1*15:01	128	141	14	KGVAKIAVKNYPIQ	231
						HLA-A*24:02	1	5	13	9	GYVCDFSSS	8543.39		HLA-DRB1*04:01	4	15	12	RGYVCDFSSSKY	231
						HLA-B*07:02	1	96	103	8	YLSSILKI	8550.86		HLA-DRB1*01:01	164	178	15	SNNKYRVTAEPGHIL	231
						HLA-A*02:01	1	172	179	8	AEPGHILY	8554.8		HLA-DPA1*01:03/DPB1*02:01	86	99	14	SASNSLYNTEYLSS	232
						HLA-A*02:01	1	24	32	9	ADVTCYHEI	8572.55		HLA-DPA1*01:03/DPB1*02:01	87	99	13	ASNSLYNTEYLSS	232
						HLA-A*11:01	1	118	125	8	NRNEKNKE	8585.39		HLA-DRB1*15:01	127	140	14	HKGVAKIAVKNYPI	232
						HLA-A*24:02	1	133	143	11	IAVKNYPIQNE	8591.72		HLA-DRB1*15:01	126	140	15	IHKGVAKIAVKNYPI	232
						HLA-A*03:01	1	109	118	10	NSYIHCVFEN	8633.76		HLA-DRB1*13:02	158	171	14	DLSKDNSNNKYRVT	232
						HLA-A*11:01	1	107	115	9	QTNSYIHCV	8655.66		HLA-DRB1*13:02	158	170	13	DLSKDNSNNKYRV	232
						HLA-A*03:01	1	47	54	8	DGRENTNI	8667.22		HLA-DRB1*13:02	158	172	15	DLSKDNSNNKYRVTA	232
						HLA-A*24:02	1	80	87	8	SDEIQVSA	8672.41		HLA-DRB1*01:01	165	178	14	NNKYRVTAEPGHIL	232
						HLA-B*07:02	1	169	177	9	RVTAEPGHI	8707.43		HLA-DRB1*01:01	83	96	14	IQVSASNSLYNTEY	232
						HLA-B*07:02	1	20	30	11	DDYYADVTCYH	8725.9		HLA-DRB1*15:01	128	140	13	KGVAKIAVKNYPI	233
						HLA-B*07:02	1	65	74	10	NKSGTKPVSI	8726.1		HLA-DRB5*01:01	98	110	13	SSILKIKNAQTNS	233
						HLA-A*01:01	1	169	179	11	RVTAEPGHILY	8730.12		HLA-DRB1*04:01	157	169	13	LDLSKDNSNNKYR	233
						HLA-A*11:01	1	55	62	8	LTKCFEEV	8765.16		HLA-DRB5*01:01	98	109	12	SSILKIKNAQTN	234
						HLA-A*24:02	1	146	156	11	TNKHVVDLYNQ	8812.11		HLA-DPA1*01:03/DPB1*02:01	88	99	12	SNSLYNTEYLSS	235
						HLA-A*01:01	1	145	152	8	LTNKHVVD	8829.58		HLA-DPA1*01:03/DPB1*02:01	51	64	14	NTNILTKCFEEVSL	235
						HLA-A*01:01	1	17	24	8	LDFDDYYA	8849.93		HLA-DRB1*04:01	100	112	13	ILKIKNAQTNSYI	235
						HLA-A*24:02	1	55	65	11	LTKCFEEVSLN	8852.79		HLA-DPA1*01:03/DPB1*02:01	50	64	15	ENTNILTKCFEEVSL	235
						HLA-A*11:01	1	39	47	9	GVIIPKYRD	8857.27		HLA-DRB1*07:01	98	112	15	SSILKIKNAQTNSYI	235
						HLA-B*07:02	1	172	182	11	AEPGHILYILG	8888.12		HLA-DRB1*04:01	156	167	12	QLDLSKDNSNNK	235
						HLA-A*24:02	1	154	164	11	YNQLDLSKDNS	8934.7		HLA-DRB1*04:01	100	113	14	ILKIKNAQTNSYIH	236
						HLA-A*11:01	1	151	158	8	VDLYNQLD	8948.7		HLA-DPA1*01:03/DPB1*02:01	51	65	15	NTNILTKCFEEVSLN	236
						HLA-B*07:02	1	125	135	11	EIHKGVAKIAV	8970.36		HLA-DRB1*01:01	167	181	15	KYRVTAEPGHILYIL	236
						HLA-B*07:02	1	46	56	11	RDGRENTNILT	8991.04		HLA-DRB1*04:01	156	168	13	QLDLSKDNSNNKY	236
						HLA-B*07:02	1	163	172	10	NSNNKYRVTA	8991.25		HLA-DRB1*07:01	94	108	15	TEYLSSILKIKNAQT	237
						HLA-A*02:01	1	72	82	11	VSIYQIFSSDE	8993.11		HLA-DRB1*15:01	129	143	15	GVAKIAVKNYPIQNE	238
						HLA-A*24:02	1	29	39	11	YHEIGQGDTIG	8996.63		HLA-DRB1*04:01	100	114	15	ILKIKNAQTNSYIHC	238
						HLA-A*01:01	1	91	100	10	LYNTEYLSSI	9011.56		HLA-DRB1*07:01	95	108	14	EYLSSILKIKNAQT	238
						HLA-A*03:01	1	24	34	11	ADVTCYHEIGQ	9032.13		HLA-DRB1*01:01	166	180	15	NKYRVTAEPGHILYI	238
						HLA-A*01:01	1	1	8	8	VRGRGYVC	9035.25		HLA-DRB1*04:05	94	107	14	TEYLSSILKIKNAQ	239
						HLA-A*24:02	1	137	144	8	NYPIQNEN	9039.41		HLA-DRB1*04:05	93	107	15	NTEYLSSILKIKNAQ	239
						HLA-A*03:01	1	97	107	11	LSSILKIKNAQ	9052.95		HLA-DRB1*07:01	95	109	15	EYLSSILKIKNAQTN	239
						HLA-A*03:01	1	163	173	11	NSNNKYRVTAE	9052.95		HLA-DRB1*01:01	83	100	18	IQVSASNSLYNTEYLSSI	239
						HLA-A*02:01	1	114	124	11	CVFENRNEKNK	9055.45		HLA-DRB1*04:01	72	86	15	VSIYQIFSSDEIQVS	240
						HLA-A*24:02	1	170	178	9	VTAEPGHIL	9070.47		HLA-DRB1*04:01	157	168	12	LDLSKDNSNNKY	240
						HLA-A*24:02	1	43	53	11	PKYRDGRENTN	9079.88		HLA-DRB1*15:01	129	142	14	GVAKIAVKNYPIQN	241
						HLA-B*07:02	1	145	153	9	LTNKHVVDL	9096.83		HLA-DRB1*04:05	93	106	14	NTEYLSSILKIKNA	241
						HLA-A*02:01	1	162	172	11	DNSNNKYRVTA	9097.25		HLA-DRB1*04:05	92	106	15	YNTEYLSSILKIKNA	241
						HLA-A*02:01	1	143	150	8	ENLTNKHV	9103.53		HLA-DRB1*04:05	94	106	13	TEYLSSILKIKNA	241
						HLA-B*07:02	1	167	176	10	KYRVTAEPGH	9116.33		HLA-DPA1*01:03/DPB1*02:01	52	65	14	TNILTKCFEEVSLN	242
						HLA-B*07:02	1	26	33	8	VTCYHEIG	9141.34		HLA-DRB1*04:05	91	105	15	LYNTEYLSSILKIKN	242
						HLA-A*11:01	1	67	77	11	SGTKPVSIYQI	9143.24		HLA-DRB1*04:01	100	111	12	ILKIKNAQTNSY	242
						HLA-A*11:01	1	36	43	8	DTIGVIIP	9157.14		HLA-DRB1*15:01	72	86	15	VSIYQIFSSDEIQVS	243
						HLA-B*07:02	1	11	18	8	SSSKYNLD	9162.42		HLA-DPA1*01:03/DPB1*02:01	52	64	13	TNILTKCFEEVSL	243
						HLA-B*07:02	1	150	157	8	VVDLYNQL	9162.42		HLA-DRB1*07:01	98	111	14	SSILKIKNAQTNSY	243
						HLA-B*07:02	1	44	53	10	KYRDGRENTN	9200.68		HLA-DRB1*15:01	72	85	14	VSIYQIFSSDEIQV	244
						HLA-A*11:01	1	105	115	11	NAQTNSYIHCV	9227.84		HLA-DRB1*15:01	71	85	15	PVSIYQIFSSDEIQV	244
						HLA-A*03:01	1	11	21	11	SSSKYNLDFDD	9242.51		HLA-DRB1*04:05	92	105	14	YNTEYLSSILKIKN	244
						HLA-A*03:01	1	22	32	11	YYADVTCYHEI	9263.82		HLA-DRB1*04:05	93	105	13	NTEYLSSILKIKN	244
						HLA-A*01:01	1	23	31	9	YADVTCYHE	9280.04		HLA-DRB1*04:05	94	105	12	TEYLSSILKIKN	244
						HLA-A*03:01	1	14	23	10	KYNLDFDDYY	9293.94		HLA-DPA1*01:03/DPB1*02:01	49	63	15	RENTNILTKCFEEVS	245
						HLA-A*03:01	1	107	116	10	QTNSYIHCVF	9293.94		HLA-DPA1*01:03/DPB1*02:01	49	62	14	RENTNILTKCFEEV	246
						HLA-A*01:01	1	19	27	9	FDDYYADVT	9322.88		HLA-DPA1*01:03/DPB1*02:01	50	63	14	ENTNILTKCFEEVS	246
						HLA-A*01:01	1	157	167	11	LDLSKDNSNNK	9354.49		HLA-DPA1*01:03/DPB1*02:01	50	62	13	ENTNILTKCFEEV	246
						HLA-A*01:01	1	37	45	9	TIGVIIPKY	9365.91		HLA-DPA1*01:03/DPB1*02:01	51	63	13	NTNILTKCFEEVS	246
						HLA-A*01:01	1	84	93	10	QVSASNSLYN	9371.3		HLA-DPA1*01:03/DPB1*02:01	48	62	15	GRENTNILTKCFEEV	246
						HLA-B*07:02	1	97	104	8	LSSILKIK	9397.45		HLA-DPA1*01:03/DPB1*02:01	51	62	12	NTNILTKCFEEV	246
						HLA-A*24:02	1	9	16	8	DFSSSKYN	9400.26		HLA-DRB1*04:01	1	14	14	VRGRGYVCDFSSSK	248
						HLA-B*07:02	1	107	116	10	QTNSYIHCVF	9414.99		HLA-DRB1*04:01	2	14	13	RGRGYVCDFSSSK	248
						HLA-A*11:01	1	127	136	10	HKGVAKIAVK	9415.64		HLA-DRB1*04:05	74	88	15	IYQIFSSDEIQVSAS	248
						HLA-A*11:01	1	68	77	10	GTKPVSIYQI	9437.35		HLA-DRB1*15:01	130	143	14	VAKIAVKNYPIQNE	248
						HLA-A*03:01	1	88	98	11	SNSLYNTEYLS	9479.6		HLA-DRB1*04:01	3	14	12	GRGYVCDFSSSK	248
						HLA-A*02:01	1	74	84	11	IYQIFSSDEIQ	9482.22		HLA-DRB1*15:01	130	144	15	VAKIAVKNYPIQNEN	248
						HLA-A*02:01	1	111	119	9	YIHCVFENR	9508.46		HLA-DRB1*04:05	74	87	14	IYQIFSSDEIQVSA	249
						HLA-A*03:01	1	22	29	8	YYADVTCY	9569.3		HLA-DRB1*01:01	83	99	17	IQVSASNSLYNTEYLSS	250
						HLA-A*11:01	1	69	79	11	TKPVSIYQIFS	9574.14		HLA-DRB1*04:05	74	86	13	IYQIFSSDEIQVS	251
						HLA-A*02:01	1	166	173	8	NKYRVTAE	9576.57		HLA-DRB1*15:01	130	142	13	VAKIAVKNYPIQN	251
						HLA-A*24:02	1	5	12	8	GYVCDFSS	9597.1		HLA-DRB1*01:01	91	102	12	LYNTEYLSSILK	251
						HLA-A*02:01	1	99	108	10	SILKIKNAQT	9604.62		HLA-DRB5*01:01	93	110	18	NTEYLSSILKIKNAQTNS	252
						HLA-A*03:01	1	89	96	8	NSLYNTEY	9657.84		HLA-DRB1*01:01	126	140	15	IHKGVAKIAVKNYPI	252
						HLA-A*02:01	1	40	50	11	VIIPKYRDGRE	9658.51		HLA-DRB1*01:01	92	103	12	YNTEYLSSILKI	253
						HLA-A*02:01	1	80	90	11	SDEIQVSASNS	9703.09		HLA-DRB5*01:01	93	109	17	NTEYLSSILKIKNAQTN	254
						HLA-A*01:01	1	154	161	8	YNQLDLSK	9703.76		HLA-DRB5*01:01	94	110	17	TEYLSSILKIKNAQTNS	254
						HLA-A*03:01	1	82	92	11	EIQVSASNSLY	9722.77		HLA-DRB1*01:01	166	179	14	NKYRVTAEPGHILY	254
						HLA-A*02:01	1	136	143	8	KNYPIQNE	9732.18		HLA-DRB5*01:01	94	111	18	TEYLSSILKIKNAQTNSY	254
						HLA-B*07:02	1	60	70	11	EEVSLNKSGTK	9813.19		HLA-DRB5*01:01	92	109	18	YNTEYLSSILKIKNAQTN	254
						HLA-A*01:01	1	34	42	9	QGDTIGVII	9829.92		HLA-DRB1*13:02	158	169	12	DLSKDNSNNKYR	254
						HLA-A*03:01	1	120	128	9	NEKNKEIHK	9835.58		HLA-DRB1*04:05	95	107	13	EYLSSILKIKNAQ	255
						HLA-A*01:01	1	44	51	8	KYRDGREN	9838.75		HLA-DPA1*01:03/DPB1*02:01	52	63	12	TNILTKCFEEVS	255
						HLA-A*02:01	1	22	30	9	YYADVTCYH	9842.6		HLA-DRB1*01:01	83	98	16	IQVSASNSLYNTEYLS	255
						HLA-A*02:01	1	55	64	10	LTKCFEEVSL	9850.99		HLA-DRB1*01:01	83	94	12	IQVSASNSLYNT	255
						HLA-A*01:01	1	14	22	9	KYNLDFDDY	9852.58		HLA-DRB5*01:01	94	109	16	TEYLSSILKIKNAQTN	256
						HLA-B*07:02	1	69	76	8	TKPVSIYQ	9863.02		HLA-DRB1*01:01	83	95	13	IQVSASNSLYNTE	256
						HLA-A*24:02	1	71	78	8	PVSIYQIF	9888.72		HLA-DRB1*04:05	145	159	15	LTNKHVVDLYNQLDL	257
						HLA-A*03:01	1	171	179	9	TAEPGHILY	9903.76		HLA-DRB5*01:01	5	18	14	GYVCDFSSSKYNLD	257
						HLA-B*07:02	1	20	27	8	DDYYADVT	9931.39		HLA-DRB5*01:01	5	19	15	GYVCDFSSSKYNLDF	257
						HLA-A*11:01	1	20	27	8	DDYYADVT	9971.49		HLA-DRB1*01:01	167	180	14	KYRVTAEPGHILYI	258
						HLA-A*01:01	1	156	166	11	QLDLSKDNSNN	10069.8		HLA-DRB1*04:05	95	106	12	EYLSSILKIKNA	258
						HLA-A*03:01	1	108	118	11	TNSYIHCVFEN	10134.2		HLA-DRB1*01:01	166	178	13	NKYRVTAEPGHIL	258
						HLA-A*11:01	1	33	43	11	GQGDTIGVIIP	10141.4		HLA-DRB1*15:01	129	141	13	GVAKIAVKNYPIQ	260
						HLA-B*07:02	1	78	85	8	FSSDEIQV	10186.1		HLA-DRB5*01:01	91	108	18	LYNTEYLSSILKIKNAQT	260
						HLA-A*11:01	1	14	23	10	KYNLDFDDYY	10205.9		HLA-DPA1*01:03/DPB1*02:01	90	103	14	SLYNTEYLSSILKI	261
						HLA-B*07:02	1	64	71	8	LNKSGTKP	10209.6		HLA-DPA1*01:03/DPB1*02:01	90	104	15	SLYNTEYLSSILKIK	261
						HLA-B*07:02	1	171	178	8	TAEPGHIL	10209.6		HLA-DRB1*15:01	71	84	14	PVSIYQIFSSDEIQ	261
						HLA-A*03:01	1	121	128	8	EKNKEIHK	10230.1		HLA-DRB1*15:01	71	83	13	PVSIYQIFSSDEI	261
						HLA-A*01:01	1	100	110	11	ILKIKNAQTNS	10233.4		HLA-DRB1*04:01	73	87	15	SIYQIFSSDEIQVSA	262
						HLA-A*02:01	1	21	30	10	DYYADVTCYH	10244.2		HLA-DRB1*15:01	72	84	13	VSIYQIFSSDEIQ	262
						HLA-A*03:01	1	95	102	8	EYLSSILK	10253.7		HLA-DRB4*01:01	95	109	15	EYLSSILKIKNAQTN	263
						HLA-B*07:02	1	167	174	8	KYRVTAEP	10256.8		HLA-DRB5*01:01	93	108	16	NTEYLSSILKIKNAQT	263
						HLA-A*11:01	1	109	117	9	NSYIHCVFE	10263.6		HLA-DRB1*15:01	72	83	12	VSIYQIFSSDEI	263
						HLA-A*02:01	1	55	62	8	LTKCFEEV	10285.1		HLA-DRB5*01:01	92	108	17	YNTEYLSSILKIKNAQT	263
						HLA-A*02:01	1	89	98	10	NSLYNTEYLS	10291.5		HLA-DRB1*15:01	129	140	12	GVAKIAVKNYPI	265
						HLA-A*01:01	1	123	130	8	NKEIHKGV	10302.4		HLA-DRB1*01:01	168	182	15	YRVTAEPGHILYILG	265
						HLA-A*03:01	1	37	44	8	TIGVIIPK	10324.8		HLA-DRB5*01:01	6	19	14	YVCDFSSSKYNLDF	266
						HLA-B*07:02	1	106	116	11	AQTNSYIHCVF	10394.7		HLA-DRB1*04:01	73	86	14	SIYQIFSSDEIQVS	267
						HLA-B*07:02	1	122	131	10	KNKEIHKGVA	10394.9		HLA-DRB5*01:01	6	20	15	YVCDFSSSKYNLDFD	267
						HLA-B*07:02	1	23	32	10	YADVTCYHEI	10394.9		HLA-DRB5*01:01	6	18	13	YVCDFSSSKYNLD	267
						HLA-A*11:01	1	64	71	8	LNKSGTKP	10465.5		HLA-DRB1*07:01	96	108	13	YLSSILKIKNAQT	267
						HLA-A*24:02	1	48	55	8	GRENTNIL	10474.7		HLA-DRB1*07:01	97	108	12	LSSILKIKNAQT	267
						HLA-A*03:01	1	21	30	10	DYYADVTCYH	10476.1		HLA-DRB1*01:01	168	185	18	YRVTAEPGHILYILGSEF	267
						HLA-A*02:01	1	33	43	11	GQGDTIGVIIP	10493.2		HLA-DRB1*04:05	145	158	14	LTNKHVVDLYNQLD	268
						HLA-A*01:01	1	89	98	10	NSLYNTEYLS	10514.8		HLA-DRB1*04:05	144	158	15	NLTNKHVVDLYNQLD	268
						HLA-B*07:02	1	103	112	10	IKNAQTNSYI	10515.3		HLA-DRB1*04:01	78	92	15	FSSDEIQVSASNSLY	268
						HLA-A*02:01	1	119	129	11	RNEKNKEIHKG	10517.4		HLA-DRB1*07:01	66	83	18	KSGTKPVSIYQIFSSDEI	268
						HLA-A*11:01	1	115	125	11	VFENRNEKNKE	10522		HLA-DRB1*07:01	96	109	14	YLSSILKIKNAQTN	270
						HLA-A*24:02	1	45	52	8	YRDGRENT	10571.6		HLA-DRB1*07:01	97	109	13	LSSILKIKNAQTN	270
						HLA-A*11:01	1	106	116	11	AQTNSYIHCVF	10595		HLA-DRB1*09:01	61	75	15	EVSLNKSGTKPVSIY	271
						HLA-A*11:01	1	61	71	11	EVSLNKSGTKP	10619.4		HLA-DRB1*07:01	97	110	14	LSSILKIKNAQTNS	271
						HLA-A*11:01	1	123	133	11	NKEIHKGVAKI	10668.4		HLA-DRB1*07:01	96	110	15	YLSSILKIKNAQTNS	271
						HLA-A*03:01	1	83	93	11	IQVSASNSLYN	10710		HLA-DRB1*13:02	154	167	14	YNQLDLSKDNSNNK	271
						HLA-A*03:01	1	63	73	11	SLNKSGTKPVS	10734.7		HLA-DRB1*13:02	153	167	15	LYNQLDLSKDNSNNK	271
						HLA-B*07:02	1	132	142	11	KIAVKNYPIQN	10735.2		HLA-DRB1*13:02	155	167	13	NQLDLSKDNSNNK	271
						HLA-A*02:01	1	6	15	10	YVCDFSSSKY	10751.8		HLA-DRB1*01:01	59	73	15	FEEVSLNKSGTKPVS	271
						HLA-A*24:02	1	123	130	8	NKEIHKGV	10768.1		HLA-DRB1*15:01	130	141	12	VAKIAVKNYPIQ	272
						HLA-A*03:01	1	96	105	10	YLSSILKIKN	10769.6		HLA-DRB1*04:05	147	161	15	NKHVVDLYNQLDLSK	274
						HLA-A*03:01	1	100	109	10	ILKIKNAQTN	10794.4		HLA-DRB1*04:01	80	94	15	SDEIQVSASNSLYNT	274
						HLA-A*03:01	1	123	132	10	NKEIHKGVAK	10794.4		HLA-DRB1*09:01	62	75	14	VSLNKSGTKPVSIY	274
						HLA-A*03:01	1	80	90	11	SDEIQVSASNS	10809.1		HLA-DRB1*09:01	60	74	15	EEVSLNKSGTKPVSI	274
						HLA-A*24:02	1	74	84	11	IYQIFSSDEIQ	10866.3		HLA-DRB1*09:01	62	76	15	VSLNKSGTKPVSIYQ	274
						HLA-A*02:01	1	14	21	8	KYNLDFDD	10869.5		HLA-DRB1*13:02	156	167	12	QLDLSKDNSNNK	274
						HLA-A*11:01	1	15	23	9	YNLDFDDYY	10871.8		HLA-DRB4*01:01	97	111	15	LSSILKIKNAQTNSY	275
						HLA-A*03:01	1	106	116	11	AQTNSYIHCVF	10884		HLA-DRB1*01:01	168	181	14	YRVTAEPGHILYIL	275
						HLA-A*11:01	1	103	113	11	IKNAQTNSYIH	10942.1		HLA-DRB1*01:01	169	185	17	RVTAEPGHILYILGSEF	275
						HLA-A*03:01	1	115	124	10	VFENRNEKNK	10944.6		HLA-DRB5*01:01	96	112	17	YLSSILKIKNAQTNSYI	276
						HLA-A*01:01	1	148	155	8	KHVVDLYN	10963.3		HLA-DRB5*01:01	96	113	18	YLSSILKIKNAQTNSYIH	276
						HLA-A*03:01	1	171	181	11	TAEPGHILYIL	10984.7		HLA-DRB1*01:01	59	72	14	FEEVSLNKSGTKPV	276
						HLA-B*07:02	1	39	49	11	GVIIPKYRDGR	10985.3		HLA-DRB1*04:01	79	93	15	SSDEIQVSASNSLYN	277
						HLA-A*02:01	1	20	30	11	DDYYADVTCYH	10987.8		HLA-DRB1*09:01	61	74	14	EVSLNKSGTKPVSI	277
						HLA-A*11:01	1	134	142	9	AVKNYPIQN	10997.7		HLA-DRB1*04:05	9	23	15	DFSSSKYNLDFDDYY	277
						HLA-A*11:01	1	39	46	8	GVIIPKYR	11009.3		HLA-DRB5*01:01	3	18	16	GRGYVCDFSSSKYNLD	277
						HLA-B*07:02	1	130	140	11	VAKIAVKNYPI	11010.6		HLA-DRB5*01:01	2	18	17	RGRGYVCDFSSSKYNLD	277
						HLA-A*03:01	1	63	70	8	SLNKSGTK	11037.7		HLA-DRB1*01:01	167	179	13	KYRVTAEPGHILY	277
						HLA-B*07:02	1	47	55	9	DGRENTNIL	11038		HLA-DRB5*01:01	3	19	17	GRGYVCDFSSSKYNLDF	277
						HLA-A*03:01	1	105	115	11	NAQTNSYIHCV	11060.9		HLA-DRB5*01:01	1	18	18	VRGRGYVCDFSSSKYNLD	277
						HLA-A*11:01	1	149	159	11	HVVDLYNQLDL	11119.9		HLA-DRB5*01:01	2	19	18	RGRGYVCDFSSSKYNLDF	277
						HLA-B*07:02	1	27	34	8	TCYHEIGQ	11143.2		HLA-DRB5*01:01	3	20	18	GRGYVCDFSSSKYNLDFD	277
						HLA-A*24:02	1	92	100	9	YNTEYLSSI	11184.8		HLA-DRB1*01:01	58	72	15	CFEEVSLNKSGTKPV	277
						HLA-A*01:01	1	29	38	10	YHEIGQGDTI	11189.2		HLA-DRB1*09:01	82	96	15	EIQVSASNSLYNTEY	278
						HLA-B*07:02	1	24	33	10	ADVTCYHEIG	11189.7		HLA-DRB5*01:01	96	111	16	YLSSILKIKNAQTNSY	278
						HLA-A*02:01	1	123	130	8	NKEIHKGV	11199.8		HLA-DRB5*01:01	95	112	18	EYLSSILKIKNAQTNSYI	278
						HLA-A*02:01	1	152	160	9	DLYNQLDLS	11223		HLA-DRB1*01:01	170	185	16	VTAEPGHILYILGSEF	278
						HLA-A*24:02	1	149	156	8	HVVDLYNQ	11223.8		HLA-DRB1*04:01	80	93	14	SDEIQVSASNSLYN	279
						HLA-A*03:01	1	29	39	11	YHEIGQGDTIG	11240.6		HLA-DPA1*01:03/DPB1*02:01	90	102	13	SLYNTEYLSSILK	279
						HLA-B*07:02	1	79	89	11	SSDEIQVSASN	11241.1		HLA-DRB5*01:01	95	111	17	EYLSSILKIKNAQTNSY	279
						HLA-A*11:01	1	87	94	8	ASNSLYNT	11265.7		HLA-DRB1*15:01	172	185	14	AEPGHILYILGSEF	279
						HLA-A*03:01	1	64	74	11	LNKSGTKPVSI	11266.5		HLA-DRB1*15:01	173	185	13	EPGHILYILGSEF	279
						HLA-A*11:01	1	108	115	8	TNSYIHCV	11291.7		HLA-DRB1*15:01	171	185	15	TAEPGHILYILGSEF	279
						HLA-A*03:01	1	161	171	11	KDNSNNKYRVT	11344.6		HLA-DRB1*09:01	82	95	14	EIQVSASNSLYNTE	281
						HLA-A*03:01	1	32	39	8	IGQGDTIG	11347		HLA-DRB1*09:01	62	74	13	VSLNKSGTKPVSI	281
						HLA-A*03:01	1	64	71	8	LNKSGTKP	11347		HLA-DPA1*01:03/DPB1*02:01	90	101	12	SLYNTEYLSSIL	281
						HLA-A*03:01	1	166	173	8	NKYRVTAE	11347		HLA-DRB5*01:01	95	110	16	EYLSSILKIKNAQTNS	281
						HLA-A*02:01	1	7	17	11	VCDFSSSKYNL	11347.8		HLA-DRB1*04:05	9	22	14	DFSSSKYNLDFDDY	281
						HLA-A*02:01	1	104	114	11	KNAQTNSYIHC	11347.8		HLA-DRB1*04:05	9	21	13	DFSSSKYNLDFDD	281
						HLA-A*11:01	1	67	75	9	SGTKPVSIY	11358		HLA-DRB1*01:01	167	178	12	KYRVTAEPGHIL	281
						HLA-A*24:02	1	162	172	11	DNSNNKYRVTA	11378.4		HLA-DRB1*01:01	76	90	15	QIFSSDEIQVSASNS	281
						HLA-A*11:01	1	90	97	8	SLYNTEYL	11396.2		HLA-DRB4*01:01	98	112	15	SSILKIKNAQTNSYI	282
						HLA-A*11:01	1	14	21	8	KYNLDFDD	11396.2		HLA-DRB1*04:01	77	91	15	IFSSDEIQVSASNSL	282
						HLA-A*11:01	1	142	149	8	NENLTNKH	11396.2		HLA-DRB1*09:01	83	97	15	IQVSASNSLYNTEYL	282
						HLA-A*03:01	1	103	110	8	IKNAQTNS	11399.3		HLA-DRB1*09:01	83	96	14	IQVSASNSLYNTEY	282
						HLA-A*02:01	1	108	115	8	TNSYIHCV	11408		HLA-DRB1*09:01	82	94	13	EIQVSASNSLYNT	283
						HLA-A*11:01	1	107	114	8	QTNSYIHC	11422.5		HLA-DRB1*01:01	61	75	15	EVSLNKSGTKPVSIY	283
						HLA-A*03:01	1	169	179	11	RVTAEPGHILY	11423.3		HLA-DRB1*04:01	78	91	14	FSSDEIQVSASNSL	284
						HLA-B*07:02	1	104	112	9	KNAQTNSYI	11425.9		HLA-DRB1*04:05	10	24	15	FSSSKYNLDFDDYYA	284
						HLA-A*01:01	1	54	64	11	ILTKCFEEVSL	11429.3		HLA-DRB1*04:05	10	23	14	FSSSKYNLDFDDYY	284
						HLA-A*01:01	1	31	41	11	EIGQGDTIGVI	11429.3		HLA-DRB1*09:01	82	93	12	EIQVSASNSLYN	285
						HLA-A*24:02	1	12	22	11	SSKYNLDFDDY	11430.9		HLA-DRB1*01:01	60	74	15	EEVSLNKSGTKPVSI	285
						HLA-A*03:01	1	59	66	8	FEEVSLNK	11478.4		HLA-DRB1*09:01	83	95	13	IQVSASNSLYNTE	286
						HLA-A*01:01	1	111	118	8	YIHCVFEN	11480		HLA-DRB1*09:01	60	73	14	EEVSLNKSGTKPVS	286
						HLA-A*03:01	1	154	161	8	YNQLDLSK	11504.8		HLA-DRB1*09:01	59	73	15	FEEVSLNKSGTKPVS	286
						HLA-B*07:02	1	87	94	8	ASNSLYNT	11508.3		HLA-DRB5*01:01	97	108	12	LSSILKIKNAQT	286
						HLA-A*03:01	1	6	16	11	YVCDFSSSKYN	11529		HLA-DRB1*04:05	6	21	16	YVCDFSSSKYNLDFDD	287
						HLA-A*03:01	1	172	182	11	AEPGHILYILG	11529		HLA-DRB1*04:05	5	21	17	GYVCDFSSSKYNLDFDD	287
						HLA-A*11:01	1	72	82	11	VSIYQIFSSDE	11537.2		HLA-DRB1*09:01	83	94	12	IQVSASNSLYNT	287
						HLA-A*01:01	1	176	185	10	HILYILGSEF	11555.8		HLA-DRB1*04:05	6	22	17	YVCDFSSSKYNLDFDDY	287
						HLA-A*03:01	1	50	57	8	ENTNILTK	11557.9		HLA-DRB1*04:05	4	21	18	RGYVCDFSSSKYNLDFDD	287
						HLA-A*24:02	1	15	25	11	YNLDFDDYYAD	11589.9		HLA-DRB1*04:05	5	22	18	GYVCDFSSSKYNLDFDDY	287
						HLA-A*03:01	1	153	163	11	LYNQLDLSKDN	11608.9		HLA-DRB1*04:05	6	23	18	YVCDFSSSKYNLDFDDYY	287
						HLA-A*01:01	1	163	172	10	NSNNKYRVTA	11609.1		HLA-DRB1*01:01	120	134	15	NEKNKEIHKGVAKIA	287
						HLA-B*07:02	1	43	53	11	PKYRDGRENTN	11609.4		HLA-DRB1*01:01	61	74	14	EVSLNKSGTKPVSI	287
						HLA-A*11:01	1	144	154	11	NLTNKHVVDLY	11617.2		HLA-DRB4*01:01	98	111	14	SSILKIKNAQTNSY	288
						HLA-A*01:01	1	26	33	8	VTCYHEIG	11639.7		HLA-DRB1*04:01	79	92	14	SSDEIQVSASNSLY	288
						HLA-A*02:01	1	54	63	10	ILTKCFEEVS	11681		HLA-DRB1*04:05	10	22	13	FSSSKYNLDFDDY	288
						HLA-A*01:01	1	109	118	10	NSYIHCVFEN	11689.6		HLA-DRB1*09:01	59	72	14	FEEVSLNKSGTKPV	288
						HLA-A*01:01	1	131	138	8	AKIAVKNY	11693.4		HLA-DRB1*09:01	58	72	15	CFEEVSLNKSGTKPV	288
						HLA-A*24:02	1	174	184	11	PGHILYILGSE	11778.2		HLA-DRB1*09:01	60	72	13	EEVSLNKSGTKPV	288
						HLA-A*11:01	1	9	19	11	DFSSSKYNLDF	11778.8		HLA-DRB1*04:05	10	27	18	FSSSKYNLDFDDYYADVT	288
						HLA-A*11:01	1	163	172	10	NSNNKYRVTA	11826.3		HLA-DRB1*04:05	10	21	12	FSSSKYNLDFDD	288
						HLA-A*02:01	1	138	147	10	YPIQNENLTN	11843.5		HLA-DRB1*04:05	148	161	14	KHVVDLYNQLDLSK	289
						HLA-A*11:01	1	119	129	11	RNEKNKEIHKG	11860.4		HLA-DRB1*04:05	146	160	15	TNKHVVDLYNQLDLS	289
						HLA-A*02:01	1	72	80	9	VSIYQIFSS	11888		HLA-DRB5*01:01	4	19	16	RGYVCDFSSSKYNLDF	289
						HLA-A*11:01	1	58	68	11	CFEEVSLNKSG	11915.2		HLA-DRB1*09:01	61	73	13	EVSLNKSGTKPVS	289
						HLA-A*11:01	1	129	136	8	GVAKIAVK	11933.3		HLA-DRB4*01:01	172	185	14	AEPGHILYILGSEF	290
						HLA-B*07:02	1	95	105	11	EYLSSILKIKN	11934.7		HLA-DRB1*04:01	81	94	14	DEIQVSASNSLYNT	290
						HLA-A*24:02	1	169	178	10	RVTAEPGHIL	11959.7		HLA-DRB1*04:05	147	160	14	NKHVVDLYNQLDLS	290
						HLA-A*24:02	1	8	18	11	CDFSSSKYNLD	12024.9		HLA-DRB4*01:01	171	185	15	TAEPGHILYILGSEF	290
						HLA-A*24:02	1	1	9	9	VRGRGYVCD	12040.1		HLA-DRB1*04:01	81	95	15	DEIQVSASNSLYNTE	290
						HLA-A*11:01	1	77	87	11	IFSSDEIQVSA	12053.1		HLA-DRB1*04:05	9	20	12	DFSSSKYNLDFD	290
						HLA-A*01:01	1	103	111	9	IKNAQTNSY	12065.6		HLA-DRB5*01:01	4	20	17	RGYVCDFSSSKYNLDFD	290
						HLA-A*01:01	1	8	18	11	CDFSSSKYNLD	12106.5		HLA-DRB1*07:01	98	109	12	SSILKIKNAQTN	290
						HLA-A*02:01	1	111	118	8	YIHCVFEN	12111.8		HLA-DRB5*01:01	4	21	18	RGYVCDFSSSKYNLDFDD	290
						HLA-A*02:01	1	57	64	8	KCFEEVSL	12167.7		HLA-DRB1*04:05	146	159	14	TNKHVVDLYNQLDL	291
						HLA-B*07:02	1	35	45	11	GDTIGVIIPKY	12184.6		HLA-DRB1*04:01	80	92	13	SDEIQVSASNSLY	291
						HLA-A*11:01	1	171	180	10	TAEPGHILYI	12185.7		HLA-DRB5*01:01	91	107	17	LYNTEYLSSILKIKNAQ	291
						HLA-A*01:01	1	152	162	11	DLYNQLDLSKD	12218.6		HLA-DRB1*15:01	174	185	12	PGHILYILGSEF	291
						HLA-B*07:02	1	72	81	10	VSIYQIFSSD	12241.1		HLA-DRB5*01:01	90	107	18	SLYNTEYLSSILKIKNAQ	291
						HLA-B*07:02	1	160	169	10	SKDNSNNKYR	12269.3		HLA-DRB1*09:01	61	72	12	EVSLNKSGTKPV	291
						HLA-A*11:01	1	155	165	11	NQLDLSKDNSN	12277.2		HLA-DRB1*04:05	147	159	13	NKHVVDLYNQLDL	292
						HLA-A*01:01	1	9	18	10	DFSSSKYNLD	12297		HLA-DRB1*04:05	5	20	16	GYVCDFSSSKYNLDFD	292
						HLA-B*07:02	1	35	44	10	GDTIGVIIPK	12297.6		HLA-DRB1*04:05	4	20	17	RGYVCDFSSSKYNLDFD	292
						HLA-A*24:02	1	8	15	8	CDFSSSKY	12306.7		HLA-DRB1*04:05	7	22	16	VCDFSSSKYNLDFDDY	292
						HLA-A*03:01	1	18	28	11	DFDDYYADVTC	12325.1		HLA-DRB1*04:05	10	25	16	FSSSKYNLDFDDYYAD	292
						HLA-A*03:01	1	51	58	8	NTNILTKC	12327.6		HLA-DRB1*04:05	7	23	17	VCDFSSSKYNLDFDDYY	292
						HLA-A*02:01	1	100	107	8	ILKIKNAQ	12337		HLA-DRB1*04:05	9	25	17	DFSSSKYNLDFDDYYAD	292
						HLA-A*02:01	1	131	138	8	AKIAVKNY	12337		HLA-DRB1*04:05	3	20	18	GRGYVCDFSSSKYNLDFD	292
						HLA-B*07:02	1	113	122	10	HCVFENRNEK	12354.4		HLA-DRB1*07:01	98	110	13	SSILKIKNAQTNS	292
						HLA-A*02:01	1	9	19	11	DFSSSKYNLDF	12356.9		HLA-DRB1*04:05	10	26	17	FSSSKYNLDFDDYYADV	292
						HLA-A*02:01	1	73	82	10	SIYQIFSSDE	12401.7		HLA-DRB1*04:05	7	24	18	VCDFSSSKYNLDFDDYYA	292
						HLA-A*03:01	1	150	160	11	VVDLYNQLDLS	12410.5		HLA-DRB1*01:01	121	134	14	EKNKEIHKGVAKIA	292
						HLA-B*07:02	1	104	114	11	KNAQTNSYIHC	12439.7		HLA-DRB1*04:05	9	26	18	DFSSSKYNLDFDDYYADV	292
						HLA-B*07:02	1	10	19	10	FSSSKYNLDF	12440		HLA-DRB5*01:01	91	106	16	LYNTEYLSSILKIKNA	293
						HLA-A*24:02	1	52	62	11	TNILTKCFEEV	12447.4		HLA-DRB1*04:05	9	24	16	DFSSSKYNLDFDDYYA	293
						HLA-A*02:01	1	46	53	8	RDGRENTN	12451.2		HLA-DRB1*04:05	151	165	15	VDLYNQLDLSKDNSN	293
						HLA-A*11:01	1	146	154	9	TNKHVVDLY	12453.7		HLA-DRB5*01:01	90	106	17	SLYNTEYLSSILKIKNA	293
						HLA-A*03:01	1	62	71	10	VSLNKSGTKP	12479.6		HLA-DRB5*01:01	89	106	18	NSLYNTEYLSSILKIKNA	293
						HLA-A*11:01	1	7	14	8	VCDFSSSK	12495.7		HLA-DRB4*01:01	173	185	13	EPGHILYILGSEF	294
						HLA-B*07:02	1	124	133	10	KEIHKGVAKI	12497.4		HLA-DRB5*01:01	95	107	13	EYLSSILKIKNAQ	294
						HLA-A*24:02	1	18	28	11	DFDDYYADVTC	12504.9		HLA-DRB1*01:01	56	70	15	TKCFEEVSLNKSGTK	294
						HLA-A*03:01	1	123	133	11	NKEIHKGVAKI	12525.4		HLA-DRB1*09:01	62	73	12	VSLNKSGTKPVS	294
						HLA-A*02:01	1	19	26	8	FDDYYADV	12537.5		HLA-DRB1*04:01	81	93	13	DEIQVSASNSLYN	295
						HLA-A*03:01	1	71	81	11	PVSIYQIFSSD	12554.2		HLA-DRB5*01:01	90	105	16	SLYNTEYLSSILKIKN	295
						HLA-A*02:01	1	100	110	11	ILKIKNAQTNS	12586.6		HLA-DRB5*01:01	92	107	16	YNTEYLSSILKIKNAQ	295
						HLA-A*01:01	1	107	117	11	QTNSYIHCVFE	12589.8		HLA-DRB5*01:01	89	105	17	NSLYNTEYLSSILKIKN	295
						HLA-B*07:02	1	123	132	10	NKEIHKGVAK	12613		HLA-DRB5*01:01	88	105	18	SNSLYNTEYLSSILKIKN	295
						HLA-A*01:01	1	63	73	11	SLNKSGTKPVS	12618.9		HLA-DRB1*04:05	4	19	16	RGYVCDFSSSKYNLDF	297
						HLA-A*01:01	1	72	82	11	VSIYQIFSSDE	12618.9		HLA-DRB1*04:05	3	19	17	GRGYVCDFSSSKYNLDF	297
						HLA-A*03:01	1	20	30	11	DDYYADVTCYH	12641.2		HLA-DRB5*01:01	95	106	12	EYLSSILKIKNA	297
						HLA-A*01:01	1	169	176	8	RVTAEPGH	12674.8		HLA-DRB1*04:05	2	19	18	RGRGYVCDFSSSKYNLDF	297
						HLA-B*07:02	1	69	79	11	TKPVSIYQIFS	12700.2		HLA-DRB4*01:01	94	108	15	TEYLSSILKIKNAQT	298
						HLA-A*02:01	1	116	126	11	FENRNEKNKEI	12732.4		HLA-DRB5*01:01	59	73	15	FEEVSLNKSGTKPVS	298
						HLA-A*24:02	1	44	51	8	KYRDGREN	12739.1		HLA-DRB1*01:01	87	101	15	ASNSLYNTEYLSSIL	298
						HLA-A*02:01	1	78	85	8	FSSDEIQV	12800		HLA-DRB1*04:05	8	23	16	CDFSSSKYNLDFDDYY	299
						HLA-A*24:02	1	51	59	9	NTNILTKCF	12812.4		HLA-DRB5*01:01	58	72	15	CFEEVSLNKSGTKPV	299
						HLA-B*07:02	1	94	101	8	TEYLSSIL	12823.6		HLA-DRB5*01:01	59	72	14	FEEVSLNKSGTKPV	299
						HLA-A*24:02	1	98	108	11	SSILKIKNAQT	12825.7		HLA-DRB1*04:05	8	24	17	CDFSSSKYNLDFDDYYA	299
						HLA-A*03:01	1	134	143	10	AVKNYPIQNE	12829.2		HLA-DRB1*04:05	8	25	18	CDFSSSKYNLDFDDYYAD	299
						HLA-A*11:01	1	127	137	11	HKGVAKIAVKN	12855.8		HLA-DRB4*01:01	95	108	14	EYLSSILKIKNAQT	300
						HLA-A*24:02	1	44	52	9	KYRDGRENT	12871.5		HLA-DRB1*03:01	12	26	15	SSKYNLDFDDYYADV	300
						HLA-A*01:01	1	156	165	10	QLDLSKDNSN	12876.6		HLA-DRB1*04:05	152	165	14	DLYNQLDLSKDNSN	300
						HLA-A*02:01	1	100	108	9	ILKIKNAQT	12885.8		HLA-DRB1*04:05	152	166	15	DLYNQLDLSKDNSNN	300
						HLA-A*11:01	1	71	79	9	PVSIYQIFS	12891.4		HLA-DRB1*01:01	127	141	15	HKGVAKIAVKNYPIQ	300
						HLA-B*07:02	1	153	160	8	LYNQLDLS	12912.5		HLA-DRB1*04:05	3	18	16	GRGYVCDFSSSKYNLD	301
						HLA-A*02:01	1	31	41	11	EIGQGDTIGVI	12939.3		HLA-DRB1*04:05	2	18	17	RGRGYVCDFSSSKYNLD	301
						HLA-A*24:02	1	114	121	8	CVFENRNE	12946.1		HLA-DRB1*04:05	1	18	18	VRGRGYVCDFSSSKYNLD	301
						HLA-A*24:02	1	17	24	8	LDFDDYYA	12976		HLA-DRB1*01:01	57	70	14	KCFEEVSLNKSGTK	301
						HLA-A*03:01	1	167	177	11	KYRVTAEPGHI	12995.4		HLA-DRB1*03:01	13	27	15	SKYNLDFDDYYADVT	302
						HLA-A*03:01	1	161	169	9	KDNSNNKYR	12995.7		HLA-DRB1*03:01	13	26	14	SKYNLDFDDYYADV	302
						HLA-B*07:02	1	115	122	8	VFENRNEK	13002		HLA-DRB5*01:01	5	20	16	GYVCDFSSSKYNLDFD	302
						HLA-A*11:01	1	25	35	11	DVTCYHEIGQG	13034.7		HLA-DRB5*01:01	5	21	17	GYVCDFSSSKYNLDFDD	302
						HLA-A*11:01	1	117	127	11	ENRNEKNKEIH	13034.7		HLA-DRB1*01:01	127	140	14	HKGVAKIAVKNYPI	302
						HLA-B*07:02	1	135	142	8	VKNYPIQN	13062		HLA-DRB5*01:01	5	22	18	GYVCDFSSSKYNLDFDDY	302
						HLA-A*24:02	1	166	176	11	NKYRVTAEPGH	13064.1		HLA-DRB5*01:01	60	74	15	EEVSLNKSGTKPVSI	303
						HLA-A*03:01	1	119	128	10	RNEKNKEIHK	13067.7		HLA-DRB1*01:01	128	141	14	KGVAKIAVKNYPIQ	303
						HLA-B*07:02	1	11	21	11	SSSKYNLDFDD	13086.1		HLA-DRB1*01:01	148	162	15	KHVVDLYNQLDLSKD	303
						HLA-A*24:02	1	163	173	11	NSNNKYRVTAE	13094.2		HLA-DRB1*01:01	168	180	13	YRVTAEPGHILYI	304
						HLA-A*02:01	1	145	152	8	LTNKHVVD	13098.2		HLA-DRB1*01:01	128	142	15	KGVAKIAVKNYPIQN	304
						HLA-A*01:01	1	103	110	8	IKNAQTNS	13120.2		HLA-DRB4*01:01	96	110	15	YLSSILKIKNAQTNS	305
						HLA-A*11:01	1	62	72	11	VSLNKSGTKPV	13125		HLA-DRB5*01:01	60	73	14	EEVSLNKSGTKPVS	305
						HLA-A*24:02	1	175	182	8	GHILYILG	13126.2		HLA-DRB1*01:01	57	71	15	KCFEEVSLNKSGTKP	305
						HLA-A*02:01	1	25	35	11	DVTCYHEIGQG	13179.8		HLA-DRB1*04:05	70	87	18	KPVSIYQIFSSDEIQVSA	306
						HLA-A*02:01	1	168	175	8	YRVTAEPG	13188.9		HLA-DRB1*04:05	71	88	18	PVSIYQIFSSDEIQVSAS	306
						HLA-A*11:01	1	17	24	8	LDFDDYYA	13205.7		HLA-DRB1*04:05	69	86	18	TKPVSIYQIFSSDEIQVS	306
						HLA-A*03:01	1	5	15	11	GYVCDFSSSKY	13206.6		HLA-DRB5*01:01	56	70	15	TKCFEEVSLNKSGTK	306
						HLA-A*24:02	1	2	12	11	RGRGYVCDFSS	13245.9		HLA-DRB5*01:01	57	70	14	KCFEEVSLNKSGTK	306
						HLA-A*02:01	1	15	25	11	YNLDFDDYYAD	13271.2		HLA-DRB5*01:01	60	72	13	EEVSLNKSGTKPV	306
						HLA-A*11:01	1	31	41	11	EIGQGDTIGVI	13277		HLA-DRB1*01:01	128	140	13	KGVAKIAVKNYPI	306
						HLA-A*03:01	1	121	131	11	EKNKEIHKGVA	13328.8		HLA-DRB1*04:05	71	86	16	PVSIYQIFSSDEIQVS	307
						HLA-A*24:02	1	150	160	11	VVDLYNQLDLS	13368.4		HLA-DRB1*04:05	70	86	17	KPVSIYQIFSSDEIQVS	307
						HLA-A*24:02	1	28	35	8	CYHEIGQG	13370.3		HLA-DRB1*04:05	71	87	17	PVSIYQIFSSDEIQVSA	307
						HLA-A*03:01	1	15	25	11	YNLDFDDYYAD	13390.3		HLA-DRB4*01:01	96	109	14	YLSSILKIKNAQTN	307
						HLA-A*11:01	1	78	87	10	FSSDEIQVSA	13392.1		HLA-DRB1*04:05	146	158	13	TNKHVVDLYNQLD	307
						HLA-B*07:02	1	169	176	8	RVTAEPGH	13397.1		HLA-DRB5*01:01	89	104	16	NSLYNTEYLSSILKIK	307
						HLA-A*02:01	1	66	74	9	KSGTKPVSI	13400.2		HLA-DRB5*01:01	88	104	17	SNSLYNTEYLSSILKIK	307
						HLA-A*11:01	1	82	92	11	EIQVSASNSLY	13430.7		HLA-DRB5*01:01	87	104	18	ASNSLYNTEYLSSILKIK	307
						HLA-A*11:01	1	65	75	11	NKSGTKPVSIY	13492.7		HLA-DRB1*04:05	147	158	12	NKHVVDLYNQLD	308
						HLA-A*02:01	1	68	77	10	GTKPVSIYQI	13504.5		HLA-DRB1*04:05	148	160	13	KHVVDLYNQLDLS	309
						HLA-B*07:02	1	92	100	9	YNTEYLSSI	13548.5		HLA-DRB1*01:01	88	101	14	SNSLYNTEYLSSIL	309
						HLA-A*02:01	1	26	36	11	VTCYHEIGQGD	13549.1		HLA-DRB1*04:05	74	91	18	IYQIFSSDEIQVSASNSL	311
						HLA-B*07:02	1	156	163	8	QLDLSKDN	13583.4		HLA-DRB1*01:01	86	100	15	SASNSLYNTEYLSSI	311
						HLA-A*24:02	1	38	48	11	IGVIIPKYRDG	13585.6		HLA-DRB3*01:01	72	86	15	VSIYQIFSSDEIQVS	312
						HLA-B*07:02	1	164	171	8	SNNKYRVT	13614.8		HLA-DRB1*04:05	72	88	17	VSIYQIFSSDEIQVSAS	312
						HLA-A*03:01	1	78	88	11	FSSDEIQVSAS	13639.2		HLA-DRB1*04:05	72	89	18	VSIYQIFSSDEIQVSASN	312
						HLA-A*02:01	1	111	121	11	YIHCVFENRNE	13643		HLA-DRB1*04:05	148	159	12	KHVVDLYNQLDL	312
						HLA-A*24:02	1	33	41	9	GQGDTIGVI	13728.7		HLA-DRB3*01:01	73	86	14	SIYQIFSSDEIQVS	313
						HLA-A*24:02	1	172	181	10	AEPGHILYIL	13731.6		HLA-DRB3*01:01	73	87	15	SIYQIFSSDEIQVSA	313
						HLA-B*07:02	1	75	85	11	YQIFSSDEIQV	13734.4		HLA-DRB1*04:05	72	87	16	VSIYQIFSSDEIQVSA	313
						HLA-A*11:01	1	38	48	11	IGVIIPKYRDG	13775.3		HLA-DRB1*04:01	81	92	12	DEIQVSASNSLY	313
						HLA-A*02:01	1	37	44	8	TIGVIIPK	13778.8		HLA-DRB1*04:01	79	91	13	SSDEIQVSASNSL	313
						HLA-A*11:01	1	70	77	8	KPVSIYQI	13828		HLA-DRB1*03:01	12	25	14	SSKYNLDFDDYYAD	313
						HLA-A*02:01	1	66	76	11	KSGTKPVSIYQ	13832.8		HLA-DRB1*03:01	11	25	15	SSSKYNLDFDDYYAD	313
						HLA-A*24:02	1	165	175	11	NNKYRVTAEPG	13838.2		HLA-DRB1*03:01	11	24	14	SSSKYNLDFDDYYA	314
						HLA-A*01:01	1	21	29	9	DYYADVTCY	13853.2		HLA-DRB1*03:01	10	24	15	FSSSKYNLDFDDYYA	314
						HLA-A*11:01	1	89	96	8	NSLYNTEY	13859.9		HLA-DRB1*03:01	12	24	13	SSKYNLDFDDYYA	314
						HLA-A*02:01	1	68	75	8	GTKPVSIY	13874.3		HLA-DRB1*01:01	122	134	13	KNKEIHKGVAKIA	314
						HLA-A*03:01	1	54	64	11	ILTKCFEEVSL	13892.8		HLA-DRB1*03:01	13	25	13	SKYNLDFDDYYAD	315
						HLA-A*11:01	1	78	85	8	FSSDEIQV	13923.9		HLA-DRB1*03:01	9	23	15	DFSSSKYNLDFDDYY	315
						HLA-A*24:02	1	126	133	8	IHKGVAKI	13936.1		HLA-DRB1*03:01	10	23	14	FSSSKYNLDFDDYY	315
						HLA-A*02:01	1	148	158	11	KHVVDLYNQLD	13960.8		HLA-DRB1*03:01	11	23	13	SSSKYNLDFDDYY	315
						HLA-A*03:01	1	159	168	10	LSKDNSNNKY	13970.1		HLA-DRB1*03:01	12	23	12	SSKYNLDFDDYY	315
						HLA-B*07:02	1	30	40	11	HEIGQGDTIGV	13989.8		HLA-DRB1*01:01	55	69	15	LTKCFEEVSLNKSGT	315
						HLA-B*07:02	1	91	100	10	LYNTEYLSSI	13990.1		HLA-DRB1*01:01	56	69	14	TKCFEEVSLNKSGT	315
						HLA-A*01:01	1	146	154	9	TNKHVVDLY	14013.6		HLA-DRB1*04:01	80	91	12	SDEIQVSASNSL	316
						HLA-A*11:01	1	173	183	11	EPGHILYILGS	14031.4		HLA-DRB1*03:01	13	24	12	SKYNLDFDDYYA	316
						HLA-A*24:02	1	51	61	11	NTNILTKCFEE	14128		HLA-DRB5*01:01	6	21	16	YVCDFSSSKYNLDFDD	316
						HLA-A*03:01	1	175	184	10	GHILYILGSE	14131.9		HLA-DRB5*01:01	6	22	17	YVCDFSSSKYNLDFDDY	316
						HLA-A*03:01	1	115	125	11	VFENRNEKNKE	14183.7		HLA-DRB5*01:01	6	23	18	YVCDFSSSKYNLDFDDYY	316
						HLA-B*07:02	1	64	72	9	LNKSGTKPV	14187		HLA-DRB4*01:01	97	110	14	LSSILKIKNAQTNS	317
						HLA-B*07:02	1	48	58	11	GRENTNILTKC	14217.1		HLA-DRB1*04:05	73	88	16	SIYQIFSSDEIQVSAS	318
						HLA-A*02:01	1	83	93	11	IQVSASNSLYN	14220.3		HLA-DRB1*04:05	73	89	17	SIYQIFSSDEIQVSASN	318
						HLA-B*07:02	1	73	80	8	SIYQIFSS	14223.6		HLA-DRB4*01:01	97	109	13	LSSILKIKNAQTN	318
						HLA-A*24:02	1	41	51	11	IIPKYRDGREN	14225.9		HLA-DRB1*04:05	73	90	18	SIYQIFSSDEIQVSASNS	318
						HLA-A*02:01	1	169	177	9	RVTAEPGHI	14226.9		HLA-DRB5*01:01	2	17	16	RGRGYVCDFSSSKYNL	318
						HLA-B*07:02	1	72	79	8	VSIYQIFS	14322.2		HLA-DRB5*01:01	1	17	17	VRGRGYVCDFSSSKYNL	318
						HLA-A*24:02	1	42	49	8	IPKYRDGR	14326.5		HLA-DRB5*01:01	57	71	15	KCFEEVSLNKSGTKP	319
						HLA-A*24:02	1	79	89	11	SSDEIQVSASN	14357.5		HLA-DRB1*01:01	60	73	14	EEVSLNKSGTKPVS	319
						HLA-A*11:01	1	14	22	9	KYNLDFDDY	14364.8		HLA-DRB3*01:01	74	86	13	IYQIFSSDEIQVS	320
						HLA-A*01:01	1	26	36	11	VTCYHEIGQGD	14388.6		HLA-DRB3*01:01	75	86	12	YQIFSSDEIQVS	320
						HLA-A*03:01	1	129	136	8	GVAKIAVK	14417.2		HLA-DRB3*01:01	74	87	14	IYQIFSSDEIQVSA	321
						HLA-A*11:01	1	3	10	8	GRGYVCDF	14446.4		HLA-DRB1*04:05	73	85	13	SIYQIFSSDEIQV	321
						HLA-A*03:01	1	117	124	8	ENRNEKNK	14450.4		HLA-DRB3*01:01	75	87	13	YQIFSSDEIQVSA	321
						HLA-A*03:01	1	51	60	10	NTNILTKCFE	14461.1		HLA-DPA1*01:03/DPB1*02:01	108	122	15	TNSYIHCVFENRNEK	322
						HLA-A*02:01	1	100	109	10	ILKIKNAQTN	14470.4		HLA-DRB5*01:01	58	70	13	CFEEVSLNKSGTK	322
						HLA-A*03:01	1	97	104	8	LSSILKIK	14550.6		HLA-DRB5*01:01	59	70	12	FEEVSLNKSGTK	322
						HLA-A*24:02	1	136	146	11	KNYPIQNENLT	14590.8		HLA-DRB1*01:01	57	69	13	KCFEEVSLNKSGT	322
						HLA-A*02:01	1	64	74	11	LNKSGTKPVSI	14618.7		HLA-DRB3*01:01	74	88	15	IYQIFSSDEIQVSAS	323
						HLA-A*24:02	1	98	105	8	SSILKIKN	14626.5		HLA-DRB3*01:01	75	88	14	YQIFSSDEIQVSAS	323
						HLA-A*03:01	1	1	11	11	VRGRGYVCDFS	14648.4		HLA-DRB3*01:01	76	87	12	QIFSSDEIQVSA	323
						HLA-A*24:02	1	70	80	11	KPVSIYQIFSS	14658.2		HLA-DPA1*01:03/DPB1*02:01	105	119	15	NAQTNSYIHCVFENR	323
						HLA-A*02:01	1	41	51	11	IIPKYRDGREN	14720.1		HLA-DRB3*01:01	75	89	15	YQIFSSDEIQVSASN	324
						HLA-A*01:01	1	98	105	8	SSILKIKN	14755		HLA-DPA1*01:03/DPB1*02:01	106	119	14	AQTNSYIHCVFENR	324
						HLA-B*07:02	1	67	74	8	SGTKPVSI	14757.4		HLA-DPA1*01:03/DPB1*02:01	107	119	13	QTNSYIHCVFENR	324
						HLA-A*02:01	1	110	118	9	SYIHCVFEN	14794.8		HLA-DPA1*01:03/DPB1*02:01	108	119	12	TNSYIHCVFENR	324
						HLA-A*24:02	1	46	55	10	RDGRENTNIL	14815.6		HLA-DPA1*01:03/DPB1*02:01	109	123	15	NSYIHCVFENRNEKN	324
						HLA-A*03:01	1	160	167	8	SKDNSNNK	14821.1		HLA-DRB3*01:01	76	88	13	QIFSSDEIQVSAS	325
						HLA-B*07:02	1	56	63	8	TKCFEEVS	14859.7		HLA-DRB3*01:01	76	89	14	QIFSSDEIQVSASN	326
						HLA-A*01:01	1	27	37	11	TCYHEIGQGDT	14860		HLA-DRB3*01:01	76	90	15	QIFSSDEIQVSASNS	326
						HLA-A*24:02	1	18	26	9	DFDDYYADV	14880.9		HLA-DRB1*04:05	149	163	15	HVVDLYNQLDLSKDN	326
						HLA-B*07:02	1	149	158	10	HVVDLYNQLD	14887.4		HLA-DPA1*01:03/DPB1*02:01	107	120	14	QTNSYIHCVFENRN	326
						HLA-A*24:02	1	24	34	11	ADVTCYHEIGQ	14896.4		HLA-DPA1*01:03/DPB1*02:01	106	120	15	AQTNSYIHCVFENRN	326
						HLA-A*11:01	1	170	178	9	VTAEPGHIL	14903.9		HLA-DPA1*01:03/DPB1*02:01	108	120	13	TNSYIHCVFENRN	326
						HLA-A*01:01	1	14	21	8	KYNLDFDD	14925.9		HLA-DRB1*01:01	123	134	12	NKEIHKGVAKIA	326
						HLA-A*24:02	1	9	18	10	DFSSSKYNLD	14952.7		HLA-DRB1*01:01	60	72	13	EEVSLNKSGTKPV	326
						HLA-A*02:01	1	51	61	11	NTNILTKCFEE	14959.3		HLA-DRB1*04:05	149	162	14	HVVDLYNQLDLSKD	327
						HLA-B*07:02	1	7	14	8	VCDFSSSK	14962.7		HLA-DRB1*04:01	75	89	15	YQIFSSDEIQVSASN	327
						HLA-A*03:01	1	115	122	8	VFENRNEK	14992.7		HLA-DRB1*01:01	61	73	13	EVSLNKSGTKPVS	327
						HLA-A*02:01	1	86	96	11	SASNSLYNTEY	14993.7		HLA-DPA1*01:03/DPB1*02:01	107	121	15	QTNSYIHCVFENRNE	328
						HLA-A*24:02	1	125	133	9	EIHKGVAKI	15018.6		HLA-DPA1*01:03/DPB1*02:01	108	121	14	TNSYIHCVFENRNE	328
						HLA-A*03:01	1	128	138	11	KGVAKIAVKNY	15024.2		HLA-DRB1*01:01	89	101	13	NSLYNTEYLSSIL	328
						HLA-A*24:02	1	151	161	11	VDLYNQLDLSK	15034.2		HLA-DRB1*04:05	150	164	15	VVDLYNQLDLSKDNS	330
						HLA-A*03:01	1	41	49	9	IIPKYRDGR	15059.1		HLA-DRB1*01:01	168	179	12	YRVTAEPGHILY	330
						HLA-A*01:01	1	98	108	11	SSILKIKNAQT	15066.8		HLA-DRB1*01:01	62	76	15	VSLNKSGTKPVSIYQ	331
						HLA-A*01:01	1	111	121	11	YIHCVFENRNE	15066.8		HLA-DRB1*04:05	74	89	16	IYQIFSSDEIQVSASN	332
						HLA-A*24:02	1	86	93	8	SASNSLYN	15070.9		HLA-DRB1*04:05	150	163	14	VVDLYNQLDLSKDN	332
						HLA-B*07:02	1	163	170	8	NSNNKYRV	15101.1		HLA-DRB1*04:05	74	90	17	IYQIFSSDEIQVSASNS	332
						HLA-A*02:01	1	140	147	8	IQNENLTN	15108.1		HLA-DRB1*01:01	62	75	14	VSLNKSGTKPVSIY	332
						HLA-A*03:01	1	62	72	11	VSLNKSGTKPV	15163.2		HLA-DRB4*01:01	98	110	13	SSILKIKNAQTNS	334
						HLA-A*24:02	1	138	148	11	YPIQNENLTNK	15173.3		HLA-DRB1*04:05	150	162	13	VVDLYNQLDLSKD	334
						HLA-A*24:02	1	108	118	11	TNSYIHCVFEN	15208.3		HLA-DRB1*09:01	75	92	18	YQIFSSDEIQVSASNSLY	334
						HLA-A*01:01	1	6	14	9	YVCDFSSSK	15224.7		HLA-DPA1*01:03/DPB1*02:01	109	122	14	NSYIHCVFENRNEK	335
						HLA-A*11:01	1	126	133	8	IHKGVAKI	15232.1		HLA-DRB1*01:01	61	72	12	EVSLNKSGTKPV	335
						HLA-A*01:01	1	72	81	10	VSIYQIFSSD	15233.5		HLA-DRB1*04:05	73	84	12	SIYQIFSSDEIQ	336
						HLA-A*24:02	1	151	158	8	VDLYNQLD	15245.4		HLA-DRB4*01:01	98	109	12	SSILKIKNAQTN	336
						HLA-A*24:02	1	75	82	8	YQIFSSDE	15280.6		HLA-DRB5*01:01	58	71	14	CFEEVSLNKSGTKP	336
						HLA-A*11:01	1	13	22	10	SKYNLDFDDY	15305.6		HLA-DRB1*09:01	74	91	18	IYQIFSSDEIQVSASNSL	336
						HLA-A*02:01	1	69	79	11	TKPVSIYQIFS	15307.7		HLA-DRB5*01:01	59	71	13	FEEVSLNKSGTKP	336
						HLA-A*02:01	1	109	119	11	NSYIHCVFENR	15307.7		HLA-DRB1*01:01	4	18	15	RGYVCDFSSSKYNLD	336
						HLA-A*02:01	1	73	81	9	SIYQIFSSD	15314.8		HLA-DRB1*04:01	74	88	15	IYQIFSSDEIQVSAS	337
						HLA-B*07:02	1	172	181	10	AEPGHILYIL	15375.2		HLA-DRB1*04:01	101	113	13	LKIKNAQTNSYIH	338
						HLA-A*11:01	1	12	20	9	SSKYNLDFD	15392.2		HLA-DRB1*09:01	75	91	17	YQIFSSDEIQVSASNSL	338
						HLA-A*24:02	1	170	180	11	VTAEPGHILYI	15419.8		HLA-DRB1*04:01	101	112	12	LKIKNAQTNSYI	338
						HLA-B*07:02	1	148	157	10	KHVVDLYNQL	15446.1		HLA-DRB1*01:01	62	74	13	VSLNKSGTKPVSI	338
						HLA-A*24:02	1	65	75	11	NKSGTKPVSIY	15455.4		HLA-DRB1*01:01	93	107	15	NTEYLSSILKIKNAQ	339
						HLA-A*03:01	1	134	144	11	AVKNYPIQNEN	15480.7		HLA-DRB1*04:05	68	85	18	GTKPVSIYQIFSSDEIQV	340
						HLA-A*11:01	1	161	171	11	KDNSNNKYRVT	15491.7		HLA-DRB5*01:01	5	17	13	GYVCDFSSSKYNL	340
						HLA-B*07:02	1	67	76	10	SGTKPVSIYQ	15589.1		HLA-DPA1*01:03/DPB1*02:01	109	120	12	NSYIHCVFENRN	340
						HLA-B*07:02	1	82	91	10	EIQVSASNSL	15589.1		HLA-DRB1*04:05	69	85	17	TKPVSIYQIFSSDEIQV	341
						HLA-A*02:01	1	124	133	10	KEIHKGVAKI	15612.8		HLA-DRB1*04:01	74	87	14	IYQIFSSDEIQVSA	341
						HLA-A*01:01	1	89	96	8	NSLYNTEY	15629.3		HLA-DRB1*01:01	93	106	14	NTEYLSSILKIKNA	341
						HLA-A*24:02	1	62	72	11	VSLNKSGTKPV	15670.4		HLA-DRB1*04:05	70	85	16	KPVSIYQIFSSDEIQV	342
						HLA-A*24:02	1	104	114	11	KNAQTNSYIHC	15670.4		HLA-DRB3*01:01	3	17	15	GRGYVCDFSSSKYNL	342
						HLA-B*07:02	1	100	107	8	ILKIKNAQ	15704		HLA-DRB1*04:01	75	88	14	YQIFSSDEIQVSAS	342
						HLA-A*03:01	1	65	75	11	NKSGTKPVSIY	15732.2		HLA-DRB1*07:01	89	103	15	NSLYNTEYLSSILKI	342
						HLA-B*07:02	1	79	88	10	SSDEIQVSAS	15769.6		HLA-DPA1*01:03/DPB1*02:01	109	121	13	NSYIHCVFENRNE	342
						HLA-A*24:02	1	46	56	11	RDGRENTNILT	15779		HLA-DRB1*15:01	99	112	14	SILKIKNAQTNSYI	344
						HLA-A*02:01	1	53	60	8	NILTKCFE	15783.7		HLA-DRB1*15:01	73	86	14	SIYQIFSSDEIQVS	344
						HLA-A*03:01	1	7	14	8	VCDFSSSK	15808.1		HLA-DRB1*15:01	73	85	13	SIYQIFSSDEIQV	344
						HLA-A*24:02	1	6	13	8	YVCDFSSS	15817.6		HLA-DRB1*15:01	99	113	15	SILKIKNAQTNSYIH	344
						HLA-A*02:01	1	8	15	8	CDFSSSKY	15820.1		HLA-DRB1*15:01	73	87	15	SIYQIFSSDEIQVSA	344
						HLA-A*24:02	1	169	176	8	RVTAEPGH	15854		HLA-DRB1*01:01	90	101	12	SLYNTEYLSSIL	344
						HLA-A*24:02	1	95	102	8	EYLSSILK	15890.6		HLA-DRB1*04:01	101	115	15	LKIKNAQTNSYIHCV	345
						HLA-A*24:02	1	70	77	8	KPVSIYQI	15890.6		HLA-DRB5*01:01	1	16	16	VRGRGYVCDFSSSKYN	345
						HLA-B*07:02	1	68	77	10	GTKPVSIYQI	16025.8		HLA-DRB1*15:01	91	108	18	LYNTEYLSSILKIKNAQT	345
						HLA-B*07:02	1	122	129	8	KNKEIHKG	16032.8		HLA-DRB1*04:01	75	87	13	YQIFSSDEIQVSA	346
						HLA-A*24:02	1	131	140	10	AKIAVKNYPI	16096.1		HLA-DRB1*04:01	101	114	14	LKIKNAQTNSYIHC	346
						HLA-B*07:02	1	131	141	11	AKIAVKNYPIQ	16099.4		HLA-DRB1*15:01	92	108	17	YNTEYLSSILKIKNAQT	347
						HLA-A*02:01	1	103	112	10	IKNAQTNSYI	16124.3		HLA-DRB1*01:01	87	100	14	ASNSLYNTEYLSSI	348
						HLA-A*11:01	1	79	87	9	SSDEIQVSA	16154.7		HLA-DRB1*15:01	93	108	16	NTEYLSSILKIKNAQT	349
						HLA-A*03:01	1	142	152	11	NENLTNKHVVD	16173		HLA-DRB1*04:01	74	86	13	IYQIFSSDEIQVS	349
						HLA-A*11:01	1	73	82	10	SIYQIFSSDE	16175.2		HLA-DRB3*01:01	1	15	15	VRGRGYVCDFSSSKY	350
						HLA-A*24:02	1	51	58	8	NTNILTKC	16186		HLA-DRB3*01:01	2	15	14	RGRGYVCDFSSSKY	350
						HLA-A*03:01	1	10	20	11	FSSSKYNLDFD	16210.3		HLA-DRB3*01:01	3	15	13	GRGYVCDFSSSKY	350
						HLA-A*01:01	1	32	39	8	IGQGDTIG	16215.9		HLA-DRB1*11:01	91	104	14	LYNTEYLSSILKIK	350
						HLA-B*07:02	1	76	83	8	QIFSSDEI	16293.3		HLA-DRB1*11:01	90	104	15	SLYNTEYLSSILKIK	350
						HLA-A*24:02	1	106	116	11	AQTNSYIHCVF	16296		HLA-DRB1*15:01	92	109	18	YNTEYLSSILKIKNAQTN	350
						HLA-A*03:01	1	4	13	10	RGYVCDFSSS	16300.5		HLA-DRB5*01:01	60	71	12	EEVSLNKSGTKP	350
						HLA-B*07:02	1	157	164	8	LDLSKDNS	16330.9		HLA-DRB3*01:01	2	16	15	RGRGYVCDFSSSKYN	351
						HLA-A*01:01	1	74	83	10	IYQIFSSDEI	16360.6		HLA-DRB3*01:01	3	16	14	GRGYVCDFSSSKYN	351
						HLA-A*11:01	1	63	73	11	SLNKSGTKPVS	16371.9		HLA-DRB1*15:01	94	111	18	TEYLSSILKIKNAQTNSY	351
						HLA-A*03:01	1	7	15	9	VCDFSSSKY	16398.3		HLA-DRB4*01:01	78	92	15	FSSDEIQVSASNSLY	351
						HLA-B*07:02	1	161	170	10	KDNSNNKYRV	16436.9		HLA-DRB1*04:01	76	90	15	QIFSSDEIQVSASNS	352
						HLA-A*01:01	1	159	166	8	LSKDNSNN	16441.4		HLA-DRB1*01:01	77	90	14	IFSSDEIQVSASNS	352
						HLA-A*11:01	1	29	39	11	YHEIGQGDTIG	16447.5		HLA-DRB1*04:05	68	84	17	GTKPVSIYQIFSSDEIQ	353
						HLA-A*24:02	1	16	25	10	NLDFDDYYAD	16471		HLA-DRB1*15:01	93	109	17	NTEYLSSILKIKNAQTN	353
						HLA-B*07:02	1	88	97	10	SNSLYNTEYL	16474.8		HLA-DRB1*04:05	67	84	18	SGTKPVSIYQIFSSDEIQ	353
						HLA-A*24:02	1	171	178	8	TAEPGHIL	16524.9		HLA-DRB1*15:01	93	110	18	NTEYLSSILKIKNAQTNS	353
						HLA-A*02:01	1	149	158	10	HVVDLYNQLD	16652.5		HLA-DRB4*01:01	77	91	15	IFSSDEIQVSASNSL	353
						HLA-A*24:02	1	116	123	8	FENRNEKN	16677.8		HLA-DRB1*04:05	69	84	16	TKPVSIYQIFSSDEIQ	354
						HLA-A*03:01	1	52	62	11	TNILTKCFEEV	16741.3		HLA-DRB4*01:01	78	91	14	FSSDEIQVSASNSL	354
						HLA-A*03:01	1	28	38	11	CYHEIGQGDTI	16818.6		HLA-DRB3*01:01	1	14	14	VRGRGYVCDFSSSK	355
						HLA-A*01:01	1	88	97	10	SNSLYNTEYL	16819		HLA-DRB3*01:01	2	14	13	RGRGYVCDFSSSK	355
						HLA-A*01:01	1	43	50	8	PKYRDGRE	16824.4		HLA-DRB3*01:01	3	14	12	GRGYVCDFSSSK	355
						HLA-A*24:02	1	122	129	8	KNKEIHKG	16832.2		HLA-DRB1*04:01	75	86	12	YQIFSSDEIQVS	355
						HLA-A*24:02	1	149	157	9	HVVDLYNQL	16851.2		HLA-DRB1*04:05	68	83	16	GTKPVSIYQIFSSDEI	356
						HLA-A*03:01	1	67	75	9	SGTKPVSIY	16857.8		HLA-DRB1*04:05	67	83	17	SGTKPVSIYQIFSSDEI	356
						HLA-A*01:01	1	75	82	8	YQIFSSDE	16863.2		HLA-DRB1*04:05	66	83	18	KSGTKPVSIYQIFSSDEI	356
						HLA-A*24:02	1	21	31	11	DYYADVTCYHE	16868.6		HLA-DRB1*07:01	91	105	15	LYNTEYLSSILKIKN	356
						HLA-A*11:01	1	39	48	10	GVIIPKYRDG	17015.7		HLA-DRB1*01:01	94	107	14	TEYLSSILKIKNAQ	356
						HLA-A*02:01	1	152	162	11	DLYNQLDLSKD	17018.1		HLA-DRB1*15:01	94	109	16	TEYLSSILKIKNAQTN	358
						HLA-A*03:01	1	125	132	8	EIHKGVAK	17056.1		HLA-DRB1*15:01	94	110	17	TEYLSSILKIKNAQTNS	358
						HLA-A*11:01	1	98	107	10	SSILKIKNAQ	17094.2		HLA-DRB1*01:01	78	90	13	FSSDEIQVSASNS	358
						HLA-A*24:02	1	178	185	8	LYILGSEF	17105.7		HLA-DRB1*15:01	80	94	15	SDEIQVSASNSLYNT	359
						HLA-A*02:01	1	17	26	10	LDFDDYYADV	17119.1		HLA-DRB1*15:01	95	112	18	EYLSSILKIKNAQTNSYI	359
						HLA-A*11:01	1	41	51	11	IIPKYRDGREN	17143.5		HLA-DRB1*01:01	94	106	13	TEYLSSILKIKNA	359
						HLA-A*24:02	1	141	151	11	QNENLTNKHVV	17182.2		HLA-DRB1*04:01	96	112	17	YLSSILKIKNAQTNSYI	360
						HLA-A*11:01	1	74	84	11	IYQIFSSDEIQ	17183		HLA-DRB1*15:01	96	112	17	YLSSILKIKNAQTNSYI	360
						HLA-B*07:02	1	6	16	11	YVCDFSSSKYN	17211.2		HLA-DRB1*04:01	95	112	18	EYLSSILKIKNAQTNSYI	360
						HLA-A*02:01	1	41	48	8	IIPKYRDG	17227		HLA-DRB1*15:01	96	113	18	YLSSILKIKNAQTNSYIH	360
						HLA-A*03:01	1	129	139	11	GVAKIAVKNYP	17329.7		HLA-DRB1*07:01	90	103	14	SLYNTEYLSSILKI	360
						HLA-A*01:01	1	163	173	11	NSNNKYRVTAE	17338.8		HLA-DRB1*04:01	94	111	18	TEYLSSILKIKNAQTNSY	360
						HLA-A*02:01	1	102	109	8	KIKNAQTN	17346.4		HLA-DRB1*15:01	96	111	16	YLSSILKIKNAQTNSY	361
						HLA-A*24:02	1	92	102	11	YNTEYLSSILK	17381.2		HLA-DRB1*15:01	95	111	17	EYLSSILKIKNAQTNSY	361
						HLA-A*02:01	1	133	140	8	IAVKNYPI	17386.4		HLA-DRB1*04:01	96	113	18	YLSSILKIKNAQTNSYIH	361
						HLA-A*01:01	1	20	30	11	DDYYADVTCYH	17418.9		HLA-DRB1*15:01	80	93	14	SDEIQVSASNSLYN	362
						HLA-A*24:02	1	148	155	8	KHVVDLYN	17423.7		HLA-DRB1*15:01	79	93	15	SSDEIQVSASNSLYN	362
						HLA-A*24:02	1	158	168	11	DLSKDNSNNKY	17461.4		HLA-DRB1*07:01	90	104	15	SLYNTEYLSSILKIK	362
						HLA-A*01:01	1	53	62	10	NILTKCFEEV	17530.7		HLA-DRB1*15:01	35	49	15	GDTIGVIIPKYRDGR	362
						HLA-B*07:02	1	146	153	8	TNKHVVDL	17539.2		HLA-DRB1*15:01	97	112	16	LSSILKIKNAQTNSYI	363
						HLA-A*11:01	1	162	169	8	DNSNNKYR	17569.5		HLA-DRB1*15:01	97	113	17	LSSILKIKNAQTNSYIH	363
						HLA-A*24:02	1	144	154	11	NLTNKHVVDLY	17582.5		HLA-DRB1*04:01	95	111	17	EYLSSILKIKNAQTNSY	363
						HLA-A*01:01	1	137	147	11	NYPIQNENLTN	17620.6		HLA-DRB1*15:01	97	114	18	LSSILKIKNAQTNSYIHC	363
						HLA-A*02:01	1	36	43	8	DTIGVIIP	17628.3		HLA-DRB1*11:01	92	104	13	YNTEYLSSILKIK	363
						HLA-A*03:01	1	149	159	11	HVVDLYNQLDL	17651.8		HLA-DRB1*01:01	88	100	13	SNSLYNTEYLSSI	363
						HLA-A*11:01	1	113	122	10	HCVFENRNEK	17654.3		HLA-DRB1*04:01	97	112	16	LSSILKIKNAQTNSYI	364
						HLA-B*07:02	1	63	73	11	SLNKSGTKPVS	17693.3		HLA-DRB3*01:01	4	18	15	RGYVCDFSSSKYNLD	364
						HLA-A*02:01	1	161	168	8	KDNSNNKY	17709.7		HLA-DRB3*01:01	4	17	14	RGYVCDFSSSKYNL	364
						HLA-A*24:02	1	15	24	10	YNLDFDDYYA	17730.5		HLA-DRB1*04:01	96	111	16	YLSSILKIKNAQTNSY	364
						HLA-A*01:01	1	66	74	9	KSGTKPVSI	17764.4		HLA-DRB5*01:01	6	17	12	YVCDFSSSKYNL	364
						HLA-A*01:01	1	76	86	11	QIFSSDEIQVS	17824.6		HLA-DRB1*04:01	97	113	17	LSSILKIKNAQTNSYIH	365
						HLA-A*01:01	1	22	31	10	YYADVTCYHE	17856.7		HLA-DRB1*04:01	76	89	14	QIFSSDEIQVSASN	365
						HLA-B*07:02	1	58	67	10	CFEEVSLNKS	17857.5		HLA-DRB1*15:01	99	111	13	SILKIKNAQTNSY	366
						HLA-B*07:02	1	129	139	11	GVAKIAVKNYP	17898.2		HLA-DRB1*04:01	97	114	18	LSSILKIKNAQTNSYIHC	367
						HLA-A*02:01	1	125	133	9	EIHKGVAKI	17910.6		HLA-DRB5*01:01	90	103	14	SLYNTEYLSSILKI	367
						HLA-B*07:02	1	88	98	11	SNSLYNTEYLS	18022.3		HLA-DRB5*01:01	89	103	15	NSLYNTEYLSSILKI	367
						HLA-A*24:02	1	72	79	8	VSIYQIFS	18036		HLA-DRB1*15:01	81	94	14	DEIQVSASNSLYNT	368
						HLA-A*03:01	1	132	140	9	KIAVKNYPI	18063.4		HLA-DRB1*15:01	81	95	15	DEIQVSASNSLYNTE	368
						HLA-A*11:01	1	130	138	9	VAKIAVKNY	18084.2		HLA-DRB1*15:01	95	110	16	EYLSSILKIKNAQTNS	369
						HLA-A*11:01	1	22	32	11	YYADVTCYHEI	18117.6		HLA-DRB1*13:02	129	143	15	GVAKIAVKNYPIQNE	369
						HLA-A*24:02	1	77	85	9	IFSSDEIQV	18139.7		HLA-DRB1*13:02	128	142	15	KGVAKIAVKNYPIQN	369
						HLA-A*24:02	1	95	105	11	EYLSSILKIKN	18158.5		HLA-DRB1*15:01	79	92	14	SSDEIQVSASNSLY	369
						HLA-A*24:02	1	53	63	11	NILTKCFEEVS	18200.4		HLA-DRB1*15:01	78	92	15	FSSDEIQVSASNSLY	369
						HLA-A*11:01	1	150	158	9	VVDLYNQLD	18209.6		HLA-DRB1*15:01	100	113	14	ILKIKNAQTNSYIH	369
						HLA-A*01:01	1	67	75	9	SGTKPVSIY	18262.1		HLA-DRB5*01:01	5	16	12	GYVCDFSSSKYN	369
						HLA-A*24:02	1	73	81	9	SIYQIFSSD	18265.4		HLA-DRB1*13:02	129	142	14	GVAKIAVKNYPIQN	370
						HLA-A*11:01	1	32	39	8	IGQGDTIG	18270.9		HLA-DRB1*15:01	80	92	13	SDEIQVSASNSLY	370
						HLA-A*02:01	1	122	132	11	KNKEIHKGVAK	18277.2		HLA-DRB1*01:01	125	138	14	EIHKGVAKIAVKNY	370
						HLA-A*11:01	1	63	71	9	SLNKSGTKP	18335.8		HLA-DRB1*15:01	81	93	13	DEIQVSASNSLYN	371
						HLA-B*07:02	1	56	66	11	TKCFEEVSLNK	18357.4		HLA-DRB1*15:01	100	114	15	ILKIKNAQTNSYIHC	371
						HLA-B*07:02	1	27	36	10	TCYHEIGQGD	18400.1		HLA-DRB1*15:01	100	112	13	ILKIKNAQTNSYI	371
						HLA-A*01:01	1	97	107	11	LSSILKIKNAQ	18451		HLA-DRB1*07:01	169	185	17	RVTAEPGHILYILGSEF	371
						HLA-A*24:02	1	23	33	11	YADVTCYHEIG	18453.6		HLA-DRB1*01:01	132	146	15	KIAVKNYPIQNENLT	371
						HLA-A*11:01	1	105	113	9	NAQTNSYIH	18462.9		HLA-DRB1*07:01	168	185	18	YRVTAEPGHILYILGSEF	371
						HLA-A*11:01	1	94	103	10	TEYLSSILKI	18486.3		HLA-DRB3*01:01	4	15	12	RGYVCDFSSSKY	372
						HLA-B*07:02	1	136	145	10	KNYPIQNENL	18613.2		HLA-DRB4*01:01	92	106	15	YNTEYLSSILKIKNA	372
						HLA-A*24:02	1	142	149	8	NENLTNKH	18626.9		HLA-DRB1*01:01	54	68	15	ILTKCFEEVSLNKSG	372
						HLA-A*24:02	1	48	58	11	GRENTNILTKC	18667.2		HLA-DRB1*13:02	60	75	16	EEVSLNKSGTKPVSIY	373
						HLA-A*02:01	1	104	112	9	KNAQTNSYI	18668.5		HLA-DRB1*13:02	59	75	17	FEEVSLNKSGTKPVSIY	373
						HLA-A*24:02	1	60	67	8	EEVSLNKS	18669.8		HLA-DRB1*13:02	60	76	17	EEVSLNKSGTKPVSIYQ	373
						HLA-A*02:01	1	114	121	8	CVFENRNE	18672.8		HLA-DRB1*13:02	58	75	18	CFEEVSLNKSGTKPVSIY	373
						HLA-A*01:01	1	96	105	10	YLSSILKIKN	18741.3		HLA-DRB1*13:02	59	76	18	FEEVSLNKSGTKPVSIYQ	373
						HLA-A*11:01	1	10	18	9	FSSSKYNLD	18762.9		HLA-DRB1*13:02	60	77	18	EEVSLNKSGTKPVSIYQI	373
						HLA-B*07:02	1	127	135	9	HKGVAKIAV	18788.4		HLA-DRB1*13:02	130	143	14	VAKIAVKNYPIQNE	374
						HLA-A*01:01	1	128	135	8	KGVAKIAV	18790.6		HLA-DRB3*01:01	4	16	13	RGYVCDFSSSKYN	374
						HLA-A*24:02	1	45	54	10	YRDGRENTNI	18824.4		HLA-DRB1*13:02	130	144	15	VAKIAVKNYPIQNEN	374
						HLA-A*01:01	1	163	170	8	NSNNKYRV	18833.9		HLA-DRB1*13:02	130	142	13	VAKIAVKNYPIQN	374
						HLA-A*02:01	1	27	37	11	TCYHEIGQGDT	18876		HLA-DRB1*07:01	170	185	16	VTAEPGHILYILGSEF	374
						HLA-A*02:01	1	65	75	11	NKSGTKPVSIY	18876		HLA-DRB1*07:01	91	103	13	LYNTEYLSSILKI	374
						HLA-A*11:01	1	101	111	11	LKIKNAQTNSY	18884.3		HLA-DRB1*13:02	61	76	16	EVSLNKSGTKPVSIYQ	374
						HLA-B*07:02	1	2	12	11	RGRGYVCDFSS	18915.2		HLA-DRB1*13:02	61	77	17	EVSLNKSGTKPVSIYQI	374
						HLA-A*03:01	1	95	105	11	EYLSSILKIKN	19001.6		HLA-DRB1*01:01	55	68	14	LTKCFEEVSLNKSG	374
						HLA-A*24:02	1	14	24	11	KYNLDFDDYYA	19014.3		HLA-DRB1*01:01	56	68	13	TKCFEEVSLNKSG	374
						HLA-A*24:02	1	167	174	8	KYRVTAEP	19016.9		HLA-DRB1*13:02	61	78	18	EVSLNKSGTKPVSIYQIF	374
						HLA-A*11:01	1	26	34	9	VTCYHEIGQ	19023.9		HLA-DRB1*07:01	65	78	14	NKSGTKPVSIYQIF	375
						HLA-A*01:01	1	88	95	8	SNSLYNTE	19052		HLA-DRB1*15:01	99	110	12	SILKIKNAQTNS	375
						HLA-A*24:02	1	100	110	11	ILKIKNAQTNS	19058.1		HLA-DRB1*01:01	125	139	15	EIHKGVAKIAVKNYP	375
						HLA-A*01:01	1	72	80	9	VSIYQIFSS	19078.8		HLA-DRB1*12:01	124	138	15	KEIHKGVAKIAVKNY	377
						HLA-A*24:02	1	173	183	11	EPGHILYILGS	19102.1		HLA-DRB1*13:02	59	74	16	FEEVSLNKSGTKPVSI	377
						HLA-A*02:01	1	163	170	8	NSNNKYRV	19151.8		HLA-DRB1*07:01	91	104	14	LYNTEYLSSILKIK	377
						HLA-A*02:01	1	37	46	10	TIGVIIPKYR	19163.7		HLA-DRB1*15:01	36	50	15	DTIGVIIPKYRDGRE	377
						HLA-A*01:01	1	11	18	8	SSSKYNLD	19184		HLA-DRB1*13:02	58	74	17	CFEEVSLNKSGTKPVSI	377
						HLA-A*24:02	1	96	106	11	YLSSILKIKNA	19190.2		HLA-DRB1*13:02	57	74	18	KCFEEVSLNKSGTKPVSI	377
						HLA-A*02:01	1	23	30	8	YADVTCYH	19196		HLA-DRB1*15:01	77	91	15	IFSSDEIQVSASNSL	378
						HLA-B*07:02	1	11	19	9	SSSKYNLDF	19226		HLA-DRB1*07:01	65	79	15	NKSGTKPVSIYQIFS	378
						HLA-B*07:02	1	88	95	8	SNSLYNTE	19275.7		HLA-DRB1*04:05	94	111	18	TEYLSSILKIKNAQTNSY	378
						HLA-A*02:01	1	19	27	9	FDDYYADVT	19280.1		HLA-DRB4*01:01	93	107	15	NTEYLSSILKIKNAQ	378
						HLA-A*11:01	1	177	185	9	ILYILGSEF	19288.6		HLA-DRB1*04:05	97	113	17	LSSILKIKNAQTNSYIH	379
						HLA-A*03:01	1	160	170	11	SKDNSNNKYRV	19310.3		HLA-DRB5*01:01	99	112	14	SILKIKNAQTNSYI	379
						HLA-A*11:01	1	157	164	8	LDLSKDNS	19353.5		HLA-DRB5*01:01	99	113	15	SILKIKNAQTNSYIH	379
						HLA-B*07:02	1	90	99	10	SLYNTEYLSS	19400.8		HLA-DRB1*04:05	95	112	18	EYLSSILKIKNAQTNSYI	379
						HLA-B*07:02	1	93	101	9	NTEYLSSIL	19403.9		HLA-DRB1*04:05	97	112	16	LSSILKIKNAQTNSYI	380
						HLA-A*01:01	1	58	66	9	CFEEVSLNK	19433.5		HLA-DRB1*15:01	73	84	12	SIYQIFSSDEIQ	380
						HLA-B*07:02	1	118	128	11	NRNEKNKEIHK	19445.1		HLA-DRB1*04:05	97	114	18	LSSILKIKNAQTNSYIHC	380
						HLA-A*11:01	1	85	95	11	VSASNSLYNTE	19458.1		HLA-DRB1*04:05	92	109	18	YNTEYLSSILKIKNAQTN	380
						HLA-A*03:01	1	132	142	11	KIAVKNYPIQN	19533.9		HLA-DRB1*04:05	91	108	18	LYNTEYLSSILKIKNAQT	380
						HLA-A*01:01	1	158	165	8	DLSKDNSN	19540.7		HLA-DRB1*07:01	66	78	13	KSGTKPVSIYQIF	380
						HLA-A*01:01	1	45	54	10	YRDGRENTNI	19579.4		HLA-DRB4*01:01	93	106	14	NTEYLSSILKIKNA	380
						HLA-A*02:01	1	76	83	8	QIFSSDEI	19597.9		HLA-DRB1*15:01	36	49	14	DTIGVIIPKYRDGR	380
						HLA-A*01:01	1	45	53	9	YRDGRENTN	19613.3		HLA-DRB1*13:02	62	77	16	VSLNKSGTKPVSIYQI	380
						HLA-A*24:02	1	162	169	8	DNSNNKYR	19639.9		HLA-DRB1*13:02	62	78	17	VSLNKSGTKPVSIYQIF	380
						HLA-A*24:02	1	82	92	11	EIQVSASNSLY	19682.5		HLA-DRB1*13:02	62	79	18	VSLNKSGTKPVSIYQIFS	380
						HLA-B*07:02	1	5	15	11	GYVCDFSSSKY	19806.6		HLA-DRB1*04:05	67	82	16	SGTKPVSIYQIFSSDE	381
						HLA-B*07:02	1	49	59	11	RENTNILTKCF	19852.3		HLA-DRB1*04:01	98	113	16	SSILKIKNAQTNSYIH	381
						HLA-A*24:02	1	58	66	9	CFEEVSLNK	19889.8		HLA-DRB1*04:05	66	82	17	KSGTKPVSIYQIFSSDE	381
						HLA-A*11:01	1	116	123	8	FENRNEKN	19895.7		HLA-DRB1*04:05	95	111	17	EYLSSILKIKNAQTNSY	381
						HLA-A*03:01	1	42	52	11	IPKYRDGRENT	19897.1		HLA-DRB1*04:05	65	82	18	NKSGTKPVSIYQIFSSDE	381
						HLA-B*07:02	1	150	159	10	VVDLYNQLDL	19898.5		HLA-DRB1*01:01	93	105	13	NTEYLSSILKIKN	381
						HLA-B*07:02	1	106	115	10	AQTNSYIHCV	19944.4		HLA-DRB1*04:05	96	112	17	YLSSILKIKNAQTNSYI	382
						HLA-A*11:01	1	18	28	11	DFDDYYADVTC	19957.2		HLA-DRB1*04:05	92	108	17	YNTEYLSSILKIKNAQT	382
						HLA-B*07:02	1	91	98	8	LYNTEYLS	19999.1		HLA-DRB1*07:01	65	77	13	NKSGTKPVSIYQI	382
						HLA-A*11:01	1	10	17	8	FSSSKYNL	20079.8		HLA-DRB1*04:05	96	113	18	YLSSILKIKNAQTNSYIH	382
						HLA-A*24:02	1	42	52	11	IPKYRDGRENT	20141		HLA-DRB4*01:01	80	94	15	SDEIQVSASNSLYNT	382
						HLA-A*01:01	1	12	19	8	SSKYNLDF	20274		HLA-DRB1*01:01	54	67	14	ILTKCFEEVSLNKS	382
						HLA-B*07:02	1	148	155	8	KHVVDLYN	20324		HLA-DRB1*01:01	53	67	15	NILTKCFEEVSLNKS	382
						HLA-A*24:02	1	72	82	11	VSIYQIFSSDE	20327.3		HLA-DRB1*15:01	98	113	16	SSILKIKNAQTNSYIH	383
						HLA-A*02:01	1	175	182	8	GHILYILG	20333.4		HLA-DRB1*04:01	98	114	17	SSILKIKNAQTNSYIHC	383
						HLA-A*01:01	1	62	69	8	VSLNKSGT	20367.6		HLA-DRB1*15:01	78	91	14	FSSDEIQVSASNSL	383
						HLA-B*07:02	1	83	93	11	IQVSASNSLYN	20408.4		HLA-DRB1*04:01	98	115	18	SSILKIKNAQTNSYIHCV	383
						HLA-A*02:01	1	34	44	11	QGDTIGVIIPK	20460.2		HLA-DRB1*15:01	98	115	18	SSILKIKNAQTNSYIHCV	383
						HLA-B*07:02	1	46	53	8	RDGRENTN	20464.9		HLA-DRB1*07:01	66	79	14	KSGTKPVSIYQIFS	383
						HLA-B*07:02	1	47	57	11	DGRENTNILTK	20502.7		HLA-DRB1*15:01	81	92	12	DEIQVSASNSLY	383
						HLA-A*11:01	1	140	147	8	IQNENLTN	20547.5		HLA-DRB1*01:01	57	68	12	KCFEEVSLNKSG	383
						HLA-A*02:01	1	45	54	10	YRDGRENTNI	20581.6		HLA-DRB1*04:05	96	111	16	YLSSILKIKNAQTNSY	384
						HLA-A*02:01	1	161	171	11	KDNSNNKYRVT	20649.5		HLA-DRB1*15:01	98	114	17	SSILKIKNAQTNSYIHC	384
						HLA-A*24:02	1	50	60	11	ENTNILTKCFE	20657.6		HLA-DRB1*15:01	79	91	13	SSDEIQVSASNSL	384
						HLA-A*24:02	1	120	127	8	NEKNKEIH	20708.1		HLA-DRB4*01:01	79	93	15	SSDEIQVSASNSLYN	384
						HLA-A*11:01	1	69	76	8	TKPVSIYQ	20737.7		HLA-DRB1*13:02	95	112	18	EYLSSILKIKNAQTNSYI	384
						HLA-B*07:02	1	44	52	9	KYRDGRENT	20791.7		HLA-DRB1*15:01	80	91	12	SDEIQVSASNSL	384
						HLA-A*01:01	1	37	47	11	TIGVIIPKYRD	20797.9		HLA-DRB1*07:01	66	80	15	KSGTKPVSIYQIFSS	385
						HLA-A*03:01	1	37	47	11	TIGVIIPKYRD	20834.8		HLA-DRB4*01:01	80	93	14	SDEIQVSASNSLYN	385
						HLA-A*24:02	1	108	115	8	TNSYIHCV	20851.6		HLA-DRB1*01:01	55	67	13	LTKCFEEVSLNKS	385
						HLA-A*24:02	1	19	28	10	FDDYYADVTC	20879.5		HLA-DRB1*01:01	56	67	12	TKCFEEVSLNKS	385
						HLA-B*07:02	1	149	156	8	HVVDLYNQ	20893.4		HLA-DRB5*01:01	91	103	13	LYNTEYLSSILKI	386
						HLA-A*24:02	1	35	45	11	GDTIGVIIPKY	20896.8		HLA-DRB4*01:01	79	92	14	SSDEIQVSASNSLY	386
						HLA-A*02:01	1	9	16	8	DFSSSKYN	20903.1		HLA-DRB1*15:01	99	116	18	SILKIKNAQTNSYIHCVF	386
						HLA-A*24:02	1	145	153	9	LTNKHVVDL	20923.3		HLA-DRB1*15:01	35	48	14	GDTIGVIIPKYRDG	386
						HLA-A*03:01	1	61	71	11	EVSLNKSGTKP	20931		HLA-DRB1*15:01	34	48	15	QGDTIGVIIPKYRDG	386
						HLA-A*02:01	1	168	178	11	YRVTAEPGHIL	20936.8		HLA-DRB5*01:01	89	102	14	NSLYNTEYLSSILK	387
						HLA-A*02:01	1	78	86	9	FSSDEIQVS	20946.4		HLA-DRB5*01:01	88	102	15	SNSLYNTEYLSSILK	387
						HLA-B*07:02	1	164	174	11	SNNKYRVTAEP	20980.2		HLA-DRB5*01:01	96	107	12	YLSSILKIKNAQ	387
						HLA-A*24:02	1	103	113	11	IKNAQTNSYIH	20993.3		HLA-DRB4*01:01	80	92	13	SDEIQVSASNSLY	387
						HLA-A*24:02	1	133	141	9	IAVKNYPIQ	21019.9		HLA-DRB1*07:01	66	77	12	KSGTKPVSIYQI	387
						HLA-A*11:01	1	150	157	8	VVDLYNQL	21026.2		HLA-DRB5*01:01	90	102	13	SLYNTEYLSSILK	388
						HLA-A*03:01	1	75	85	11	YQIFSSDEIQV	21027.6		HLA-DRB1*15:01	99	114	16	SILKIKNAQTNSYIHC	390
						HLA-A*24:02	1	132	142	11	KIAVKNYPIQN	21090.2		HLA-DRB1*15:01	99	115	17	SILKIKNAQTNSYIHCV	390
						HLA-A*03:01	1	87	97	11	ASNSLYNTEYL	21124.7		HLA-DRB4*01:01	79	91	13	SSDEIQVSASNSL	390
						HLA-B*07:02	1	160	170	11	SKDNSNNKYRV	21174.3		HLA-DRB1*04:01	99	114	16	SILKIKNAQTNSYIHC	391
						HLA-A*02:01	1	81	91	11	DEIQVSASNSL	21179.2		HLA-DRB1*04:01	99	115	17	SILKIKNAQTNSYIHCV	391
						HLA-A*02:01	1	173	183	11	EPGHILYILGS	21179.2		HLA-DRB1*04:01	99	116	18	SILKIKNAQTNSYIHCVF	391
						HLA-B*07:02	1	54	61	8	ILTKCFEE	21184.1		HLA-DRB1*13:02	58	73	16	CFEEVSLNKSGTKPVS	391
						HLA-A*24:02	1	123	133	11	NKEIHKGVAKI	21187.5		HLA-DRB1*13:02	57	73	17	KCFEEVSLNKSGTKPVS	391
						HLA-A*02:01	1	109	116	8	NSYIHCVF	21193.9		HLA-DRB4*01:01	80	91	12	SDEIQVSASNSL	391
						HLA-A*11:01	1	51	60	10	NTNILTKCFE	21225.1		HLA-DRB1*13:02	56	73	18	TKCFEEVSLNKSGTKPVS	391
						HLA-A*01:01	1	36	46	11	DTIGVIIPKYR	21233.4		HLA-DRB1*13:02	97	113	17	LSSILKIKNAQTNSYIH	392
						HLA-A*24:02	1	52	59	8	TNILTKCF	21239.3		HLA-DRB1*13:02	96	113	18	YLSSILKIKNAQTNSYIH	392
						HLA-A*03:01	1	22	30	9	YYADVTCYH	21271.6		HLA-DRB1*15:01	100	116	17	ILKIKNAQTNSYIHCVF	392
						HLA-A*24:02	1	37	47	11	TIGVIIPKYRD	21383.6		HLA-DRB1*13:02	97	112	16	LSSILKIKNAQTNSYI	393
						HLA-A*03:01	1	143	153	11	ENLTNKHVVDL	21418.5		HLA-DRB1*13:02	96	112	17	YLSSILKIKNAQTNSYI	393
						HLA-B*07:02	1	64	73	10	LNKSGTKPVS	21420		HLA-DRB1*13:02	57	72	16	KCFEEVSLNKSGTKPV	393
						HLA-A*11:01	1	96	105	10	YLSSILKIKN	21421.5		HLA-DRB1*13:02	56	72	17	TKCFEEVSLNKSGTKPV	393
						HLA-A*24:02	1	147	154	8	NKHVVDLY	21435.8		HLA-DRB1*01:01	74	88	15	IYQIFSSDEIQVSAS	393
						HLA-A*03:01	1	101	111	11	LKIKNAQTNSY	21467.9		HLA-DRB1*15:01	100	117	18	ILKIKNAQTNSYIHCVFE	393
						HLA-A*03:01	1	81	91	11	DEIQVSASNSL	21567		HLA-DRB1*13:02	55	72	18	LTKCFEEVSLNKSGTKPV	393
						HLA-A*02:01	1	48	58	11	GRENTNILTKC	21573		HLA-DRB4*01:01	96	108	13	YLSSILKIKNAQT	394
						HLA-A*11:01	1	112	119	8	IHCVFENR	21615.2		HLA-DRB5*01:01	99	111	13	SILKIKNAQTNSY	394
						HLA-A*01:01	1	55	64	10	LTKCFEEVSL	21617.2		HLA-DRB1*13:02	97	114	18	LSSILKIKNAQTNSYIHC	394
						HLA-A*24:02	1	89	99	11	NSLYNTEYLSS	21631.2		HLA-DRB1*01:01	62	73	12	VSLNKSGTKPVS	394
						HLA-B*07:02	1	1	8	8	VRGRGYVC	21727.5		HLA-DRB1*13:02	98	113	16	SSILKIKNAQTNSYIH	395
						HLA-A*02:01	1	32	39	8	IGQGDTIG	21737.5		HLA-DRB1*01:01	150	164	15	VVDLYNQLDLSKDNS	395
						HLA-A*01:01	1	15	25	11	YNLDFDDYYAD	21778.1		HLA-DRB1*15:01	100	111	12	ILKIKNAQTNSY	396
						HLA-A*11:01	1	43	53	11	PKYRDGRENTN	21882.7		HLA-DRB1*13:02	166	180	15	NKYRVTAEPGHILYI	397
						HLA-A*11:01	1	12	19	8	SSKYNLDF	21966.5		HLA-DRB1*04:05	94	110	17	TEYLSSILKIKNAQTNS	397
						HLA-A*03:01	1	27	37	11	TCYHEIGQGDT	21968		HLA-DRB1*13:02	98	114	17	SSILKIKNAQTNSYIHC	397
						HLA-A*24:02	1	77	86	10	IFSSDEIQVS	22015.1		HLA-DRB1*13:02	95	111	17	EYLSSILKIKNAQTNSY	397
						HLA-B*07:02	1	80	87	8	SDEIQVSA	22029.8		HLA-DRB1*04:05	93	110	18	NTEYLSSILKIKNAQTNS	397
						HLA-A*03:01	1	169	178	10	RVTAEPGHIL	22039.4		HLA-DRB1*15:01	100	115	16	ILKIKNAQTNSYIHCV	397
						HLA-B*07:02	1	24	34	11	ADVTCYHEIGQ	22070.4		HLA-DRB1*07:01	69	85	17	TKPVSIYQIFSSDEIQV	397
						HLA-A*11:01	1	11	20	10	SSSKYNLDFD	22072.4		HLA-DRB1*13:02	98	115	18	SSILKIKNAQTNSYIHCV	397
						HLA-A*02:01	1	94	101	8	TEYLSSIL	22090.7		HLA-DRB1*13:02	94	111	18	TEYLSSILKIKNAQTNSY	397
						HLA-A*01:01	1	22	30	9	YYADVTCYH	22108		HLA-DRB1*15:01	34	47	14	QGDTIGVIIPKYRD	397
						HLA-B*07:02	1	160	167	8	SKDNSNNK	22131.5		HLA-DRB1*15:01	33	47	15	GQGDTIGVIIPKYRD	397
						HLA-A*01:01	1	161	171	11	KDNSNNKYRVT	22183		HLA-DRB1*07:01	68	85	18	GTKPVSIYQIFSSDEIQV	397
						HLA-A*02:01	1	151	158	8	VDLYNQLD	22243.9		HLA-DRB1*15:01	35	47	13	GDTIGVIIPKYRD	397
						HLA-A*11:01	1	72	81	10	VSIYQIFSSD	22276.7		HLA-DRB1*04:05	94	109	16	TEYLSSILKIKNAQTN	398
						HLA-A*24:02	1	117	127	11	ENRNEKNKEIH	22288.5		HLA-DRB1*04:05	93	109	17	NTEYLSSILKIKNAQTN	398
						HLA-A*11:01	1	38	46	9	IGVIIPKYR	22299.8		HLA-DRB1*13:02	99	114	16	SILKIKNAQTNSYIHC	399
						HLA-B*07:02	1	53	62	10	NILTKCFEEV	22326.5		HLA-DRB1*04:05	74	85	12	IYQIFSSDEIQV	399
						HLA-A*01:01	1	78	88	11	FSSDEIQVSAS	22336.8		HLA-DRB1*13:02	99	115	17	SILKIKNAQTNSYIHCV	399
						HLA-A*24:02	1	103	112	10	IKNAQTNSYI	22372.8		HLA-DRB1*13:02	99	116	18	SILKIKNAQTNSYIHCVF	399
						HLA-A*11:01	1	51	58	8	NTNILTKC	22374.8		HLA-DRB1*07:01	69	86	18	TKPVSIYQIFSSDEIQVS	399
						HLA-A*03:01	1	174	184	11	PGHILYILGSE	22376.4		HLA-DRB1*04:05	93	108	16	NTEYLSSILKIKNAQT	400
						HLA-A*02:01	1	69	76	8	TKPVSIYQ	22398		HLA-DRB1*04:01	100	115	16	ILKIKNAQTNSYIHCV	400
						HLA-A*24:02	1	94	103	10	TEYLSSILKI	22424.4		HLA-DRB1*04:01	100	116	17	ILKIKNAQTNSYIHCVF	400
						HLA-A*11:01	1	138	147	10	YPIQNENLTN	22431.1		HLA-DRB1*04:01	100	117	18	ILKIKNAQTNSYIHCVFE	400
						HLA-B*07:02	1	164	172	9	SNNKYRVTA	22433.1		HLA-DRB1*12:01	125	139	15	EIHKGVAKIAVKNYP	401
						HLA-A*01:01	1	7	14	8	VCDFSSSK	22435.7		HLA-DRB4*01:01	99	112	14	SILKIKNAQTNSYI	401
						HLA-A*24:02	1	69	79	11	TKPVSIYQIFS	22443		HLA-DRB1*04:05	95	110	16	EYLSSILKIKNAQTNS	401
						HLA-A*03:01	1	39	48	10	GVIIPKYRDG	22500.9		HLA-DRB1*13:02	100	115	16	ILKIKNAQTNSYIHCV	401
						HLA-A*03:01	1	21	29	9	DYYADVTCY	22584		HLA-DRB1*07:01	70	85	16	KPVSIYQIFSSDEIQV	401
						HLA-A*24:02	1	157	167	11	LDLSKDNSNNK	22598.5		HLA-DRB1*13:02	100	116	17	ILKIKNAQTNSYIHCVF	401
						HLA-A*03:01	1	44	53	10	KYRDGRENTN	22656.9		HLA-DRB1*13:02	100	117	18	ILKIKNAQTNSYIHCVFE	401
						HLA-A*02:01	1	170	177	8	VTAEPGHI	22657.4		HLA-DRB4*01:01	99	113	15	SILKIKNAQTNSYIH	402
						HLA-A*24:02	1	85	93	9	VSASNSLYN	22889.2		HLA-DRB1*07:01	72	87	16	VSIYQIFSSDEIQVSA	402
						HLA-A*24:02	1	35	42	8	GDTIGVII	22916.1		HLA-DRB4*01:01	81	94	14	DEIQVSASNSLYNT	402
						HLA-A*02:01	1	32	41	10	IGQGDTIGVI	22934		HLA-DRB4*01:01	81	95	15	DEIQVSASNSLYNTE	402
						HLA-A*01:01	1	150	157	8	VVDLYNQL	22958.3		HLA-DRB1*07:01	72	88	17	VSIYQIFSSDEIQVSAS	402
						HLA-A*24:02	1	151	159	9	VDLYNQLDL	22994.8		HLA-DRB1*07:01	71	88	18	PVSIYQIFSSDEIQVSAS	402
						HLA-A*02:01	1	87	97	11	ASNSLYNTEYL	23009.6		HLA-DRB1*07:01	72	89	18	VSIYQIFSSDEIQVSASN	402
						HLA-B*07:02	1	45	52	8	YRDGRENT	23068		HLA-DRB1*07:01	71	86	16	PVSIYQIFSSDEIQVS	403
						HLA-A*01:01	1	147	157	11	NKHVVDLYNQL	23068.5		HLA-DRB1*07:01	70	86	17	KPVSIYQIFSSDEIQVS	403
						HLA-A*11:01	1	102	109	8	KIKNAQTN	23107.9		HLA-DRB1*07:01	71	87	17	PVSIYQIFSSDEIQVSA	403
						HLA-A*02:01	1	47	57	11	DGRENTNILTK	23115.9		HLA-DRB1*01:01	129	143	15	GVAKIAVKNYPIQNE	403
						HLA-A*01:01	1	24	34	11	ADVTCYHEIGQ	23121.7		HLA-DRB1*07:01	70	87	18	KPVSIYQIFSSDEIQVSA	403
						HLA-A*24:02	1	88	95	8	SNSLYNTE	23128.1		HLA-DRB1*01:01	129	141	13	GVAKIAVKNYPIQ	403
						HLA-A*03:01	1	33	43	11	GQGDTIGVIIP	23216.1		HLA-DRB1*01:01	129	142	14	GVAKIAVKNYPIQN	404
						HLA-B*07:02	1	32	41	10	IGQGDTIGVI	23217.7		HLA-DRB1*01:01	74	87	14	IYQIFSSDEIQVSA	404
						HLA-A*11:01	1	131	140	10	AKIAVKNYPI	23219.3		HLA-DRB1*13:02	167	181	15	KYRVTAEPGHILYIL	405
						HLA-B*07:02	1	170	177	8	VTAEPGHI	23227.9		HLA-DRB1*04:01	5	19	15	GYVCDFSSSKYNLDF	405
						HLA-A*11:01	1	129	137	9	GVAKIAVKN	23243.4		HLA-DRB1*01:01	89	106	18	NSLYNTEYLSSILKIKNA	405
						HLA-A*24:02	1	72	81	10	VSIYQIFSSD	23319.5		HLA-DRB1*13:02	167	180	14	KYRVTAEPGHILYI	406
						HLA-A*01:01	1	175	185	11	GHILYILGSEF	23335.7		HLA-DRB4*01:01	81	93	13	DEIQVSASNSLYN	406
						HLA-B*07:02	1	13	23	11	SKYNLDFDDYY	23432		HLA-DRB5*01:01	80	94	15	SDEIQVSASNSLYNT	406
						HLA-A*01:01	1	120	130	11	NEKNKEIHKGV	23443.4		HLA-DRB1*15:01	91	105	15	LYNTEYLSSILKIKN	407
						HLA-A*02:01	1	13	20	8	SKYNLDFD	23453.6		HLA-DRB5*01:01	91	102	12	LYNTEYLSSILK	407
						HLA-A*02:01	1	64	71	8	LNKSGTKP	23453.6		HLA-DRB5*01:01	92	103	12	YNTEYLSSILKI	407
						HLA-A*02:01	1	86	93	8	SASNSLYN	23453.6		HLA-DRB1*13:02	96	111	16	YLSSILKIKNAQTNSY	408
						HLA-A*02:01	1	107	116	10	QTNSYIHCVF	23468.2		HLA-DRB1*04:01	5	18	14	GYVCDFSSSKYNLD	408
						HLA-B*07:02	1	39	48	10	GVIIPKYRDG	23486.6		HLA-DRB1*01:01	125	137	13	EIHKGVAKIAVKN	408
						HLA-A*11:01	1	97	106	10	LSSILKIKNA	23488.2		HLA-DRB1*01:01	88	104	17	SNSLYNTEYLSSILKIK	408
						HLA-A*24:02	1	95	104	10	EYLSSILKIK	23535.3		HLA-DRB1*01:01	87	104	18	ASNSLYNTEYLSSILKIK	408
						HLA-A*03:01	1	23	33	11	YADVTCYHEIG	23539.1		HLA-DRB1*01:01	88	105	18	SNSLYNTEYLSSILKIKN	408
						HLA-A*03:01	1	68	77	10	GTKPVSIYQI	23561.3		HLA-DRB1*01:01	149	162	14	HVVDLYNQLDLSKD	409
						HLA-A*11:01	1	120	127	8	NEKNKEIH	23591.7		HLA-DRB4*01:01	81	92	12	DEIQVSASNSLY	409
						HLA-A*11:01	1	94	101	8	TEYLSSIL	23591.7		HLA-DRB1*01:01	149	163	15	HVVDLYNQLDLSKDN	409
						HLA-A*24:02	1	105	115	11	NAQTNSYIHCV	23609.1		HLA-DRB1*01:01	125	136	12	EIHKGVAKIAVK	409
						HLA-A*24:02	1	89	97	9	NSLYNTEYL	23639		HLA-DRB1*13:02	159	172	14	LSKDNSNNKYRVTA	410
						HLA-B*07:02	1	132	139	8	KIAVKNYP	23659.7		HLA-DRB5*01:01	80	93	14	SDEIQVSASNSLYN	410
						HLA-A*11:01	1	103	110	8	IKNAQTNS	23700.6		HLA-DRB5*01:01	79	93	15	SSDEIQVSASNSLYN	410
						HLA-A*24:02	1	135	142	8	VKNYPIQN	23721.4		HLA-DRB1*13:02	159	173	15	LSKDNSNNKYRVTAE	410
						HLA-A*24:02	1	61	68	8	EVSLNKSG	23830.9		HLA-DRB1*07:01	74	85	12	IYQIFSSDEIQV	410
						HLA-A*24:02	1	128	138	11	KGVAKIAVKNY	23882.5		HLA-DRB1*01:01	90	106	17	SLYNTEYLSSILKIKNA	410
						HLA-A*03:01	1	57	67	11	KCFEEVSLNKS	23921.6		HLA-DRB1*01:01	94	105	12	TEYLSSILKIKN	410
						HLA-A*11:01	1	175	182	8	GHILYILG	23975.1		HLA-DRB1*01:01	89	100	12	NSLYNTEYLSSI	410
						HLA-A*11:01	1	106	114	9	AQTNSYIHC	24004.9		HLA-DRB1*01:01	90	107	18	SLYNTEYLSSILKIKNAQ	410
						HLA-A*02:01	1	72	81	10	VSIYQIFSSD	24014.9		HLA-DRB1*13:02	159	171	13	LSKDNSNNKYRVT	411
						HLA-A*02:01	1	141	150	10	QNENLTNKHV	24070.2		HLA-DRB1*01:01	74	86	13	IYQIFSSDEIQVS	411
						HLA-A*01:01	1	26	35	10	VTCYHEIGQG	24088		HLA-DRB1*01:01	129	140	12	GVAKIAVKNYPI	411
						HLA-A*01:01	1	159	169	11	LSKDNSNNKYR	24155.7		HLA-DRB1*07:01	74	87	14	IYQIFSSDEIQVSA	412
						HLA-A*11:01	1	176	184	9	HILYILGSE	24171.3		HLA-DRB1*07:01	74	88	15	IYQIFSSDEIQVSAS	412
						HLA-A*02:01	1	115	125	11	VFENRNEKNKE	24205.3		HLA-DRB1*07:01	74	86	13	IYQIFSSDEIQVS	412
						HLA-A*02:01	1	4	13	10	RGYVCDFSSS	24348.9		HLA-DRB5*01:01	81	94	14	DEIQVSASNSLYNT	412
						HLA-A*03:01	1	63	72	10	SLNKSGTKPV	24389.3		HLA-DRB1*13:02	159	170	12	LSKDNSNNKYRV	412
						HLA-A*24:02	1	54	62	9	ILTKCFEEV	24413.5		HLA-DRB1*04:01	76	88	13	QIFSSDEIQVSAS	413
						HLA-A*03:01	1	100	110	11	ILKIKNAQTNS	24422.5		HLA-DRB5*01:01	81	95	15	DEIQVSASNSLYNTE	413
						HLA-B*07:02	1	86	93	8	SASNSLYN	24434.9		HLA-DRB1*13:02	63	80	18	SLNKSGTKPVSIYQIFSS	413
						HLA-A*01:01	1	144	153	10	NLTNKHVVDL	24479.4		HLA-DRB1*13:02	63	76	14	SLNKSGTKPVSIYQ	413
						HLA-B*07:02	1	150	160	11	VVDLYNQLDLS	24479.9		HLA-DRB1*13:02	63	77	15	SLNKSGTKPVSIYQI	413
						HLA-A*24:02	1	112	119	8	IHCVFENR	24498.5		HLA-DRB1*13:02	63	75	13	SLNKSGTKPVSIY	413
						HLA-B*07:02	1	52	59	8	TNILTKCF	24547.7		HLA-DRB1*01:01	89	104	16	NSLYNTEYLSSILKIK	413
						HLA-A*24:02	1	156	166	11	QLDLSKDNSNN	24551.6		HLA-DRB1*13:02	63	78	16	SLNKSGTKPVSIYQIF	413
						HLA-A*24:02	1	167	177	11	KYRVTAEPGHI	24551.6		HLA-DRB1*15:01	36	48	13	DTIGVIIPKYRDG	413
						HLA-A*11:01	1	53	61	9	NILTKCFEE	24564.1		HLA-DRB1*01:01	150	163	14	VVDLYNQLDLSKDN	413
						HLA-A*01:01	1	71	79	9	PVSIYQIFS	24634.9		HLA-DRB1*01:01	89	105	17	NSLYNTEYLSSILKIKN	413
						HLA-B*07:02	1	103	113	11	IKNAQTNSYIH	24649.6		HLA-DRB1*13:02	63	79	17	SLNKSGTKPVSIYQIFS	413
						HLA-A*24:02	1	26	36	11	VTCYHEIGQGD	24664.9		HLA-DRB1*01:01	150	162	13	VVDLYNQLDLSKD	413
						HLA-A*02:01	1	52	61	10	TNILTKCFEE	24687.7		HLA-DRB1*08:02	128	142	15	KGVAKIAVKNYPIQN	414
						HLA-A*01:01	1	36	44	9	DTIGVIIPK	24691.6		HLA-DRB1*09:01	77	94	18	IFSSDEIQVSASNSLYNT	414
						HLA-B*07:02	1	73	83	11	SIYQIFSSDEI	24763.4		HLA-DRB1*01:01	93	104	12	NTEYLSSILKIK	414
						HLA-A*02:01	1	167	177	11	KYRVTAEPGHI	24769.1		HLA-DRB4*01:01	174	185	12	PGHILYILGSEF	415
						HLA-A*02:01	1	69	77	9	TKPVSIYQI	24780.5		HLA-DRB1*01:01	73	90	18	SIYQIFSSDEIQVSASNS	415
						HLA-A*24:02	1	126	136	11	IHKGVAKIAVK	24835.9		HLA-DRB1*13:02	166	179	14	NKYRVTAEPGHILY	416
						HLA-A*24:02	1	156	163	8	QLDLSKDN	24839.3		HLA-DRB1*13:02	165	179	15	NNKYRVTAEPGHILY	416
						HLA-A*03:01	1	85	93	9	VSASNSLYN	24877.1		HLA-DRB1*09:01	80	96	17	SDEIQVSASNSLYNTEY	416
						HLA-A*24:02	1	19	29	11	FDDYYADVTCY	24893.2		HLA-DRB1*09:01	80	97	18	SDEIQVSASNSLYNTEYL	416
						HLA-A*11:01	1	162	172	11	DNSNNKYRVTA	24894.3		HLA-DRB1*09:01	79	96	18	SSDEIQVSASNSLYNTEY	416
						HLA-A*03:01	1	167	176	10	KYRVTAEPGH	24957.4		HLA-DRB1*01:01	91	106	16	LYNTEYLSSILKIKNA	416
						HLA-A*11:01	1	91	98	8	LYNTEYLS	25047.2		HLA-DRB1*01:01	91	107	17	LYNTEYLSSILKIKNAQ	416
						HLA-A*02:01	1	10	17	8	FSSSKYNL	25073.2		HLA-DRB1*09:01	83	100	18	IQVSASNSLYNTEYLSSI	416
						HLA-A*24:02	1	96	105	10	YLSSILKIKN	25102.7		HLA-DRB1*09:01	77	93	17	IFSSDEIQVSASNSLYN	417
						HLA-A*03:01	1	102	110	9	KIKNAQTNS	25107.3		HLA-DRB1*09:01	76	93	18	QIFSSDEIQVSASNSLYN	417
						HLA-A*01:01	1	66	73	8	KSGTKPVS	25173.3		HLA-DRB5*01:01	81	93	13	DEIQVSASNSLYN	417
						HLA-A*11:01	1	128	138	11	KGVAKIAVKNY	25182.6		HLA-DRB1*13:02	63	74	12	SLNKSGTKPVSI	417
						HLA-B*07:02	1	104	113	10	KNAQTNSYIH	25224.4		HLA-DRB4*01:01	99	111	13	SILKIKNAQTNSY	418
						HLA-B*07:02	1	147	156	10	NKHVVDLYNQ	25224.4		HLA-DRB1*09:01	79	94	16	SSDEIQVSASNSLYNT	418
						HLA-A*24:02	1	4	11	8	RGYVCDFS	25242.9		HLA-DRB1*09:01	80	95	16	SDEIQVSASNSLYNTE	418
						HLA-A*03:01	1	91	101	11	LYNTEYLSSIL	25280.8		HLA-DRB1*09:01	123	136	14	NKEIHKGVAKIAVK	418
						HLA-B*07:02	1	78	87	10	FSSDEIQVSA	25282.5		HLA-DRB1*09:01	79	95	17	SSDEIQVSASNSLYNTE	418
						HLA-A*02:01	1	165	175	11	NNKYRVTAEPG	25287.7		HLA-DRB1*09:01	78	94	17	FSSDEIQVSASNSLYNT	418
						HLA-A*11:01	1	120	128	9	NEKNKEIHK	25310.5		HLA-DRB1*09:01	122	136	15	KNKEIHKGVAKIAVK	418
						HLA-A*11:01	1	19	26	8	FDDYYADV	25337.3		HLA-DRB1*09:01	78	95	18	FSSDEIQVSASNSLYNTE	418
						HLA-A*01:01	1	58	67	10	CFEEVSLNKS	25339.6		HLA-DRB1*01:01	90	105	16	SLYNTEYLSSILKIKN	418
						HLA-A*11:01	1	149	157	9	HVVDLYNQL	25368.8		HLA-DRB1*13:02	64	80	17	LNKSGTKPVSIYQIFSS	419
						HLA-B*07:02	1	62	72	11	VSLNKSGTKPV	25398.6		HLA-DRB1*13:02	64	81	18	LNKSGTKPVSIYQIFSSD	419
						HLA-A*24:02	1	6	16	11	YVCDFSSSKYN	25414.4		HLA-DRB1*13:02	64	77	14	LNKSGTKPVSIYQI	419
						HLA-A*11:01	1	60	67	8	EEVSLNKS	25454.2		HLA-DRB1*13:02	64	78	15	LNKSGTKPVSIYQIF	419
						HLA-A*11:01	1	172	179	8	AEPGHILY	25454.2		HLA-DRB1*13:02	64	76	13	LNKSGTKPVSIYQ	419
						HLA-A*03:01	1	32	42	11	IGQGDTIGVII	25456		HLA-DRB1*13:02	64	79	16	LNKSGTKPVSIYQIFS	419
						HLA-A*03:01	1	130	138	9	VAKIAVKNY	25574.1		HLA-DRB1*13:02	64	75	12	LNKSGTKPVSIY	419
						HLA-A*01:01	1	78	85	8	FSSDEIQV	25582.3		HLA-DRB1*12:01	126	140	15	IHKGVAKIAVKNYPI	420
						HLA-A*11:01	1	152	162	11	DLYNQLDLSKD	25591.8		HLA-DRB1*13:02	165	178	14	NNKYRVTAEPGHIL	420
						HLA-A*24:02	1	29	38	10	YHEIGQGDTI	25806		HLA-DRB1*13:02	166	178	13	NKYRVTAEPGHIL	420
						HLA-A*01:01	1	61	68	8	EVSLNKSG	25819		HLA-DRB1*13:02	164	178	15	SNNKYRVTAEPGHIL	420
						HLA-A*24:02	1	92	99	8	YNTEYLSS	25890.5		HLA-DRB1*07:01	73	88	16	SIYQIFSSDEIQVSAS	420
						HLA-A*03:01	1	175	185	11	GHILYILGSEF	25929.3		HLA-DRB1*07:01	73	89	17	SIYQIFSSDEIQVSASN	420
						HLA-A*01:01	1	12	21	10	SSKYNLDFDD	25929.8		HLA-DRB1*01:01	147	161	15	NKHVVDLYNQLDLSK	420
						HLA-A*11:01	1	2	12	11	RGRGYVCDFSS	25947.8		HLA-DRB1*07:01	73	90	18	SIYQIFSSDEIQVSASNS	420
						HLA-A*11:01	1	166	173	8	NKYRVTAE	25987.2		HLA-DRB1*09:01	78	93	16	FSSDEIQVSASNSLYN	421
						HLA-A*03:01	1	19	29	11	FDDYYADVTCY	25989		HLA-DRB1*09:01	122	135	14	KNKEIHKGVAKIAV	421
						HLA-B*07:02	1	34	44	11	QGDTIGVIIPK	25990.2		HLA-DRB1*09:01	123	135	13	NKEIHKGVAKIAV	421
						HLA-A*01:01	1	156	164	9	QLDLSKDNS	26034.5		HLA-DRB1*09:01	121	135	15	EKNKEIHKGVAKIAV	421
						HLA-B*07:02	1	99	107	9	SILKIKNAQ	26054.9		HLA-DRB1*07:01	68	83	16	GTKPVSIYQIFSSDEI	421
						HLA-A*24:02	1	36	43	8	DTIGVIIP	26069.9		HLA-DRB1*07:01	67	83	17	SGTKPVSIYQIFSSDEI	421
						HLA-A*11:01	1	102	110	9	KIKNAQTNS	26079.5		HLA-DRB1*01:01	130	143	14	VAKIAVKNYPIQNE	422
						HLA-A*03:01	1	170	177	8	VTAEPGHI	26114.4		HLA-DRB1*01:01	130	144	15	VAKIAVKNYPIQNEN	422
						HLA-A*03:01	1	163	172	10	NSNNKYRVTA	26133.6		HLA-DRB1*09:01	124	138	15	KEIHKGVAKIAVKNY	423
						HLA-A*01:01	1	130	138	9	VAKIAVKNY	26154.7		HLA-DRB1*09:01	123	137	15	NKEIHKGVAKIAVKN	423
						HLA-B*07:02	1	59	68	10	FEEVSLNKSG	26171		HLA-DRB1*01:01	74	90	17	IYQIFSSDEIQVSASNS	423
						HLA-A*02:01	1	156	166	11	QLDLSKDNSNN	26176.4		HLA-DQA1*01:01/DQB1*05:01	13	27	15	SKYNLDFDDYYADVT	424
						HLA-A*01:01	1	172	182	11	AEPGHILYILG	26183		HLA-DRB1*09:01	81	96	16	DEIQVSASNSLYNTEY	424
						HLA-A*11:01	1	52	62	11	TNILTKCFEEV	26187.9		HLA-DRB1*09:01	81	97	17	DEIQVSASNSLYNTEYL	424
						HLA-A*11:01	1	163	173	11	NSNNKYRVTAE	26308.7		HLA-DRB1*09:01	81	98	18	DEIQVSASNSLYNTEYLS	424
						HLA-A*11:01	1	116	124	9	FENRNEKNK	26320.9		HLA-DRB1*09:01	124	136	13	KEIHKGVAKIAVK	425
						HLA-A*24:02	1	65	74	10	NKSGTKPVSI	26346.3		HLA-DRB1*07:01	69	84	16	TKPVSIYQIFSSDEIQ	425
						HLA-B*07:02	1	99	106	8	SILKIKNA	26363.9		HLA-DRB1*01:01	148	161	14	KHVVDLYNQLDLSK	425
						HLA-A*24:02	1	27	37	11	TCYHEIGQGDT	26368.2		HLA-DRB1*01:01	151	165	15	VDLYNQLDLSKDNSN	425
						HLA-A*24:02	1	160	167	8	SKDNSNNK	26371.8		HLA-DRB1*01:01	130	141	12	VAKIAVKNYPIQ	425
						HLA-A*24:02	1	17	27	11	LDFDDYYADVT	26429		HLA-DRB1*13:02	167	179	13	KYRVTAEPGHILY	426
						HLA-A*24:02	1	2	9	8	RGRGYVCD	26432.6		HLA-DRB1*07:01	68	84	17	GTKPVSIYQIFSSDEIQ	426
						HLA-A*03:01	1	74	84	11	IYQIFSSDEIQ	26472.2		HLA-DRB1*01:01	130	142	13	VAKIAVKNYPIQN	426
						HLA-A*11:01	1	172	181	10	AEPGHILYIL	26536.9		HLA-DRB1*07:01	67	84	18	SGTKPVSIYQIFSSDEIQ	426
						HLA-A*03:01	1	34	41	8	QGDTIGVI	26538.7		HLA-DRB1*09:01	82	97	16	EIQVSASNSLYNTEYL	427
						HLA-A*24:02	1	148	156	9	KHVVDLYNQ	26584.6		HLA-DRB1*09:01	82	98	17	EIQVSASNSLYNTEYLS	427
						HLA-A*03:01	1	154	164	11	YNQLDLSKDNS	26655.7		HLA-DRB1*09:01	82	99	18	EIQVSASNSLYNTEYLSS	427
						HLA-A*24:02	1	76	83	8	QIFSSDEI	26677.2		HLA-DRB1*01:01	3	17	15	GRGYVCDFSSSKYNL	427
						HLA-B*07:02	1	162	172	11	DNSNNKYRVTA	26718.4		HLA-DRB1*07:01	74	89	16	IYQIFSSDEIQVSASN	428
						HLA-B*07:02	1	45	55	11	YRDGRENTNIL	26718.4		HLA-DRB1*09:01	124	135	12	KEIHKGVAKIAV	428
						HLA-B*07:02	1	142	151	10	NENLTNKHVV	26719		HLA-DRB1*07:01	74	90	17	IYQIFSSDEIQVSASNS	428
						HLA-A*24:02	1	150	158	9	VVDLYNQLD	26830.6		HLA-DRB1*15:01	36	47	12	DTIGVIIPKYRD	428
						HLA-B*07:02	1	144	153	10	NLTNKHVVDL	26842.3		HLA-DRB1*09:01	124	137	14	KEIHKGVAKIAVKN	430
						HLA-A*03:01	1	22	31	10	YYADVTCYHE	26865.8		HLA-DRB1*13:02	167	178	12	KYRVTAEPGHIL	430
						HLA-A*11:01	1	26	35	10	VTCYHEIGQG	26906.1		HLA-DRB1*04:01	76	87	12	QIFSSDEIQVSA	430
						HLA-A*24:02	1	103	110	8	IKNAQTNS	26924		HLA-DRB1*01:01	151	164	14	VDLYNQLDLSKDNS	430
						HLA-A*03:01	1	11	20	10	SSSKYNLDFD	26927.7		HLA-DPA1*01:03/DPB1*02:01	87	103	17	ASNSLYNTEYLSSILKI	431
						HLA-A*24:02	1	3	13	11	GRGYVCDFSSS	26982.4		HLA-DPA1*01:03/DPB1*02:01	91	105	15	LYNTEYLSSILKIKN	431
						HLA-A*11:01	1	114	123	10	CVFENRNEKN	27030.2		HLA-DPA1*01:03/DPB1*02:01	87	104	18	ASNSLYNTEYLSSILKIK	431
						HLA-A*02:01	1	8	18	11	CDFSSSKYNLD	27096.3		HLA-DPA1*01:03/DPB1*02:01	86	103	18	SASNSLYNTEYLSSILKI	431
						HLA-A*02:01	1	110	119	10	SYIHCVFENR	27131.9		HLA-DRB1*01:01	88	103	16	SNSLYNTEYLSSILKI	431
						HLA-A*02:01	1	154	164	11	YNQLDLSKDNS	27158.8		HLA-DRB1*01:01	87	103	17	ASNSLYNTEYLSSILKI	431
						HLA-B*07:02	1	134	141	8	AVKNYPIQ	27165		HLA-DRB1*01:01	86	103	18	SASNSLYNTEYLSSILKI	431
						HLA-A*03:01	1	126	135	10	IHKGVAKIAV	27176.9		HLA-DRB1*04:05	99	113	15	SILKIKNAQTNSYIH	433
						HLA-A*11:01	1	79	86	8	SSDEIQVS	27337.6		HLA-DPA1*01:03/DPB1*02:01	91	104	14	LYNTEYLSSILKIK	433
						HLA-A*02:01	1	14	24	11	KYNLDFDDYYA	27347		HLA-DRB1*09:01	83	98	16	IQVSASNSLYNTEYLS	433
						HLA-A*01:01	1	19	26	8	FDDYYADV	27348.9		HLA-DRB1*04:05	129	143	15	GVAKIAVKNYPIQNE	433
						HLA-A*24:02	1	150	159	10	VVDLYNQLDL	27398.1		HLA-DRB1*07:01	99	113	15	SILKIKNAQTNSYIH	433
						HLA-B*07:02	1	3	13	11	GRGYVCDFSSS	27403.8		HLA-DRB5*01:01	99	110	12	SILKIKNAQTNS	433
						HLA-B*07:02	1	128	138	11	KGVAKIAVKNY	27403.8		HLA-DRB1*09:01	83	99	17	IQVSASNSLYNTEYLSS	433
						HLA-B*07:02	1	87	96	10	ASNSLYNTEY	27404.4		HLA-DRB1*04:05	99	112	14	SILKIKNAQTNSYI	434
						HLA-A*03:01	1	172	179	8	AEPGHILY	27408.2		HLA-DPA1*01:03/DPB1*02:01	91	103	13	LYNTEYLSSILKI	434
						HLA-A*11:01	1	175	185	11	GHILYILGSEF	27422.1		HLA-DRB4*01:01	97	108	12	LSSILKIKNAQT	434
						HLA-A*11:01	1	145	153	9	LTNKHVVDL	27434.7		HLA-DRB1*15:01	90	104	15	SLYNTEYLSSILKIK	434
						HLA-A*11:01	1	130	137	8	VAKIAVKN	27463.8		HLA-DRB1*07:01	100	114	15	ILKIKNAQTNSYIHC	436
						HLA-B*07:02	1	13	22	10	SKYNLDFDDY	27467.6		HLA-DRB4*01:01	91	105	15	LYNTEYLSSILKIKN	436
						HLA-A*01:01	1	6	13	8	YVCDFSSS	27475.1		HLA-DPA1*01:03/DPB1*02:01	88	104	17	SNSLYNTEYLSSILKIK	437
						HLA-A*01:01	1	71	78	8	PVSIYQIF	27475.1		HLA-DPA1*01:03/DPB1*02:01	147	161	15	NKHVVDLYNQLDLSK	437
						HLA-A*01:01	1	85	92	8	VSASNSLY	27475.1		HLA-DPA1*01:03/DPB1*02:01	88	105	18	SNSLYNTEYLSSILKIKN	437
						HLA-A*01:01	1	72	79	8	VSIYQIFS	27538.5		HLA-DPA1*01:03/DPB1*02:01	88	103	16	SNSLYNTEYLSSILKI	438
						HLA-A*24:02	1	113	120	8	HCVFENRN	27551.2		HLA-DRB1*13:02	164	177	14	SNNKYRVTAEPGHI	438
						HLA-A*03:01	1	96	103	8	YLSSILKI	27598.2		HLA-DRB1*13:02	165	177	13	NNKYRVTAEPGHI	438
						HLA-A*03:01	1	173	180	8	EPGHILYI	27598.2		HLA-DRB1*13:02	163	177	15	NSNNKYRVTAEPGHI	438
						HLA-A*01:01	1	68	75	8	GTKPVSIY	27602		HLA-DRB1*13:02	166	177	12	NKYRVTAEPGHI	438
						HLA-A*11:01	1	110	118	9	SYIHCVFEN	27624.9		HLA-DRB4*01:01	92	105	14	YNTEYLSSILKIKN	438
						HLA-A*24:02	1	121	131	11	EKNKEIHKGVA	27674.5		HLA-DRB1*01:01	68	82	15	GTKPVSIYQIFSSDE	438
						HLA-A*01:01	1	112	119	8	IHCVFENR	27729.4		HLA-DRB1*07:01	100	113	14	ILKIKNAQTNSYIH	439
						HLA-A*02:01	1	106	114	9	AQTNSYIHC	27740.2		HLA-DRB1*01:01	92	107	16	YNTEYLSSILKIKNAQ	439
						HLA-A*02:01	1	126	135	10	IHKGVAKIAV	27763.9		HLA-DRB1*01:01	69	82	14	TKPVSIYQIFSSDE	439
						HLA-A*02:01	1	168	177	10	YRVTAEPGHI	27763.9		HLA-DRB1*01:01	123	140	18	NKEIHKGVAKIAVKNYPI	440
						HLA-A*11:01	1	114	121	8	CVFENRNE	27781.8		HLA-DRB1*04:05	130	144	15	VAKIAVKNYPIQNEN	441
						HLA-A*01:01	1	51	61	11	NTNILTKCFEE	27798.4		HLA-DRB1*07:01	99	112	14	SILKIKNAQTNSYI	441
						HLA-A*01:01	1	109	117	9	NSYIHCVFE	27832.4		HLA-DRB1*12:01	126	139	14	IHKGVAKIAVKNYP	442
						HLA-B*07:02	1	171	180	10	TAEPGHILYI	27849.7		HLA-DPA1*01:03/DPB1*02:01	87	102	16	ASNSLYNTEYLSSILK	442
						HLA-A*01:01	1	95	105	11	EYLSSILKIKN	27862.5		HLA-DPA1*01:03/DPB1*02:01	86	102	17	SASNSLYNTEYLSSILK	442
						HLA-A*01:01	1	159	167	9	LSKDNSNNK	27896.5		HLA-DPA1*01:03/DPB1*02:01	85	102	18	VSASNSLYNTEYLSSILK	442
						HLA-B*07:02	1	154	164	11	YNQLDLSKDNS	27977.6		HLA-DPA1*01:03/DPB1*02:01	89	106	18	NSLYNTEYLSSILKIKNA	443
						HLA-A*02:01	1	83	92	10	IQVSASNSLY	28020.8		HLA-DRB1*04:05	130	143	14	VAKIAVKNYPIQNE	443
						HLA-A*01:01	1	15	22	8	YNLDFDDY	28050.5		HLA-DPA1*01:03/DPB1*02:01	89	104	16	NSLYNTEYLSSILKIK	444
						HLA-A*03:01	1	2	11	10	RGRGYVCDFS	28132		HLA-DRB1*04:05	100	113	14	ILKIKNAQTNSYIH	444
						HLA-A*02:01	1	146	153	8	TNKHVVDL	28132.6		HLA-DPA1*01:03/DPB1*02:01	89	105	17	NSLYNTEYLSSILKIKN	444
						HLA-A*01:01	1	149	158	10	HVVDLYNQLD	28170.9		HLA-DRB1*01:01	4	17	14	RGYVCDFSSSKYNL	444
						HLA-A*01:01	1	77	84	8	IFSSDEIQ	28179.9		HLA-DPA1*01:03/DPB1*02:01	86	101	16	SASNSLYNTEYLSSIL	445
						HLA-A*11:01	1	44	54	11	KYRDGRENTNI	28190.3		HLA-DRB1*04:05	100	112	13	ILKIKNAQTNSYI	445
						HLA-A*24:02	1	154	161	8	YNQLDLSK	28192.9		HLA-DPA1*01:03/DPB1*02:01	85	101	17	VSASNSLYNTEYLSSIL	445
						HLA-A*01:01	1	134	141	8	AVKNYPIQ	28244.9		HLA-DPA1*01:03/DPB1*02:01	84	101	18	QVSASNSLYNTEYLSSIL	445
						HLA-A*24:02	1	138	145	8	YPIQNENL	28257.9		HLA-DRB1*01:01	124	141	18	KEIHKGVAKIAVKNYPIQ	445
						HLA-A*03:01	1	13	22	10	SKYNLDFDDY	28261.8		HLA-DPA1*01:03/DPB1*02:01	90	105	16	SLYNTEYLSSILKIKN	446
						HLA-A*24:02	1	149	159	11	HVVDLYNQLDL	28384.4		HLA-DPA1*01:03/DPB1*02:01	90	106	17	SLYNTEYLSSILKIKNA	446
						HLA-A*01:01	1	87	95	9	ASNSLYNTE	28415.2		HLA-DPA1*01:03/DPB1*02:01	90	107	18	SLYNTEYLSSILKIKNAQ	446
						HLA-A*11:01	1	43	50	8	PKYRDGRE	28428.9		HLA-DRB1*01:01	124	140	17	KEIHKGVAKIAVKNYPI	446
						HLA-B*07:02	1	123	133	11	NKEIHKGVAKI	28432.2		HLA-DRB1*11:01	124	138	15	KEIHKGVAKIAVKNY	447
						HLA-B*07:02	1	111	118	8	YIHCVFEN	28445.3		HLA-DRB1*07:01	75	88	14	YQIFSSDEIQVSAS	447
						HLA-A*24:02	1	57	67	11	KCFEEVSLNKS	28449.9		HLA-DRB1*07:01	75	89	15	YQIFSSDEIQVSASN	447
						HLA-A*01:01	1	168	177	10	YRVTAEPGHI	28497.1		HLA-DRB1*07:01	75	87	13	YQIFSSDEIQVSA	447
						HLA-B*07:02	1	126	133	8	IHKGVAKI	28510.8		HLA-DRB1*07:01	75	86	12	YQIFSSDEIQVS	447
						HLA-A*01:01	1	41	51	11	IIPKYRDGREN	28511.5		HLA-DRB5*01:01	79	92	14	SSDEIQVSASNSLY	448
						HLA-A*24:02	1	93	103	11	NTEYLSSILKI	28515.4		HLA-DRB5*01:01	78	92	15	FSSDEIQVSASNSLY	448
						HLA-A*11:01	1	9	16	8	DFSSSKYN	28560.1		HLA-DRB1*07:01	100	112	13	ILKIKNAQTNSYI	448
						HLA-A*01:01	1	153	162	10	LYNQLDLSKD	28628.6		HLA-DRB5*01:01	80	92	13	SDEIQVSASNSLY	448
						HLA-A*02:01	1	96	106	11	YLSSILKIKNA	28701.9		HLA-DRB1*01:01	72	88	17	VSIYQIFSSDEIQVSAS	448
						HLA-A*01:01	1	175	182	8	GHILYILG	28703.8		HLA-DRB1*01:01	72	89	18	VSIYQIFSSDEIQVSASN	448
						HLA-B*07:02	1	57	64	8	KCFEEVSL	28708.5		HLA-DRB1*04:05	100	114	15	ILKIKNAQTNSYIHC	449
						HLA-A*02:01	1	53	61	9	NILTKCFEE	28781.3		HLA-DRB1*04:05	151	164	14	VDLYNQLDLSKDNS	449
						HLA-A*02:01	1	58	65	8	CFEEVSLN	28787.9		HLA-DRB1*01:01	72	87	16	VSIYQIFSSDEIQVSA	449
						HLA-A*24:02	1	34	42	9	QGDTIGVII	28815.8		HLA-DRB1*01:01	71	88	18	PVSIYQIFSSDEIQVSAS	449
						HLA-A*24:02	1	130	137	8	VAKIAVKN	28849.6		HLA-DRB1*07:01	65	82	18	NKSGTKPVSIYQIFSSDE	450
						HLA-B*07:02	1	166	176	11	NKYRVTAEPGH	28894.2		HLA-DRB1*01:01	71	87	17	PVSIYQIFSSDEIQVSA	450
						HLA-A*02:01	1	159	166	8	LSKDNSNN	28920.8		HLA-DRB1*01:01	70	87	18	KPVSIYQIFSSDEIQVSA	450
						HLA-A*11:01	1	66	74	9	KSGTKPVSI	28993.5		HLA-DPA1*01:03/DPB1*02:01	146	160	15	TNKHVVDLYNQLDLS	451
						HLA-A*24:02	1	139	149	11	PIQNENLTNKH	29045.6		HLA-DPA1*01:03/DPB1*02:01	147	160	14	NKHVVDLYNQLDLS	452
						HLA-A*02:01	1	107	117	11	QTNSYIHCVFE	29101.1		HLA-DPA1*01:03/DPB1*02:01	6	19	14	YVCDFSSSKYNLDF	452
						HLA-A*24:02	1	19	26	8	FDDYYADV	29116.6		HLA-DPA1*01:03/DPB1*02:01	5	19	15	GYVCDFSSSKYNLDF	452
						HLA-A*02:01	1	34	41	8	QGDTIGVI	29121.2		HLA-DPA1*01:03/DPB1*02:01	7	20	14	VCDFSSSKYNLDFD	452
						HLA-A*02:01	1	57	66	10	KCFEEVSLNK	29139.4		HLA-DPA1*01:03/DPB1*02:01	7	19	13	VCDFSSSKYNLDF	452
						HLA-A*01:01	1	50	59	10	ENTNILTKCF	29160.8		HLA-DRB4*01:01	93	105	13	NTEYLSSILKIKN	452
						HLA-B*07:02	1	64	74	11	LNKSGTKPVSI	29161.5		HLA-DPA1*01:03/DPB1*02:01	6	20	15	YVCDFSSSKYNLDFD	453
						HLA-A*24:02	1	32	42	11	IGQGDTIGVII	29179.6		HLA-DRB1*07:01	92	105	14	YNTEYLSSILKIKN	453
						HLA-A*03:01	1	125	135	11	EIHKGVAKIAV	29227.4		HLA-DRB1*07:01	92	106	15	YNTEYLSSILKIKNA	453
						HLA-A*02:01	1	78	88	11	FSSDEIQVSAS	29235.5		HLA-DRB1*01:01	71	86	16	PVSIYQIFSSDEIQVS	453
						HLA-A*24:02	1	118	125	8	NRNEKNKE	29251		HLA-DRB1*01:01	70	86	17	KPVSIYQIFSSDEIQVS	453
						HLA-A*01:01	1	55	63	9	LTKCFEEVS	29278.6		HLA-DRB1*01:01	69	86	18	TKPVSIYQIFSSDEIQVS	453
						HLA-A*01:01	1	147	154	8	NKHVVDLY	29304.9		HLA-DRB1*04:05	151	163	13	VDLYNQLDLSKDN	454
						HLA-A*11:01	1	176	183	8	HILYILGS	29360.3		HLA-DPA1*01:03/DPB1*02:01	7	21	15	VCDFSSSKYNLDFDD	454
						HLA-A*01:01	1	76	85	10	QIFSSDEIQV	29430.7		HLA-DRB1*01:01	136	150	15	KNYPIQNENLTNKHV	454
						HLA-A*24:02	1	176	183	8	HILYILGS	29453.7		HLA-DRB1*04:05	99	111	13	SILKIKNAQTNSY	455
						HLA-A*03:01	1	99	108	10	SILKIKNAQT	29457.8		HLA-DRB5*01:01	81	92	12	DEIQVSASNSLY	456
						HLA-A*01:01	1	132	139	8	KIAVKNYP	29508		HLA-DRB1*01:01	151	163	13	VDLYNQLDLSKDN	456
						HLA-A*02:01	1	142	151	10	NENLTNKHVV	29544.7		HLA-DRB1*01:01	151	162	12	VDLYNQLDLSKD	456
						HLA-A*01:01	1	177	185	9	ILYILGSEF	29549.5		HLA-DRB1*15:01	89	103	15	NSLYNTEYLSSILKI	457
						HLA-A*24:02	1	17	25	9	LDFDDYYAD	29623.1		HLA-DRB1*13:02	156	171	16	QLDLSKDNSNNKYRVT	457
						HLA-A*01:01	1	17	26	10	LDFDDYYADV	29634.7		HLA-DRB1*13:02	155	171	17	NQLDLSKDNSNNKYRVT	457
						HLA-B*07:02	1	79	86	8	SSDEIQVS	29649		HLA-DRB1*13:02	156	172	17	QLDLSKDNSNNKYRVTA	457
						HLA-A*03:01	1	53	62	10	NILTKCFEEV	29662		HLA-DRB1*13:02	155	172	18	NQLDLSKDNSNNKYRVTA	457
						HLA-A*02:01	1	86	95	10	SASNSLYNTE	29681.1		HLA-DRB1*13:02	154	171	18	YNQLDLSKDNSNNKYRVT	457
						HLA-A*24:02	1	30	38	9	HEIGQGDTI	29691.4		HLA-DRB1*13:02	156	173	18	QLDLSKDNSNNKYRVTAE	457
						HLA-A*02:01	1	151	159	9	VDLYNQLDL	29724.2		HLA-DPA1*01:03/DPB1*02:01	146	159	14	TNKHVVDLYNQLDL	458
						HLA-A*03:01	1	103	112	10	IKNAQTNSYI	29730.3		HLA-DPA1*01:03/DPB1*02:01	145	159	15	LTNKHVVDLYNQLDL	458
						HLA-A*03:01	1	89	98	10	NSLYNTEYLS	29730.3		HLA-DRB1*07:01	65	80	16	NKSGTKPVSIYQIFSS	458
						HLA-A*03:01	1	128	137	10	KGVAKIAVKN	29798.9		HLA-DRB1*13:02	155	170	16	NQLDLSKDNSNNKYRV	458
						HLA-A*11:01	1	136	143	8	KNYPIQNE	29837.3		HLA-DRB1*07:01	66	82	17	KSGTKPVSIYQIFSSDE	458
						HLA-A*24:02	1	77	87	11	IFSSDEIQVSA	29859.3		HLA-DRB1*07:01	65	81	17	NKSGTKPVSIYQIFSSD	458
						HLA-A*02:01	1	163	172	10	NSNNKYRVTA	29886.8		HLA-DRB1*13:02	157	172	16	LDLSKDNSNNKYRVTA	458
						HLA-A*01:01	1	80	87	8	SDEIQVSA	29918.5		HLA-DRB1*13:02	154	170	17	YNQLDLSKDNSNNKYRV	458
						HLA-B*07:02	1	40	49	10	VIIPKYRDGR	29979.2		HLA-DRB1*13:02	157	173	17	LDLSKDNSNNKYRVTAE	458
						HLA-B*07:02	1	119	126	8	RNEKNKEI	29992.3		HLA-DRB1*01:01	125	141	17	EIHKGVAKIAVKNYPIQ	458
						HLA-A*03:01	1	147	157	11	NKHVVDLYNQL	30046.2		HLA-DRB1*04:01	92	109	18	YNTEYLSSILKIKNAQTN	458
						HLA-A*24:02	1	88	97	10	SNSLYNTEYL	30110.6		HLA-DRB1*13:02	153	170	18	LYNQLDLSKDNSNNKYRV	458
						HLA-A*24:02	1	102	112	11	KIKNAQTNSYI	30135.6		HLA-DRB1*13:02	157	174	18	LDLSKDNSNNKYRVTAEP	458
						HLA-A*11:01	1	98	106	9	SSILKIKNA	30150.9		HLA-DRB1*01:01	125	142	18	EIHKGVAKIAVKNYPIQN	458
						HLA-B*07:02	1	5	14	10	GYVCDFSSSK	30187		HLA-DPA1*01:03/DPB1*02:01	147	159	13	NKHVVDLYNQLDL	459
						HLA-A*24:02	1	66	76	11	KSGTKPVSIYQ	30205.1		HLA-DRB1*04:05	151	162	12	VDLYNQLDLSKD	459
						HLA-B*07:02	1	110	117	8	SYIHCVFE	30269.8		HLA-DRB1*01:01	125	140	16	EIHKGVAKIAVKNYPI	459
						HLA-A*24:02	1	111	118	8	YIHCVFEN	30278.9		HLA-DRB1*15:01	90	103	14	SLYNTEYLSSILKI	460
						HLA-B*07:02	1	66	75	10	KSGTKPVSIY	30326.3		HLA-DRB1*04:01	94	110	17	TEYLSSILKIKNAQTNS	460
						HLA-A*01:01	1	142	149	8	NENLTNKH	30404.6		HLA-DRB1*04:01	93	110	18	NTEYLSSILKIKNAQTNS	460
						HLA-A*24:02	1	74	81	8	IYQIFSSD	30488.8		HLA-DRB1*04:01	99	110	12	SILKIKNAQTNS	461
						HLA-B*07:02	1	101	110	10	LKIKNAQTNS	30677.5		HLA-DPA1*01:03/DPB1*02:01	4	18	15	RGYVCDFSSSKYNLD	461
						HLA-A*24:02	1	158	165	8	DLSKDNSN	30700.1		HLA-DRB1*15:01	91	104	14	LYNTEYLSSILKIK	462
						HLA-A*03:01	1	26	35	10	VTCYHEIGQG	30704.4		HLA-DRB1*01:01	126	141	16	IHKGVAKIAVKNYPIQ	463
						HLA-A*03:01	1	171	180	10	TAEPGHILYI	30704.4		HLA-DRB1*01:01	70	82	13	KPVSIYQIFSSDE	463
						HLA-A*11:01	1	70	80	11	KPVSIYQIFSS	30768.1		HLA-DRB1*01:01	126	142	17	IHKGVAKIAVKNYPIQN	463
						HLA-A*02:01	1	140	148	9	IQNENLTNK	30768.8		HLA-DRB1*01:01	85	102	18	VSASNSLYNTEYLSSILK	463
						HLA-A*24:02	1	44	54	11	KYRDGRENTNI	30837.6		HLA-DRB1*07:01	75	90	16	YQIFSSDEIQVSASNS	464
						HLA-A*24:02	1	161	168	8	KDNSNNKY	30841.8		HLA-DRB1*01:01	73	89	17	SIYQIFSSDEIQVSASN	464
						HLA-A*24:02	1	168	175	8	YRVTAEPG	30841.8		HLA-DRB1*01:01	126	143	18	IHKGVAKIAVKNYPIQNE	464
						HLA-A*02:01	1	63	71	9	SLNKSGTKP	30982		HLA-DPA1*01:03/DPB1*02:01	85	100	16	VSASNSLYNTEYLSSI	465
						HLA-A*24:02	1	83	90	8	IQVSASNS	30984.2		HLA-DPA1*01:03/DPB1*02:01	84	100	17	QVSASNSLYNTEYLSSI	465
						HLA-A*03:01	1	5	12	8	GYVCDFSS	31037		HLA-DPA1*01:03/DPB1*02:01	83	100	18	IQVSASNSLYNTEYLSSI	465
						HLA-A*03:01	1	14	21	8	KYNLDFDD	31037		HLA-DRB1*01:01	73	88	16	SIYQIFSSDEIQVSAS	465
						HLA-A*03:01	1	111	118	8	YIHCVFEN	31037		HLA-DRB1*01:01	75	89	15	YQIFSSDEIQVSASN	465
						HLA-B*07:02	1	143	153	11	ENLTNKHVVDL	31103.6		HLA-DRB1*07:01	66	81	16	KSGTKPVSIYQIFSSD	466
						HLA-A*03:01	1	29	36	8	YHEIGQGD	31108.6		HLA-DRB1*07:01	93	106	14	NTEYLSSILKIKNA	466
						HLA-B*07:02	1	89	97	9	NSLYNTEYL	31109.3		HLA-DRB1*07:01	93	105	13	NTEYLSSILKIKN	466
						HLA-A*03:01	1	85	94	10	VSASNSLYNT	31131.5		HLA-DPA1*01:03/DPB1*02:01	7	18	12	VCDFSSSKYNLD	466
						HLA-A*11:01	1	155	162	8	NQLDLSKD	31171.7		HLA-DRB1*04:05	100	111	12	ILKIKNAQTNSY	467
						HLA-A*03:01	1	54	61	8	ILTKCFEE	31180.3		HLA-DPA1*01:03/DPB1*02:01	5	18	14	GYVCDFSSSKYNLD	467
						HLA-A*03:01	1	73	80	8	SIYQIFSS	31180.3		HLA-DPA1*01:03/DPB1*02:01	6	18	13	YVCDFSSSKYNLD	467
						HLA-A*03:01	1	102	109	8	KIKNAQTN	31180.3		HLA-DRB1*04:01	93	109	17	NTEYLSSILKIKNAQTN	467
						HLA-A*02:01	1	77	87	11	IFSSDEIQVSA	31182.4		HLA-DRB1*04:01	94	109	16	TEYLSSILKIKNAQTN	468
						HLA-A*11:01	1	132	142	11	KIAVKNYPIQN	31196.1		HLA-DRB1*07:01	93	107	15	NTEYLSSILKIKNAQ	468
						HLA-A*03:01	1	79	86	8	SSDEIQVS	31252.2		HLA-DRB1*15:01	32	46	15	IGQGDTIGVIIPKYR	468
						HLA-A*03:01	1	136	143	8	KNYPIQNE	31252.2		HLA-DRB1*13:02	158	173	16	DLSKDNSNNKYRVTAE	468
						HLA-A*01:01	1	97	104	8	LSSILKIK	31256.5		HLA-DRB1*01:01	87	102	16	ASNSLYNTEYLSSILK	468
						HLA-B*07:02	1	136	143	8	KNYPIQNE	31261.5		HLA-DRB1*13:02	158	174	17	DLSKDNSNNKYRVTAEP	468
						HLA-A*03:01	1	151	158	8	VDLYNQLD	31396.4		HLA-DRB1*01:01	86	102	17	SASNSLYNTEYLSSILK	468
						HLA-A*24:02	1	173	181	9	EPGHILYIL	31450.7		HLA-DRB1*13:02	158	175	18	DLSKDNSNNKYRVTAEPG	468
						HLA-A*03:01	1	145	153	9	LTNKHVVDL	31535.5		HLA-DRB1*15:01	33	46	14	GQGDTIGVIIPKYR	469
						HLA-B*07:02	1	153	163	11	LYNQLDLSKDN	31536.2		HLA-DRB1*15:01	34	46	13	QGDTIGVIIPKYR	469
						HLA-A*02:01	1	45	55	11	YRDGRENTNIL	31543.5		HLA-DRB1*15:01	35	46	12	GDTIGVIIPKYR	469
						HLA-A*01:01	1	74	81	8	IYQIFSSD	31545.7		HLA-DRB1*04:01	95	110	16	EYLSSILKIKNAQTNS	470
						HLA-A*01:01	1	99	108	10	SILKIKNAQT	31608.2		HLA-DRB1*01:01	75	88	14	YQIFSSDEIQVSAS	470
						HLA-A*11:01	1	106	113	8	AQTNSYIH	31678.2		HLA-DRB1*11:01	123	137	15	NKEIHKGVAKIAVKN	471
						HLA-A*01:01	1	56	66	11	TKCFEEVSLNK	31697.1		HLA-DRB1*13:02	159	174	16	LSKDNSNNKYRVTAEP	471
						HLA-A*01:01	1	164	174	11	SNNKYRVTAEP	31697.1		HLA-DRB1*13:02	159	175	17	LSKDNSNNKYRVTAEPG	471
						HLA-B*07:02	1	36	46	11	DTIGVIIPKYR	31754.8		HLA-DRB1*13:02	159	176	18	LSKDNSNNKYRVTAEPGH	471
						HLA-A*01:01	1	153	161	9	LYNQLDLSK	31809		HLA-DRB1*09:01	77	92	16	IFSSDEIQVSASNSLY	473
						HLA-A*03:01	1	48	58	11	GRENTNILTKC	31899.9		HLA-DRB1*09:01	76	92	17	QIFSSDEIQVSASNSLY	473
						HLA-A*02:01	1	88	98	11	SNSLYNTEYLS	31908.8		HLA-DRB1*11:01	123	136	14	NKEIHKGVAKIAVK	473
						HLA-A*11:01	1	49	56	8	RENTNILT	31971.3		HLA-DRB1*11:01	122	136	15	KNKEIHKGVAKIAVK	473
						HLA-A*11:01	1	30	37	8	HEIGQGDT	32045		HLA-DPA1*01:03/DPB1*02:01	91	106	16	LYNTEYLSSILKIKNA	474
						HLA-A*03:01	1	38	46	9	IGVIIPKYR	32047.9		HLA-DPA1*01:03/DPB1*02:01	91	107	17	LYNTEYLSSILKIKNAQ	474
						HLA-A*03:01	1	135	142	8	VKNYPIQN	32053.8		HLA-DRB1*11:01	124	137	14	KEIHKGVAKIAVKN	474
						HLA-A*24:02	1	90	99	10	SLYNTEYLSS	32115.9		HLA-DPA1*01:03/DPB1*02:01	91	108	18	LYNTEYLSSILKIKNAQT	474
						HLA-A*11:01	1	89	98	10	NSLYNTEYLS	32125.5		HLA-DRB1*04:01	91	108	18	LYNTEYLSSILKIKNAQT	474
						HLA-A*01:01	1	163	171	9	NSNNKYRVT	32177.3		HLA-DRB1*01:01	74	89	16	IYQIFSSDEIQVSASN	475
						HLA-A*24:02	1	4	13	10	RGYVCDFSSS	32189.9		HLA-DRB1*08:02	128	141	14	KGVAKIAVKNYPIQ	477
						HLA-A*11:01	1	55	64	10	LTKCFEEVSL	32199.6		HLA-DRB1*11:01	35	49	15	GDTIGVIIPKYRDGR	477
						HLA-A*02:01	1	25	32	8	DVTCYHEI	32226.3		HLA-DRB1*11:01	124	136	13	KEIHKGVAKIAVK	477
						HLA-A*11:01	1	161	168	8	KDNSNNKY	32341.5		HLA-DRB1*08:02	127	141	15	HKGVAKIAVKNYPIQ	478
						HLA-A*03:01	1	98	105	8	SSILKIKN	32350.4		HLA-DRB1*09:01	74	88	15	IYQIFSSDEIQVSAS	479
						HLA-B*07:02	1	113	120	8	HCVFENRN	32360.1		HLA-DRB1*07:01	99	111	13	SILKIKNAQTNSY	479
						HLA-A*11:01	1	4	12	9	RGYVCDFSS	32381.7		HLA-DRB1*01:01	1	15	15	VRGRGYVCDFSSSKY	479
						HLA-A*02:01	1	170	179	10	VTAEPGHILY	32395.2		HLA-DRB1*04:01	6	19	14	YVCDFSSSKYNLDF	480
						HLA-A*11:01	1	170	177	8	VTAEPGHI	32416		HLA-DRB1*09:01	74	87	14	IYQIFSSDEIQVSA	480
						HLA-B*07:02	1	75	84	10	YQIFSSDEIQ	32420.5		HLA-DRB1*04:01	6	20	15	YVCDFSSSKYNLDFD	480
						HLA-A*03:01	1	36	43	8	DTIGVIIP	32425		HLA-DRB1*01:01	2	16	15	RGRGYVCDFSSSKYN	480
						HLA-A*03:01	1	70	77	8	KPVSIYQI	32425		HLA-DRB1*01:01	2	15	14	RGRGYVCDFSSSKY	480
						HLA-A*03:01	1	175	182	8	GHILYILG	32425		HLA-DRB1*09:01	74	86	13	IYQIFSSDEIQVS	481
						HLA-A*24:02	1	13	20	8	SKYNLDFD	32444.4		HLA-DRB1*04:01	92	108	17	YNTEYLSSILKIKNAQT	481
						HLA-A*24:02	1	78	87	10	FSSDEIQVSA	32487.8		HLA-DRB1*01:01	3	16	14	GRGYVCDFSSSKYN	482
						HLA-A*01:01	1	62	71	10	VSLNKSGTKP	32568.7		HLA-DRB1*01:01	3	15	13	GRGYVCDFSSSKY	482
						HLA-A*03:01	1	133	140	8	IAVKNYPI	32574.7		HLA-DRB1*12:01	125	138	14	EIHKGVAKIAVKNY	483
						HLA-A*03:01	1	72	79	8	VSIYQIFS	32574.7		HLA-DRB1*04:01	70	84	15	KPVSIYQIFSSDEIQ	484
						HLA-A*11:01	1	174	181	8	PGHILYIL	32640.7		HLA-DRB1*04:01	71	85	15	PVSIYQIFSSDEIQV	484
						HLA-A*03:01	1	76	83	8	QIFSSDEI	32725		HLA-DRB1*04:01	6	18	13	YVCDFSSSKYNLD	484
						HLA-A*11:01	1	99	107	9	SILKIKNAQ	32756.7		HLA-DRB1*09:01	76	91	16	QIFSSDEIQVSASNSL	484
						HLA-A*03:01	1	25	32	8	DVTCYHEI	32800.5		HLA-DRB1*01:01	71	82	12	PVSIYQIFSSDE	484
						HLA-A*03:01	1	31	38	8	EIGQGDTI	32800.5		HLA-DRB1*04:01	72	85	14	VSIYQIFSSDEIQV	485
						HLA-A*02:01	1	133	143	11	IAVKNYPIQNE	32802.7		HLA-DRB1*04:05	153	167	15	LYNQLDLSKDNSNNK	485
						HLA-A*24:02	1	159	169	11	LSKDNSNNKYR	32815.6		HLA-DRB1*11:01	121	135	15	EKNKEIHKGVAKIAV	485
						HLA-A*03:01	1	139	149	11	PIQNENLTNKH	32869.3		HLA-DRB1*09:01	74	85	12	IYQIFSSDEIQV	485
						HLA-A*01:01	1	10	17	8	FSSSKYNL	32880.6		HLA-DRB1*13:02	154	169	16	YNQLDLSKDNSNNKYR	485
						HLA-A*24:02	1	172	179	8	AEPGHILY	32895.8		HLA-DRB1*13:02	153	169	17	LYNQLDLSKDNSNNKYR	485
						HLA-A*11:01	1	128	135	8	KGVAKIAV	33018.7		HLA-DRB1*13:02	152	169	18	DLYNQLDLSKDNSNNKYR	485
						HLA-A*02:01	1	133	142	10	IAVKNYPIQN	33149.7		HLA-DRB1*09:01	75	88	14	YQIFSSDEIQVSAS	486
						HLA-B*07:02	1	146	156	11	TNKHVVDLYNQ	33174.9		HLA-DRB1*09:01	75	89	15	YQIFSSDEIQVSASN	486
						HLA-A*11:01	1	84	94	11	QVSASNSLYNT	33197.1		HLA-DRB1*09:01	75	87	13	YQIFSSDEIQVSA	487
						HLA-A*01:01	1	103	112	10	IKNAQTNSYI	33250.6		HLA-DRB1*07:01	100	111	12	ILKIKNAQTNSY	487
						HLA-B*07:02	1	81	91	11	DEIQVSASNSL	33251.4		HLA-DRB1*01:01	147	160	14	NKHVVDLYNQLDLS	487
						HLA-B*07:02	1	98	108	11	SSILKIKNAQT	33251.4		HLA-DRB1*01:01	146	160	15	TNKHVVDLYNQLDLS	487
						HLA-A*11:01	1	99	108	10	SILKIKNAQT	33254.5		HLA-DRB1*09:01	75	86	12	YQIFSSDEIQVS	488
						HLA-B*07:02	1	158	165	8	DLSKDNSN	33266.7		HLA-DRB1*07:01	124	140	17	KEIHKGVAKIAVKNYPI	488
						HLA-A*24:02	1	87	97	11	ASNSLYNTEYL	33272.1		HLA-DRB1*07:01	123	140	18	NKEIHKGVAKIAVKNYPI	488
						HLA-A*02:01	1	95	103	9	EYLSSILKI	33274.4		HLA-DQA1*01:01/DQB1*05:01	12	26	15	SSKYNLDFDDYYADV	489
						HLA-A*02:01	1	50	60	11	ENTNILTKCFE	33335.7		HLA-DRB1*04:05	153	166	14	LYNQLDLSKDNSNN	489
						HLA-A*24:02	1	118	128	11	NRNEKNKEIHK	33348.8		HLA-DRB1*07:01	125	140	16	EIHKGVAKIAVKNYPI	489
						HLA-A*11:01	1	134	141	8	AVKNYPIQ	33478		HLA-DRB1*11:01	36	50	15	DTIGVIIPKYRDGRE	489
						HLA-A*01:01	1	169	178	10	RVTAEPGHIL	33481.1		HLA-DRB5*01:01	78	91	14	FSSDEIQVSASNSL	489
						HLA-A*02:01	1	124	131	8	KEIHKGVA	33512.7		HLA-DRB5*01:01	77	91	15	IFSSDEIQVSASNSL	489
						HLA-B*07:02	1	17	26	10	LDFDDYYADV	33559.8		HLA-DRB5*01:01	79	91	13	SSDEIQVSASNSL	489
						HLA-B*07:02	1	66	74	9	KSGTKPVSI	33565.3		HLA-DRB1*01:01	70	85	16	KPVSIYQIFSSDEIQV	489
						HLA-A*24:02	1	111	119	9	YIHCVFENR	33622.5		HLA-DRB5*01:01	80	91	12	SDEIQVSASNSL	489
						HLA-B*07:02	1	28	38	11	CYHEIGQGDTI	33636.4		HLA-DRB1*01:01	75	87	13	YQIFSSDEIQVSA	489
						HLA-A*11:01	1	121	131	11	EKNKEIHKGVA	33658.9		HLA-DRB1*01:01	69	85	17	TKPVSIYQIFSSDEIQV	489
						HLA-A*11:01	1	156	166	11	QLDLSKDNSNN	33658.9		HLA-DRB1*01:01	68	85	18	GTKPVSIYQIFSSDEIQV	489
						HLA-A*03:01	1	146	154	9	TNKHVVDLY	33713.2		HLA-DRB1*04:01	70	83	14	KPVSIYQIFSSDEI	490
						HLA-B*07:02	1	80	89	10	SDEIQVSASN	33714.8		HLA-DRB1*04:01	69	83	15	TKPVSIYQIFSSDEI	490
						HLA-B*07:02	1	54	62	9	ILTKCFEEV	33720.2		HLA-DRB1*04:05	153	165	13	LYNQLDLSKDNSN	490
						HLA-A*03:01	1	91	100	10	LYNTEYLSSI	33822.1		HLA-DRB1*04:01	93	108	16	NTEYLSSILKIKNAQT	490
						HLA-A*24:02	1	138	147	10	YPIQNENLTN	33862.6		HLA-DRB1*13:02	153	168	16	LYNQLDLSKDNSNNKY	490
						HLA-B*07:02	1	1	10	10	VRGRGYVCDF	33870.4		HLA-DRB1*13:02	152	168	17	DLYNQLDLSKDNSNNKY	490
						HLA-A*01:01	1	160	169	10	SKDNSNNKYR	33946.9		HLA-DRB1*13:02	151	168	18	VDLYNQLDLSKDNSNNKY	490
						HLA-B*07:02	1	4	14	11	RGYVCDFSSSK	33947.7		HLA-DRB1*04:05	154	167	14	YNQLDLSKDNSNNK	491
						HLA-A*01:01	1	84	91	8	QVSASNSL	33957.8		HLA-DPA1*01:03/DPB1*02:01	91	102	12	LYNTEYLSSILK	491
						HLA-A*01:01	1	93	103	11	NTEYLSSILKI	33964.1		HLA-DRB1*11:01	36	49	14	DTIGVIIPKYRDGR	491
						HLA-A*24:02	1	64	71	8	LNKSGTKP	33973.5		HLA-DRB1*11:01	122	135	14	KNKEIHKGVAKIAV	491
						HLA-A*24:02	1	72	80	9	VSIYQIFSS	34168.8		HLA-DRB1*11:01	123	135	13	NKEIHKGVAKIAV	491
						HLA-A*11:01	1	149	156	8	HVVDLYNQ	34179.1		HLA-DRB1*01:01	145	159	15	LTNKHVVDLYNQLDL	491
						HLA-A*24:02	1	122	132	11	KNKEIHKGVAK	34204.2		HLA-DRB1*04:05	154	168	15	YNQLDLSKDNSNNKY	492
						HLA-A*03:01	1	66	74	9	KSGTKPVSI	34261		HLA-DRB1*13:02	99	110	12	SILKIKNAQTNS	493
						HLA-A*03:01	1	126	133	8	IHKGVAKI	34267.3		HLA-DRB1*07:01	124	141	18	KEIHKGVAKIAVKNYPIQ	493
						HLA-B*07:02	1	47	54	8	DGRENTNI	34277.6		HLA-DRB1*13:02	102	115	14	KIKNAQTNSYIHCV	494
						HLA-A*01:01	1	139	147	9	PIQNENLTN	34320.2		HLA-DRB1*13:02	102	116	15	KIKNAQTNSYIHCVF	494
						HLA-A*02:01	1	14	23	10	KYNLDFDDYY	34393.8		HLA-DRB1*13:02	102	113	12	KIKNAQTNSYIH	494
						HLA-A*11:01	1	146	153	8	TNKHVVDL	34416		HLA-DRB1*07:01	126	141	16	IHKGVAKIAVKNYPIQ	495
						HLA-A*01:01	1	24	31	8	ADVTCYHE	34509.6		HLA-DRB1*11:01	35	48	14	GDTIGVIIPKYRDG	495
						HLA-A*02:01	1	20	27	8	DDYYADVT	34531.1		HLA-DRB1*11:01	34	48	15	QGDTIGVIIPKYRDG	495
						HLA-B*07:02	1	74	83	10	IYQIFSSDEI	34579.6		HLA-DRB1*07:01	125	141	17	EIHKGVAKIAVKNYPIQ	495
						HLA-A*01:01	1	114	123	10	CVFENRNEKN	34657.7		HLA-DRB1*11:01	124	135	12	KEIHKGVAKIAV	495
						HLA-A*01:01	1	108	116	9	TNSYIHCVF	34797.7		HLA-DRB1*04:05	154	166	13	YNQLDLSKDNSNN	496
						HLA-B*07:02	1	170	180	11	VTAEPGHILYI	34818.5		HLA-DQA1*01:01/DQB1*05:01	13	26	14	SKYNLDFDDYYADV	497
						HLA-A*01:01	1	53	63	11	NILTKCFEEVS	34835.3		HLA-DRB1*13:02	102	114	13	KIKNAQTNSYIHC	497
						HLA-A*01:01	1	4	14	11	RGYVCDFSSSK	34835.3		HLA-DRB1*09:01	120	134	15	NEKNKEIHKGVAKIA	497
						HLA-A*02:01	1	74	81	8	IYQIFSSD	34850.6		HLA-DRB1*04:05	154	165	12	YNQLDLSKDNSN	497
						HLA-A*03:01	1	43	50	8	PKYRDGRE	34904.4		HLA-DRB1*15:01	91	103	13	LYNTEYLSSILKI	499
						HLA-A*03:01	1	119	126	8	RNEKNKEI	34984.8		HLA-DRB5*01:01	172	185	14	AEPGHILYILGSEF	499
						HLA-A*03:01	1	177	184	8	ILYILGSE	34984.8		HLA-DRB5*01:01	171	185	15	TAEPGHILYILGSEF	499
						HLA-A*01:01	1	91	101	11	LYNTEYLSSIL	34996.1		HLA-DRB5*01:01	173	185	13	EPGHILYILGSEF	499
						HLA-A*24:02	1	131	141	11	AKIAVKNYPIQ	35001		HLA-DRB5*01:01	174	185	12	PGHILYILGSEF	499
						HLA-A*24:02	1	23	30	8	YADVTCYH	35005.8		HLA-DRB1*07:01	126	142	17	IHKGVAKIAVKNYPIQN	500
						HLA-A*03:01	1	28	35	8	CYHEIGQG	35065.5		HLA-DRB1*07:01	125	142	18	EIHKGVAKIAVKNYPIQN	500
						HLA-A*01:01	1	52	59	8	TNILTKCF	35070.3		HLA-DRB1*01:01	148	160	13	KHVVDLYNQLDLS	500
						HLA-A*02:01	1	150	158	9	VVDLYNQLD	35084.1		HLA-DRB1*01:01	152	165	14	DLYNQLDLSKDNSN	500
						HLA-A*03:01	1	107	114	8	QTNSYIHC	35146.3		HLA-DRB1*01:01	75	86	12	YQIFSSDEIQVS	500
						HLA-A*02:01	1	113	123	11	HCVFENRNEKN	35148.8		HLA-DRB1*15:01	89	102	14	NSLYNTEYLSSILK	501
						HLA-A*03:01	1	169	177	9	RVTAEPGHI	35220.9		HLA-DRB1*15:01	88	102	15	SNSLYNTEYLSSILK	501
						HLA-A*03:01	1	170	178	9	VTAEPGHIL	35220.9		HLA-DRB1*09:01	121	134	14	EKNKEIHKGVAKIA	501
						HLA-A*01:01	1	51	60	10	NTNILTKCFE	35220.9		HLA-DRB1*09:01	122	134	13	KNKEIHKGVAKIA	501
						HLA-A*02:01	1	108	118	11	TNSYIHCVFEN	35229.8		HLA-DRB1*09:01	123	134	12	NKEIHKGVAKIA	501
						HLA-A*24:02	1	148	158	11	KHVVDLYNQLD	35406.3		HLA-DRB1*01:01	146	159	14	TNKHVVDLYNQLDL	501
						HLA-A*11:01	1	28	38	11	CYHEIGQGDTI	35407.9		HLA-DRB1*01:01	147	159	13	NKHVVDLYNQLDL	501
						HLA-A*11:01	1	57	64	8	KCFEEVSL	35461.7		HLA-DRB1*01:01	152	166	15	DLYNQLDLSKDNSNN	501
						HLA-A*01:01	1	80	90	11	SDEIQVSASNS	35483		HLA-DRB1*01:01	4	16	13	RGYVCDFSSSKYN	501
						HLA-A*24:02	1	113	123	11	HCVFENRNEKN	35487.9		HLA-DRB1*01:01	4	15	12	RGYVCDFSSSKY	501
						HLA-A*01:01	1	98	106	9	SSILKIKNA	35526.3		HLA-DRB1*15:01	90	102	13	SLYNTEYLSSILK	505
						HLA-A*03:01	1	164	174	11	SNNKYRVTAEP	35627.9		HLA-DRB1*07:01	127	142	16	HKGVAKIAVKNYPIQN	506
						HLA-A*02:01	1	174	181	8	PGHILYIL	35662.4		HLA-DRB1*04:05	81	95	15	DEIQVSASNSLYNTE	506
						HLA-A*02:01	1	18	28	11	DFDDYYADVTC	35719.9		HLA-DRB1*04:01	74	91	18	IYQIFSSDEIQVSASNSL	507
						HLA-A*24:02	1	25	32	8	DVTCYHEI	35738.8		HLA-DPA1*01:03/DPB1*02:01	8	22	15	CDFSSSKYNLDFDDY	507
						HLA-A*02:01	1	119	126	8	RNEKNKEI	35744.6		HLA-DRB1*07:01	126	143	18	IHKGVAKIAVKNYPIQNE	507
						HLA-A*03:01	1	109	117	9	NSYIHCVFE	35875.7		HLA-DRB1*11:01	172	185	14	AEPGHILYILGSEF	507
						HLA-A*24:02	1	85	92	8	VSASNSLY	35903.8		HLA-DRB1*11:01	171	185	15	TAEPGHILYILGSEF	507
						HLA-A*02:01	1	87	96	10	ASNSLYNTEY	36014.7		HLA-DRB1*11:01	36	48	13	DTIGVIIPKYRDG	509
						HLA-B*07:02	1	101	111	11	LKIKNAQTNSY	36042.1		HLA-DRB1*01:01	75	90	16	YQIFSSDEIQVSASNS	509
						HLA-A*02:01	1	75	84	10	YQIFSSDEIQ	36097.7		HLA-DRB1*13:02	115	129	15	VFENRNEKNKEIHKG	510
						HLA-A*24:02	1	124	133	10	KEIHKGVAKI	36117.7		HLA-DRB1*11:01	93	104	12	NTEYLSSILKIK	511
						HLA-A*24:02	1	41	48	8	IIPKYRDG	36152.6		HLA-DRB1*13:02	115	128	14	VFENRNEKNKEIHK	511
						HLA-A*02:01	1	137	144	8	NYPIQNEN	36158.5		HLA-DRB1*11:01	173	185	13	EPGHILYILGSEF	512
						HLA-A*24:02	1	89	98	10	NSLYNTEYLS	36201		HLA-DRB1*13:02	114	128	15	CVFENRNEKNKEIHK	513
						HLA-A*03:01	1	86	93	8	SASNSLYN	36214.3		HLA-DRB1*13:02	137	151	15	NYPIQNENLTNKHVV	513
						HLA-A*03:01	1	15	22	8	YNLDFDDY	36214.3		HLA-DPA1*01:03/DPB1*02:01	8	19	12	CDFSSSKYNLDF	513
						HLA-A*24:02	1	20	30	11	DDYYADVTCYH	36231		HLA-DRB1*04:05	80	94	15	SDEIQVSASNSLYNT	514
						HLA-A*03:01	1	92	99	8	YNTEYLSS	36297.8		HLA-DRB1*13:02	134	148	15	AVKNYPIQNENLTNK	514
						HLA-A*03:01	1	148	155	8	KHVVDLYN	36297.8		HLA-DRB1*07:01	127	143	17	HKGVAKIAVKNYPIQNE	514
						HLA-A*02:01	1	93	100	8	NTEYLSSI	36325.4		HLA-DRB1*13:02	136	150	15	KNYPIQNENLTNKHV	514
						HLA-B*07:02	1	90	100	11	SLYNTEYLSSI	36375.6		HLA-DPA1*01:03/DPB1*02:01	8	21	14	CDFSSSKYNLDFDD	514
						HLA-A*01:01	1	162	172	11	DNSNNKYRVTA	36393.2		HLA-DPA1*01:03/DPB1*02:01	8	20	13	CDFSSSKYNLDFD	514
						HLA-A*02:01	1	71	80	10	PVSIYQIFSS	36431.7		HLA-DRB1*13:02	115	127	13	VFENRNEKNKEIH	514
						HLA-A*03:01	1	49	56	8	RENTNILT	36465.3		HLA-DRB1*07:01	127	144	18	HKGVAKIAVKNYPIQNEN	514
						HLA-A*03:01	1	176	183	8	HILYILGS	36465.3		HLA-DRB1*13:02	115	126	12	VFENRNEKNKEI	514
						HLA-A*24:02	1	147	157	11	NKHVVDLYNQL	36482.1		HLA-DRB1*01:01	148	159	12	KHVVDLYNQLDL	514
						HLA-A*03:01	1	16	23	8	NLDFDDYY	36549.4		HLA-DRB1*13:02	133	147	15	IAVKNYPIQNENLTN	516
						HLA-A*03:01	1	147	154	8	NKHVVDLY	36549.4		HLA-DRB1*13:02	114	127	14	CVFENRNEKNKEIH	516
						HLA-A*03:01	1	97	106	10	LSSILKIKNA	36576.3		HLA-DRB1*13:02	114	126	13	CVFENRNEKNKEI	516
						HLA-A*03:01	1	140	147	8	IQNENLTN	36633.6		HLA-DRB1*01:01	74	85	12	IYQIFSSDEIQV	516
						HLA-A*02:01	1	122	129	8	KNKEIHKG	36746		HLA-DRB1*07:01	128	143	16	KGVAKIAVKNYPIQNE	517
						HLA-A*24:02	1	116	126	11	FENRNEKNKEI	36904.6		HLA-DRB4*01:01	94	107	14	TEYLSSILKIKNAQ	517
						HLA-A*02:01	1	146	155	10	TNKHVVDLYN	36938.6		HLA-DRB1*07:01	128	144	17	KGVAKIAVKNYPIQNEN	517
						HLA-A*11:01	1	159	166	8	LSKDNSNN	36962.4		HLA-DRB1*07:01	128	145	18	KGVAKIAVKNYPIQNENL	517
						HLA-A*02:01	1	65	74	10	NKSGTKPVSI	37023.7		HLA-DRB1*13:02	137	150	14	NYPIQNENLTNKHV	518
						HLA-A*24:02	1	71	80	10	PVSIYQIFSS	37129.6		HLA-DRB1*07:01	129	144	16	GVAKIAVKNYPIQNEN	519
						HLA-A*03:01	1	176	184	9	HILYILGSE	37136.4		HLA-DRB1*04:01	75	92	18	YQIFSSDEIQVSASNSLY	519
						HLA-B*07:02	1	130	137	8	VAKIAVKN	37154.4		HLA-DRB1*07:01	129	145	17	GVAKIAVKNYPIQNENL	519
						HLA-A*11:01	1	42	52	11	IPKYRDGRENT	37162.1		HLA-DRB1*07:01	129	146	18	GVAKIAVKNYPIQNENLT	519
						HLA-A*02:01	1	178	185	8	LYILGSEF	37171.5		HLA-DRB1*13:02	126	140	15	IHKGVAKIAVKNYPI	520
						HLA-A*02:01	1	61	71	11	EVSLNKSGTKP	37231.5		HLA-DRB1*04:05	80	93	14	SDEIQVSASNSLYN	520
						HLA-A*01:01	1	29	39	11	YHEIGQGDTIG	37240.9		HLA-DRB1*04:05	79	93	15	SSDEIQVSASNSLYN	520
						HLA-A*24:02	1	120	130	11	NEKNKEIHKGV	37246		HLA-DRB4*01:01	94	106	13	TEYLSSILKIKNA	520
						HLA-A*24:02	1	71	81	11	PVSIYQIFSSD	37246		HLA-DRB1*07:01	130	145	16	VAKIAVKNYPIQNENL	521
						HLA-A*11:01	1	97	105	9	LSSILKIKN	37264.9		HLA-DRB1*13:02	134	147	14	AVKNYPIQNENLTN	521
						HLA-A*24:02	1	171	180	10	TAEPGHILYI	37301		HLA-DRB4*01:01	95	107	13	EYLSSILKIKNAQ	521
						HLA-A*24:02	1	10	17	8	FSSSKYNL	37337		HLA-DRB1*07:01	130	146	17	VAKIAVKNYPIQNENLT	521
						HLA-A*02:01	1	169	176	8	RVTAEPGH	37343.1		HLA-DRB1*07:01	130	147	18	VAKIAVKNYPIQNENLTN	521
						HLA-A*01:01	1	61	70	10	EVSLNKSGTK	37393.8		HLA-DRB1*01:01	5	19	15	GYVCDFSSSKYNLDF	521
						HLA-B*07:02	1	66	73	8	KSGTKPVS	37411.9		HLA-DRB1*04:05	81	94	14	DEIQVSASNSLYNT	523
						HLA-B*07:02	1	11	20	10	SSSKYNLDFD	37481.8		HLA-DRB4*01:01	95	106	12	EYLSSILKIKNA	524
						HLA-B*07:02	1	12	21	10	SSKYNLDFDD	37481.8		HLA-DRB1*01:01	152	164	13	DLYNQLDLSKDNS	524
						HLA-A*11:01	1	76	86	11	QIFSSDEIQVS	37505.9		HLA-DPA1*01:03/DPB1*02:01	53	67	15	NILTKCFEEVSLNKS	525
						HLA-A*02:01	1	15	23	9	YNLDFDDYY	37593.3		HLA-DRB1*13:02	101	116	16	LKIKNAQTNSYIHCVF	525
						HLA-A*24:02	1	75	84	10	YQIFSSDEIQ	37646.1		HLA-DPA1*01:03/DPB1*02:01	54	67	14	ILTKCFEEVSLNKS	525
						HLA-A*24:02	1	154	162	9	YNQLDLSKD	37725.1		HLA-DRB1*13:02	101	117	17	LKIKNAQTNSYIHCVFE	525
						HLA-A*11:01	1	45	52	8	YRDGRENT	37736.4		HLA-DRB1*13:02	101	118	18	LKIKNAQTNSYIHCVFEN	525
						HLA-A*02:01	1	42	52	11	IPKYRDGRENT	37749.4		HLA-DRB1*04:05	152	164	13	DLYNQLDLSKDNS	526
						HLA-A*03:01	1	70	79	10	KPVSIYQIFS	37774.6		HLA-DRB1*07:01	65	76	12	NKSGTKPVSIYQ	526
						HLA-B*07:02	1	40	50	11	VIIPKYRDGRE	37827.7		HLA-DQA1*01:01/DQB1*05:01	12	25	14	SSKYNLDFDDYYAD	527
						HLA-B*07:02	1	136	146	11	KNYPIQNENLT	37827.7		HLA-DQA1*01:01/DQB1*05:01	11	25	15	SSSKYNLDFDDYYAD	527
						HLA-A*24:02	1	78	85	8	FSSDEIQV	37856.5		HLA-DPA1*01:03/DPB1*02:01	54	68	15	ILTKCFEEVSLNKSG	527
						HLA-A*03:01	1	149	158	10	HVVDLYNQLD	37861.7		HLA-DRB1*15:01	69	86	18	TKPVSIYQIFSSDEIQVS	527
						HLA-A*02:01	1	116	123	8	FENRNEKN	37862.6		HLA-DRB1*13:02	135	149	15	VKNYPIQNENLTNKH	527
						HLA-A*01:01	1	132	140	9	KIAVKNYPI	37892.2		HLA-DRB1*09:01	71	86	16	PVSIYQIFSSDEIQVS	528
						HLA-A*03:01	1	93	100	8	NTEYLSSI	37921		HLA-DRB1*09:01	70	86	17	KPVSIYQIFSSDEIQVS	528
						HLA-A*03:01	1	33	40	8	GQGDTIGV	38008.4		HLA-DRB1*09:01	71	87	17	PVSIYQIFSSDEIQVSA	528
						HLA-A*02:01	1	135	145	11	VKNYPIQNENL	38011.1		HLA-DRB1*04:05	148	165	18	KHVVDLYNQLDLSKDNSN	528
						HLA-B*07:02	1	171	181	11	TAEPGHILYIL	38089.9		HLA-DRB1*09:01	70	87	18	KPVSIYQIFSSDEIQVSA	528
						HLA-A*03:01	1	105	112	8	NAQTNSYI	38183.9		HLA-DRB1*09:01	69	86	18	TKPVSIYQIFSSDEIQVS	528
						HLA-A*01:01	1	46	53	8	RDGRENTN	38189.2		HLA-DRB1*09:01	72	87	16	VSIYQIFSSDEIQVSA	529
						HLA-A*01:01	1	124	134	11	KEIHKGVAKIA	38196.2		HLA-DRB1*04:01	75	91	17	YQIFSSDEIQVSASNSL	529
						HLA-A*03:01	1	78	85	8	FSSDEIQV	38360.1		HLA-DRB1*15:01	70	86	17	KPVSIYQIFSSDEIQVS	529
						HLA-A*11:01	1	143	153	11	ENLTNKHVVDL	38379.6		HLA-DRB1*09:01	72	88	17	VSIYQIFSSDEIQVSAS	529
						HLA-A*24:02	1	68	77	10	GTKPVSIYQI	38434.4		HLA-DRB1*04:05	81	93	13	DEIQVSASNSLYN	529
						HLA-A*03:01	1	128	135	8	KGVAKIAV	38448.6		HLA-DRB1*15:01	68	85	18	GTKPVSIYQIFSSDEIQV	529
						HLA-A*24:02	1	30	37	8	HEIGQGDT	38471.6		HLA-DRB1*15:01	70	87	18	KPVSIYQIFSSDEIQVSA	529
						HLA-A*11:01	1	83	90	8	IQVSASNS	38526.5		HLA-DRB1*09:01	71	88	18	PVSIYQIFSSDEIQVSAS	529
						HLA-A*03:01	1	131	138	8	AKIAVKNY	38626		HLA-DRB1*09:01	72	89	18	VSIYQIFSSDEIQVSASN	529
						HLA-A*03:01	1	71	78	8	PVSIYQIF	38626		HLA-DRB1*13:02	128	141	14	KGVAKIAVKNYPIQ	530
						HLA-A*02:01	1	40	49	10	VIIPKYRDGR	38679.4		HLA-DRB1*15:01	69	85	17	TKPVSIYQIFSSDEIQV	530
						HLA-A*01:01	1	53	60	8	NILTKCFE	38720.4		HLA-DQA1*01:01/DQB1*05:01	14	28	15	KYNLDFDDYYADVTC	531
						HLA-A*01:01	1	120	127	8	NEKNKEIH	38720.4		HLA-DRB1*09:01	70	85	16	KPVSIYQIFSSDEIQV	531
						HLA-A*24:02	1	60	70	11	EEVSLNKSGTK	38732.9		HLA-DRB1*13:02	128	140	13	KGVAKIAVKNYPI	531
						HLA-A*24:02	1	47	57	11	DGRENTNILTK	38732.9		HLA-DRB1*13:02	127	141	15	HKGVAKIAVKNYPIQ	531
						HLA-A*02:01	1	99	106	8	SILKIKNA	38744.5		HLA-DRB1*04:05	152	163	12	DLYNQLDLSKDN	531
						HLA-A*24:02	1	84	93	10	QVSASNSLYN	38790		HLA-DRB1*09:01	68	85	18	GTKPVSIYQIFSSDEIQV	531
						HLA-A*11:01	1	23	30	8	YADVTCYH	38793.6		HLA-DRB1*01:01	69	84	16	TKPVSIYQIFSSDEIQ	531
						HLA-A*01:01	1	137	144	8	NYPIQNEN	38809.7		HLA-DRB1*01:01	68	84	17	GTKPVSIYQIFSSDEIQ	531
						HLA-A*24:02	1	147	156	10	NKHVVDLYNQ	38879.4		HLA-DRB1*01:01	67	84	18	SGTKPVSIYQIFSSDEIQ	531
						HLA-A*11:01	1	8	15	8	CDFSSSKY	38883		HLA-DRB1*15:01	70	85	16	KPVSIYQIFSSDEIQV	532
						HLA-A*03:01	1	120	130	11	NEKNKEIHKGV	38885.7		HLA-DRB1*09:01	69	85	17	TKPVSIYQIFSSDEIQV	532
						HLA-A*01:01	1	112	122	11	IHCVFENRNEK	38906.3		HLA-DRB1*01:01	5	18	14	GYVCDFSSSKYNLD	532
						HLA-A*02:01	1	93	101	9	NTEYLSSIL	38914.4		HLA-DRB1*13:02	127	140	14	HKGVAKIAVKNYPI	533
						HLA-A*02:01	1	11	20	10	SSSKYNLDFD	38947.5		HLA-DRB1*07:01	95	112	18	EYLSSILKIKNAQTNSYI	533
						HLA-A*03:01	1	104	111	8	KNAQTNSY	38983.4		HLA-DQA1*01:01/DQB1*05:01	14	27	14	KYNLDFDDYYADVT	534
						HLA-B*07:02	1	61	71	11	EVSLNKSGTKP	39067		HLA-DRB1*15:01	71	86	16	PVSIYQIFSSDEIQVS	534
						HLA-A*03:01	1	30	37	8	HEIGQGDT	39073.3		HLA-DRB1*15:01	71	87	17	PVSIYQIFSSDEIQVSA	534
						HLA-A*01:01	1	101	108	8	LKIKNAQT	39078.7		HLA-DRB1*15:01	71	88	18	PVSIYQIFSSDEIQVSAS	534
						HLA-A*01:01	1	46	56	11	RDGRENTNILT	39085.9		HLA-DQA1*01:01/DQB1*05:01	10	24	15	FSSSKYNLDFDDYYA	535
						HLA-A*24:02	1	150	157	8	VVDLYNQL	39096.7		HLA-DRB1*04:05	150	167	18	VVDLYNQLDLSKDNSNNK	535
						HLA-A*24:02	1	31	41	11	EIGQGDTIGVI	39181.4		HLA-DRB1*09:01	73	88	16	SIYQIFSSDEIQVSAS	536
						HLA-A*24:02	1	49	57	9	RENTNILTK	39231.1		HLA-DRB1*04:05	150	165	16	VVDLYNQLDLSKDNSN	536
						HLA-A*01:01	1	40	49	10	VIIPKYRDGR	39246.4		HLA-DRB1*09:01	73	89	17	SIYQIFSSDEIQVSASN	536
						HLA-B*07:02	1	10	17	8	FSSSKYNL	39265.4		HLA-DRB1*04:05	150	166	17	VVDLYNQLDLSKDNSNN	536
						HLA-A*24:02	1	10	20	11	FSSSKYNLDFD	39362.3		HLA-DRB1*09:01	73	90	18	SIYQIFSSDEIQVSASNS	536
						HLA-A*02:01	1	74	83	10	IYQIFSSDEI	39398.5		HLA-DRB1*01:01	68	83	16	GTKPVSIYQIFSSDEI	536
						HLA-A*03:01	1	3	13	11	GRGYVCDFSSS	39426.7		HLA-DRB1*01:01	67	83	17	SGTKPVSIYQIFSSDEI	536
						HLA-A*11:01	1	21	29	9	DYYADVTCY	39473		HLA-DRB1*01:01	66	83	18	KSGTKPVSIYQIFSSDEI	536
						HLA-A*24:02	1	39	47	9	GVIIPKYRD	39503		HLA-DRB1*15:01	92	106	15	YNTEYLSSILKIKNA	537
						HLA-A*11:01	1	133	142	10	IAVKNYPIQN	39523		HLA-DRB1*04:05	149	166	18	HVVDLYNQLDLSKDNSNN	537
						HLA-A*01:01	1	124	131	8	KEIHKGVA	39531.2		HLA-DRB1*01:01	126	138	13	IHKGVAKIAVKNY	537
						HLA-A*01:01	1	62	70	9	VSLNKSGTK	39586.8		HLA-DRB1*13:02	112	128	17	IHCVFENRNEKNKEIHK	537
						HLA-B*07:02	1	114	124	11	CVFENRNEKNK	39610.5		HLA-DRB1*13:02	111	128	18	YIHCVFENRNEKNKEIHK	537
						HLA-A*01:01	1	139	146	8	PIQNENLT	39622.3		HLA-DRB1*13:02	112	129	18	IHCVFENRNEKNKEIHKG	537
						HLA-B*07:02	1	1	11	11	VRGRGYVCDFS	39701.8		HLA-DRB1*04:01	5	17	13	GYVCDFSSSKYNL	538
						HLA-A*24:02	1	69	76	8	TKPVSIYQ	39732		HLA-DRB4*01:01	99	110	12	SILKIKNAQTNS	538
						HLA-A*11:01	1	93	100	8	NTEYLSSI	39788.7		HLA-DRB1*04:05	149	165	17	HVVDLYNQLDLSKDNSN	538
						HLA-A*11:01	1	132	139	8	KIAVKNYP	39788.7		HLA-DRB1*13:02	111	126	16	YIHCVFENRNEKNKEI	538
						HLA-A*01:01	1	162	171	10	DNSNNKYRVT	39884.1		HLA-DRB1*13:02	112	127	16	IHCVFENRNEKNKEIH	538
						HLA-A*03:01	1	161	168	8	KDNSNNKY	39891.5		HLA-DRB1*13:02	110	126	17	SYIHCVFENRNEKNKEI	538
						HLA-A*11:01	1	171	178	8	TAEPGHIL	39972.4		HLA-DRB1*13:02	111	127	17	YIHCVFENRNEKNKEIH	538
						HLA-A*01:01	1	8	17	10	CDFSSSKYNL	39976.1		HLA-DRB1*01:01	134	148	15	AVKNYPIQNENLTNK	538
						HLA-A*01:01	1	30	37	8	HEIGQGDT	39988.9		HLA-DRB1*13:02	109	126	18	NSYIHCVFENRNEKNKEI	538
						HLA-A*02:01	1	134	143	10	AVKNYPIQNE	40038.7		HLA-DRB1*13:02	110	127	18	SYIHCVFENRNEKNKEIH	538
						HLA-A*11:01	1	21	28	8	DYYADVTC	40064.5		HLA-DRB1*11:01	59	73	15	FEEVSLNKSGTKPVS	539
						HLA-B*07:02	1	145	155	11	LTNKHVVDLYN	40069.1		HLA-DRB1*04:05	170	185	16	VTAEPGHILYILGSEF	539
						HLA-A*03:01	1	27	34	8	TCYHEIGQ	40075.6		HLA-DRB1*04:05	169	185	17	RVTAEPGHILYILGSEF	539
						HLA-A*02:01	1	35	42	8	GDTIGVII	40106.1		HLA-DRB1*07:01	94	111	18	TEYLSSILKIKNAQTNSY	539
						HLA-A*24:02	1	11	20	10	SSSKYNLDFD	40153.2		HLA-DRB1*04:05	168	185	18	YRVTAEPGHILYILGSEF	539
						HLA-A*03:01	1	69	76	8	TKPVSIYQ	40168		HLA-DRB1*11:01	125	139	15	EIHKGVAKIAVKNYP	541
						HLA-A*03:01	1	67	74	8	SGTKPVSI	40260.6		HLA-DRB1*13:02	135	148	14	VKNYPIQNENLTNK	541
						HLA-A*11:01	1	53	63	11	NILTKCFEEVS	40281		HLA-DRB1*07:01	95	111	17	EYLSSILKIKNAQTNSY	541
						HLA-A*24:02	1	87	94	8	ASNSLYNT	40377.6		HLA-DRB1*04:01	82	96	15	EIQVSASNSLYNTEY	542
						HLA-A*03:01	1	94	103	10	TEYLSSILKI	40383.1		HLA-DRB1*12:01	126	138	13	IHKGVAKIAVKNY	543
						HLA-A*03:01	1	111	120	10	YIHCVFENRN	40383.1		HLA-DRB1*01:01	135	148	14	VKNYPIQNENLTNK	543
						HLA-A*01:01	1	105	112	8	NAQTNSYI	40452		HLA-DQA1*01:01/DQB1*05:01	12	24	13	SSKYNLDFDDYYA	544
						HLA-A*01:01	1	11	21	11	SSSKYNLDFDD	40459.5		HLA-DQA1*01:01/DQB1*05:01	11	24	14	SSSKYNLDFDDYYA	544
						HLA-A*24:02	1	39	49	11	GVIIPKYRDGR	40465		HLA-DRB1*01:01	126	139	14	IHKGVAKIAVKNYP	546
						HLA-A*24:02	1	106	113	8	AQTNSYIH	40470.6		HLA-DRB1*11:01	59	72	14	FEEVSLNKSGTKPV	546
						HLA-B*07:02	1	110	120	11	SYIHCVFENRN	40720.2		HLA-DRB1*13:02	115	130	16	VFENRNEKNKEIHKGV	546
						HLA-A*03:01	1	35	42	8	GDTIGVII	40726.8		HLA-DRB1*13:02	115	131	17	VFENRNEKNKEIHKGVA	546
						HLA-A*24:02	1	47	54	8	DGRENTNI	40751.2		HLA-DRB1*13:02	115	132	18	VFENRNEKNKEIHKGVAK	546
						HLA-A*03:01	1	10	19	10	FSSSKYNLDF	40756.8		HLA-DRB1*09:01	74	89	16	IYQIFSSDEIQVSASN	547
						HLA-A*01:01	1	137	146	10	NYPIQNENLT	40813.1		HLA-DRB1*09:01	74	90	17	IYQIFSSDEIQVSASNS	547
						HLA-A*03:01	1	88	96	9	SNSLYNTEY	40813.1		HLA-DRB1*01:01	135	149	15	VKNYPIQNENLTNKH	548
						HLA-A*24:02	1	56	66	11	TKCFEEVSLNK	40839.5		HLA-DRB1*11:01	58	72	15	CFEEVSLNKSGTKPV	549
						HLA-A*11:01	1	174	184	11	PGHILYILGSE	40841.3		HLA-DRB1*07:01	101	115	15	LKIKNAQTNSYIHCV	549
						HLA-A*24:02	1	134	141	8	AVKNYPIQ	40845.1		HLA-DRB1*13:02	114	129	16	CVFENRNEKNKEIHKG	549
						HLA-A*03:01	1	84	94	11	QVSASNSLYNT	40906.3		HLA-DRB1*13:02	135	147	13	VKNYPIQNENLTN	549
						HLA-B*07:02	1	86	96	11	SASNSLYNTEY	40908.2		HLA-DRB1*01:01	166	183	18	NKYRVTAEPGHILYILGS	549
						HLA-B*07:02	1	121	131	11	EKNKEIHKGVA	40908.2		HLA-DRB1*13:02	114	130	17	CVFENRNEKNKEIHKGV	549
						HLA-A*03:01	1	41	51	11	IIPKYRDGREN	41000.6		HLA-DRB1*13:02	114	131	18	CVFENRNEKNKEIHKGVA	549
						HLA-A*02:01	1	126	133	8	IHKGVAKI	41040.3		HLA-DRB1*08:02	126	140	15	IHKGVAKIAVKNYPI	550
						HLA-A*03:01	1	14	22	9	KYNLDFDDY	41190.8		HLA-DRB1*04:01	82	95	14	EIQVSASNSLYNTE	550
						HLA-B*07:02	1	29	39	11	YHEIGQGDTIG	41191.7		HLA-DRB1*13:02	129	141	13	GVAKIAVKNYPIQ	550
						HLA-A*02:01	1	17	25	9	LDFDDYYAD	41220.2		HLA-DRB1*13:02	131	145	15	AKIAVKNYPIQNENL	550
						HLA-A*01:01	1	44	54	11	KYRDGRENTNI	41306.7		HLA-DRB1*04:01	71	84	14	PVSIYQIFSSDEIQ	550
						HLA-A*02:01	1	29	36	8	YHEIGQGD	41324.7		HLA-DRB1*04:01	72	84	13	VSIYQIFSSDEIQ	550
						HLA-A*11:01	1	76	83	8	QIFSSDEI	41377.1		HLA-DRB1*08:02	127	140	14	HKGVAKIAVKNYPI	551
						HLA-A*01:01	1	58	68	11	CFEEVSLNKSG	41401.9		HLA-DRB1*15:01	72	87	16	VSIYQIFSSDEIQVSA	551
						HLA-A*02:01	1	105	112	8	NAQTNSYI	41420		HLA-DRB1*15:01	72	88	17	VSIYQIFSSDEIQVSAS	551
						HLA-A*03:01	1	107	115	9	QTNSYIHCV	41476.3		HLA-DRB1*09:01	68	84	17	GTKPVSIYQIFSSDEIQ	551
						HLA-B*07:02	1	123	130	8	NKEIHKGV	41496.4		HLA-DRB1*01:01	167	183	17	KYRVTAEPGHILYILGS	551
						HLA-A*02:01	1	97	106	10	LSSILKIKNA	41541.3		HLA-DRB1*15:01	72	89	18	VSIYQIFSSDEIQVSASN	551
						HLA-A*11:01	1	46	53	8	RDGRENTN	41568.1		HLA-DRB1*15:01	91	102	12	LYNTEYLSSILK	551
[truncated: 30,321 more rows]

## Sheet: SPELD
Bepipred Linear Epitope Prediction 2.0 results for rSPELD
Threshold		0.5				Allele	seq_num	start	end	length	peptide	ic50	rank		Allele	start	end	length	peptide	smm_align_ic50
					1	HLA-A*02:01	1	55	64	10	YYYPYYYYYV	15.1642	0.2	1	HLA-DRB1*07:01	134	147	14	PVVEPFYYTSSYYV	4
					2	HLA-A*24:02	1	144	153	10	SYYVPRAILF	19.9365	0.2	2	HLA-DRB1*07:01	133	147	15	LPVVEPFYYTSSYYV	4
					3	HLA-A*11:01	1	77	87	11	SSKKVIKDKKK	28.6088	0.3	3	HLA-DRB1*07:01	135	147	13	VVEPFYYTSSYYV	4
No	Start	End	Peptide	Length	4	HLA-A*11:01	1	21	31	11	TYYYPLGMTWK	29.3427	0.4	4	HLA-DRB1*07:01	136	147	12	VEPFYYTSSYYV	4
1	11	27	CVYLRPQPTSTYYYPLG	17	5	HLA-A*24:02	1	59	68	10	YYYYYVYYTP	30.5246	0.2	5	HLA-DRB1*07:01	135	148	14	VVEPFYYTSSYYVP	5
2	33	57	VVSSKSTGCFGTTKKYTLTPETYYY	25	6	HLA-A*24:02	1	55	64	10	YYYPYYYYYV	31.3798	0.2	6	HLA-DRB1*07:01	134	148	15	PVVEPFYYTSSYYVP	5
3	81	129	VIKDKKKKKDEDKQELKDESSKEGSEKEEGSKKSSGKKKYEYVEREKVV	49	7	HLA-A*11:01	1	38	47	10	STGCFGTTKK	37.9167	0.5	7	HLA-DRB1*07:01	136	148	13	VEPFYYTSSYYVP	5
					8	HLA-A*11:01	1	38	46	9	STGCFGTTK	38.4618	0.4	8	HLA-DRB1*07:01	136	149	14	VEPFYYTSSYYVPR	5
					9	HLA-A*24:02	1	56	65	10	YYPYYYYYVY	42.3302	0.2	9	HLA-DRB1*07:01	135	149	15	VVEPFYYTSSYYVPR	5
					10	HLA-A*11:01	1	53	62	10	ETYYYPYYYY	44.0382	0.6	10	HLA-DRB1*07:01	137	149	13	EPFYYTSSYYVPR	5
					11	HLA-A*02:01	1	139	147	9	FYYTSSYYV	44.5072	0.8	11	HLA-DRB1*07:01	137	151	15	EPFYYTSSYYVPRAI	5
					12	HLA-A*24:02	1	145	153	9	YYVPRAILF	48.4128	0.2	12	HLA-DRB1*07:01	137	150	14	EPFYYTSSYYVPRA	5
						HLA-A*03:01	1	22	31	10	YYYPLGMTWK	52.4892	0.5	13	HLA-DRB1*07:01	136	150	15	VEPFYYTSSYYVPRA	5
						HLA-A*24:02	1	131	139	9	TYLPVVEPF	56.0996	0.2	14	HLA-DRB1*07:01	137	148	12	EPFYYTSSYYVP	5
						HLA-A*11:01	1	37	46	10	KSTGCFGTTK	59.6802	0.7	15	HLA-DRB1*07:01	132	147	16	YLPVVEPFYYTSSYYV	13
						HLA-A*24:02	1	21	30	10	TYYYPLGMTW	59.9308	0.3	16	HLA-DRB1*07:01	133	148	16	LPVVEPFYYTSSYYVP	13
						HLA-A*03:01	1	28	37	10	MTWKYVVSSK	59.9888	0.6	17	HLA-DRB1*07:01	134	149	16	PVVEPFYYTSSYYVPR	13
						HLA-A*02:01	1	56	64	9	YYPYYYYYV	62.1484	1.2	18	HLA-DRB1*07:01	136	151	16	VEPFYYTSSYYVPRAI	13
						HLA-A*24:02	1	22	30	9	YYYPLGMTW	64.1151	0.2	19	HLA-DRB1*07:01	135	150	16	VVEPFYYTSSYYVPRA	13
						HLA-A*11:01	1	28	37	10	MTWKYVVSSK	66.8082	0.8	20	HLA-DRB1*07:01	131	147	17	TYLPVVEPFYYTSSYYV	13
						HLA-A*01:01	1	48	57	10	YTLTPETYYY	72.8685	0.1	21	HLA-DRB1*07:01	132	148	17	YLPVVEPFYYTSSYYVP	13
						HLA-A*11:01	1	53	63	11	ETYYYPYYYYY	73.0298	0.7	22	HLA-DRB1*07:01	133	149	17	LPVVEPFYYTSSYYVPR	13
						HLA-A*24:02	1	139	148	10	FYYTSSYYVP	78.6412	0.3	23	HLA-DRB1*07:01	136	152	17	VEPFYYTSSYYVPRAIL	13
						HLA-A*11:01	1	37	47	11	KSTGCFGTTKK	80.4452	0.8	24	HLA-DRB1*07:01	135	151	17	VVEPFYYTSSYYVPRAI	13
						HLA-A*24:02	1	56	64	9	YYPYYYYYV	94.1803	0.3	25	HLA-DRB1*07:01	134	150	17	PVVEPFYYTSSYYVPRA	13
						HLA-A*01:01	1	5	13	9	VVDTLDCVY	97.5933	0.2	26	HLA-DRB1*07:01	130	147	18	RTYLPVVEPFYYTSSYYV	13
						HLA-A*03:01	1	38	47	10	STGCFGTTKK	101.641	1	27	HLA-DRB1*07:01	131	148	18	TYLPVVEPFYYTSSYYVP	13
						HLA-A*03:01	1	37	46	10	KSTGCFGTTK	105.213	1	28	HLA-DRB1*07:01	132	149	18	YLPVVEPFYYTSSYYVPR	13
						HLA-A*11:01	1	71	80	10	SPIVCLSSKK	110.365	1.2	29	HLA-DRB1*07:01	136	153	18	VEPFYYTSSYYVPRAILF	13
						HLA-A*03:01	1	53	62	10	ETYYYPYYYY	116.7	1.1	30	HLA-DRB1*07:01	135	152	18	VVEPFYYTSSYYVPRAIL	13
						HLA-A*11:01	1	78	88	11	SKKVIKDKKKK	118.44	1.3	31	HLA-DRB1*07:01	133	150	18	LPVVEPFYYTSSYYVPRA	13
						HLA-A*11:01	1	48	57	10	YTLTPETYYY	118.804	1.2	32	HLA-DRB1*07:01	134	151	18	PVVEPFYYTSSYYVPRAI	13
						HLA-A*24:02	1	54	63	10	TYYYPYYYYY	125.502	0.4	33	HLA-DRB1*07:01	138	152	15	PFYYTSSYYVPRAIL	14
						HLA-A*24:02	1	61	70	10	YYYVYYTPAE	128.721	0.4	34	HLA-DRB1*07:01	138	151	14	PFYYTSSYYVPRAI	14
						HLA-A*03:01	1	54	63	10	TYYYPYYYYY	131.847	1.2	35	HLA-DRB1*07:01	137	152	16	EPFYYTSSYYVPRAIL	14
						HLA-A*11:01	1	141	149	9	YTSSYYVPR	138.685	1.2	36	HLA-DRB1*07:01	139	153	15	FYYTSSYYVPRAILF	14
						HLA-A*11:01	1	5	15	11	VVDTLDCVYLR	140.767	1.6	37	HLA-DRB1*07:01	138	150	13	PFYYTSSYYVPRA	14
						HLA-A*01:01	1	53	62	10	ETYYYPYYYY	143.397	0.2	38	HLA-DRB1*07:01	138	153	16	PFYYTSSYYVPRAILF	14
						HLA-A*11:01	1	54	63	10	TYYYPYYYYY	147.853	1.5	39	HLA-DRB1*07:01	138	149	12	PFYYTSSYYVPR	14
						HLA-A*03:01	1	75	83	9	CLSSKKVIK	151.482	0.6	40	HLA-DRB1*07:01	139	152	14	FYYTSSYYVPRAIL	14
						HLA-A*02:01	1	59	67	9	YYYYYVYYT	157.554	2.3	41	HLA-DRB1*07:01	137	153	17	EPFYYTSSYYVPRAILF	14
						HLA-A*24:02	1	64	73	10	VYYTPAESPI	163.55	0.4	42	HLA-DRB1*07:01	139	154	16	FYYTSSYYVPRAILFP	14
						HLA-B*07:02	1	17	26	10	QPTSTYYYPL	167.737	0.8	43	HLA-DRB1*07:01	138	154	17	PFYYTSSYYVPRAILFP	14
						HLA-A*11:01	1	50	59	10	LTPETYYYPY	169.758	1.6	44	HLA-DRB1*07:01	139	151	13	FYYTSSYYVPRAI	14
						HLA-A*24:02	1	60	68	9	YYYYVYYTP	173.764	0.3	45	HLA-DRB1*07:01	139	150	12	FYYTSSYYVPRA	14
						HLA-A*11:01	1	39	49	11	TGCFGTTKKYT	184.714	2	46	HLA-DRB1*07:01	137	154	18	EPFYYTSSYYVPRAILFP	14
						HLA-A*24:02	1	60	69	10	YYYYVYYTPA	187.348	0.5	47	HLA-DRB1*01:01	70	83	14	ESPIVCLSSKKVIK	26
						HLA-A*11:01	1	71	79	9	SPIVCLSSK	187.512	1.5	48	HLA-DRB1*01:01	69	83	15	AESPIVCLSSKKVIK	26
						HLA-A*24:02	1	55	63	9	YYYPYYYYY	190.09	0.4	49	HLA-DRB1*01:01	71	83	13	SPIVCLSSKKVIK	27
						HLA-B*07:02	1	67	74	8	TPAESPIV	217.591	0.9	50	HLA-DRB1*01:01	70	84	15	ESPIVCLSSKKVIKD	27
						HLA-A*11:01	1	38	48	11	STGCFGTTKKY	223.1	2.4	51	HLA-DRB1*01:01	69	82	14	AESPIVCLSSKKVI	28
						HLA-A*01:01	1	53	61	9	ETYYYPYYY	228.255	0.3	52	HLA-DRB1*01:01	71	84	14	SPIVCLSSKKVIKD	28
						HLA-A*02:01	1	4	12	9	LVVDTLDCV	228.786	3	53	HLA-DRB1*01:01	70	82	13	ESPIVCLSSKKVI	28
						HLA-A*03:01	1	83	93	11	KDKKKKKDEDK	235.326	0.2	54	HLA-DRB1*01:01	68	82	15	PAESPIVCLSSKKVI	28
						HLA-A*11:01	1	8	15	8	TLDCVYLR	235.858	0.3	55	HLA-DRB1*01:01	71	85	15	SPIVCLSSKKVIKDK	28
						HLA-A*03:01	1	87	97	11	KKKDEDKQELK	239.701	0.2	56	HLA-DRB1*01:01	71	82	12	SPIVCLSSKKVI	29
						HLA-A*11:01	1	15	25	11	RPQPTSTYYYP	268.225	2.8	57	HLA-DRB1*01:01	68	81	14	PAESPIVCLSSKKV	30
						HLA-A*24:02	1	65	73	9	YYTPAESPI	279.229	0.5	58	HLA-DRB1*01:01	67	81	15	TPAESPIVCLSSKKV	30
						HLA-A*02:01	1	132	141	10	YLPVVEPFYY	288.948	3	59	HLA-DRB1*01:01	69	81	13	AESPIVCLSSKKV	31
						HLA-A*02:01	1	127	136	10	KVVRTYLPVV	294.32	3	60	HLA-DRB1*01:01	70	81	12	ESPIVCLSSKKV	31
						HLA-A*11:01	1	79	89	11	KKVIKDKKKKK	295.461	3	61	HLA-DRB1*01:01	136	150	15	VEPFYYTSSYYVPRA	33
						HLA-A*03:01	1	77	87	11	SSKKVIKDKKK	298.999	0.2	62	HLA-DRB1*01:01	137	150	14	EPFYYTSSYYVPRA	34
						HLA-A*02:01	1	24	33	10	YPLGMTWKYV	309.614	3.1	63	HLA-DRB1*01:01	136	149	14	VEPFYYTSSYYVPR	34
						HLA-A*11:01	1	53	61	9	ETYYYPYYY	311.193	2	64	HLA-DRB1*01:01	137	151	15	EPFYYTSSYYVPRAI	34
						HLA-A*11:01	1	57	66	10	YPYYYYYVYY	329.481	2.6	65	HLA-DRB1*01:01	135	149	15	VVEPFYYTSSYYVPR	34
						HLA-A*03:01	1	57	66	10	YPYYYYYVYY	339.68	2.3	66	HLA-DRB1*01:01	133	147	15	LPVVEPFYYTSSYYV	34
						HLA-B*07:02	1	147	154	8	VPRAILFP	344.858	1.3	67	HLA-DRB1*01:01	134	147	14	PVVEPFYYTSSYYV	34
						HLA-A*03:01	1	13	22	10	YLRPQPTSTY	345.199	2.3	68	HLA-DRB1*01:01	135	147	13	VVEPFYYTSSYYV	34
						HLA-A*01:01	1	48	56	9	YTLTPETYY	346.274	0.4	69	HLA-DRB1*01:01	136	147	12	VEPFYYTSSYYV	34
						HLA-A*01:01	1	50	59	10	LTPETYYYPY	356.895	0.3	70	HLA-DRB1*01:01	9	23	15	LDCVYLRPQPTSTYY	35
						HLA-A*01:01	1	113	122	10	KSSGKKKYEY	365.208	0.3	71	HLA-DRB1*01:01	9	22	14	LDCVYLRPQPTSTY	36
						HLA-A*11:01	1	54	62	9	TYYYPYYYY	369.854	2.2	72	HLA-DRB1*01:01	137	149	13	EPFYYTSSYYVPR	36
						HLA-A*03:01	1	117	127	11	KKKYEYVEREK	374.688	0.3	73	HLA-DRB1*01:01	8	22	15	TLDCVYLRPQPTSTY	36
						HLA-A*11:01	1	100	110	11	SSKEGSEKEEG	377.138	3.8	74	HLA-DRB1*01:01	135	148	14	VVEPFYYTSSYYVP	36
						HLA-A*11:01	1	117	127	11	KKKYEYVEREK	378.879	3.9	75	HLA-DRB1*01:01	134	148	15	PVVEPFYYTSSYYVP	36
						HLA-A*02:01	1	128	136	9	VVRTYLPVV	380.566	4.1	76	HLA-DRB1*01:01	136	148	13	VEPFYYTSSYYVP	36
						HLA-B*07:02	1	143	152	10	SSYYVPRAIL	385.15	1.6	77	HLA-DRB1*01:01	137	148	12	EPFYYTSSYYVP	37
						HLA-A*24:02	1	23	32	10	YYPLGMTWKY	386.946	0.9	78	HLA-DRB1*01:01	8	21	14	TLDCVYLRPQPTST	38
						HLA-A*24:02	1	140	148	9	YYTSSYYVP	390.805	0.7	79	HLA-DRB1*01:01	9	21	13	LDCVYLRPQPTST	38
						HLA-B*07:02	1	67	76	10	TPAESPIVCL	396.853	1.7	80	HLA-DRB1*01:01	7	21	15	DTLDCVYLRPQPTST	38
						HLA-A*11:01	1	48	58	11	YTLTPETYYYP	424.131	4.2	81	HLA-DRB1*07:01	25	39	15	PLGMTWKYVVSSKST	41
						HLA-A*03:01	1	130	140	11	RTYLPVVEPFY	428.223	0.4	82	HLA-DRB1*07:01	26	39	14	LGMTWKYVVSSKST	41
						HLA-A*02:01	1	132	139	8	YLPVVEPF	440.382	3.6	83	HLA-DRB1*07:01	24	38	15	YPLGMTWKYVVSSKS	41
						HLA-A*11:01	1	39	47	9	TGCFGTTKK	443.639	2.5	84	HLA-DRB1*07:01	25	38	14	PLGMTWKYVVSSKS	41
						HLA-A*03:01	1	71	80	10	SPIVCLSSKK	443.68	2.7	85	HLA-DRB1*07:01	26	38	13	LGMTWKYVVSSKS	41
						HLA-A*11:01	1	80	89	10	KVIKDKKKKK	447.538	3.2	86	HLA-DRB1*07:01	27	39	13	GMTWKYVVSSKST	41
						HLA-A*02:01	1	66	74	9	YTPAESPIV	449.19	4.5	87	HLA-DRB1*07:01	28	39	12	MTWKYVVSSKST	41
						HLA-A*11:01	1	76	86	11	LSSKKVIKDKK	470.435	4.6	88	HLA-DRB1*07:01	27	38	12	GMTWKYVVSSKS	41
						HLA-A*02:01	1	26	34	9	LGMTWKYVV	474.712	4.6	89	HLA-DRB1*07:01	28	41	14	MTWKYVVSSKSTGC	42
						HLA-A*11:01	1	130	140	11	RTYLPVVEPFY	475.883	4.6	90	HLA-DRB1*07:01	28	42	15	MTWKYVVSSKSTGCF	42
						HLA-A*11:01	1	80	88	9	KVIKDKKKK	479.767	2.6	91	HLA-DRB1*07:01	27	41	15	GMTWKYVVSSKSTGC	42
						HLA-A*11:01	1	70	80	11	ESPIVCLSSKK	486.968	4.7	92	HLA-DRB1*07:01	26	40	15	LGMTWKYVVSSKSTG	43
						HLA-A*02:01	1	127	135	9	KVVRTYLPV	490.264	4.7	93	HLA-DRB1*01:01	27	40	14	GMTWKYVVSSKSTG	43
						HLA-A*11:01	1	51	61	11	TPETYYYPYYY	490.343	4.7	94	HLA-DRB1*07:01	27	40	14	GMTWKYVVSSKSTG	43
						HLA-A*24:02	1	54	62	9	TYYYPYYYY	491.994	0.9	95	HLA-DRB1*01:01	26	40	15	LGMTWKYVVSSKSTG	43
						HLA-A*01:01	1	54	63	10	TYYYPYYYYY	498.356	0.4	96	HLA-DRB1*07:01	28	40	13	MTWKYVVSSKSTG	43
						HLA-A*11:01	1	70	79	10	ESPIVCLSSK	502.146	3.4	97	HLA-DRB1*09:01	61	74	14	YYYVYYTPAESPIV	44
						HLA-A*11:01	1	55	63	9	YYYPYYYYY	505.86	2.7	98	HLA-DRB1*09:01	61	75	15	YYYVYYTPAESPIVC	44
						HLA-A*11:01	1	49	59	11	TLTPETYYYPY	506.407	4.8	99	HLA-DRB1*09:01	60	74	15	YYYYVYYTPAESPIV	44
						HLA-A*02:01	1	131	141	11	TYLPVVEPFYY	509.542	5.4	100	HLA-DRB1*09:01	62	76	15	YYVYYTPAESPIVCL	44
						HLA-A*11:01	1	49	57	9	TLTPETYYY	510.54	2.7	101	HLA-DRB1*09:01	63	76	14	YVYYTPAESPIVCL	44
						HLA-A*11:01	1	110	118	9	GSKKSSGKK	511.717	2.7	102	HLA-DRB1*09:01	63	77	15	YVYYTPAESPIVCLS	44
						HLA-A*03:01	1	27	37	11	GMTWKYVVSSK	514.837	0.6	103	HLA-DRB1*11:01	27	40	14	GMTWKYVVSSKSTG	44
						HLA-A*03:01	1	80	88	9	KVIKDKKKK	528.883	1.9	104	HLA-DRB1*11:01	26	40	15	LGMTWKYVVSSKSTG	44
						HLA-A*24:02	1	58	67	10	PYYYYYVYYT	529.237	1.2	105	HLA-DRB1*09:01	64	77	14	VYYTPAESPIVCLS	44
						HLA-A*03:01	1	110	118	9	GSKKSSGKK	532.55	1.9	106	HLA-DRB1*09:01	64	78	15	VYYTPAESPIVCLSS	44
						HLA-B*07:02	1	87	96	10	KKKDEDKQEL	536.574	2.2	107	HLA-DRB1*01:01	27	41	15	GMTWKYVVSSKSTGC	44
						HLA-A*02:01	1	61	69	9	YYYVYYTPA	537.564	5	108	HLA-DRB1*11:01	27	41	15	GMTWKYVVSSKSTGC	45
						HLA-A*01:01	1	51	60	10	TPETYYYPYY	542.675	0.4	109	HLA-DRB1*11:01	28	40	13	MTWKYVVSSKSTG	45
						HLA-A*03:01	1	48	57	10	YTLTPETYYY	550.896	3.2	110	HLA-DRB1*11:01	71	83	13	SPIVCLSSKKVIK	45
						HLA-A*02:01	1	138	147	10	PFYYTSSYYV	567.309	5	111	HLA-DRB1*11:01	70	83	14	ESPIVCLSSKKVIK	45
						HLA-A*24:02	1	22	31	10	YYYPLGMTWK	569.705	1.3	112	HLA-DRB1*11:01	70	84	15	ESPIVCLSSKKVIKD	45
						HLA-A*11:01	1	54	61	8	TYYYPYYY	574.976	0.6	113	HLA-DRB1*11:01	69	83	15	AESPIVCLSSKKVIK	45
						HLA-A*02:01	1	25	34	10	PLGMTWKYVV	576.527	5.1	114	HLA-DRB1*09:01	64	76	13	VYYTPAESPIVCL	45
						HLA-A*03:01	1	79	89	11	KKVIKDKKKKK	578.989	0.8	115	HLA-DRB1*01:01	28	40	13	MTWKYVVSSKSTG	45
						HLA-A*11:01	1	77	86	10	SSKKVIKDKK	581.875	3.7	116	HLA-DRB1*01:01	26	39	14	LGMTWKYVVSSKST	45
						HLA-A*24:02	1	61	69	9	YYYVYYTPA	582.05	1	117	HLA-DRB1*01:01	27	39	13	GMTWKYVVSSKST	45
						HLA-B*07:02	1	15	23	9	RPQPTSTYY	582.318	2.2	118	HLA-DRB1*01:01	25	39	15	PLGMTWKYVVSSKST	45
						HLA-A*03:01	1	38	46	9	STGCFGTTK	596.156	2.1	119	HLA-DRB1*09:01	62	75	14	YYVYYTPAESPIVC	46
						HLA-A*02:01	1	49	58	10	TLTPETYYYP	602.31	5.2	120	HLA-DRB1*09:01	62	74	13	YYVYYTPAESPIV	46
						HLA-B*07:02	1	71	78	8	SPIVCLSS	606.234	2	121	HLA-DRB1*11:01	28	42	15	MTWKYVVSSKSTGCF	46
						HLA-A*11:01	1	113	122	10	KSSGKKKYEY	610.703	3.8	122	HLA-DRB1*09:01	63	75	13	YVYYTPAESPIVC	46
						HLA-A*02:01	1	118	128	11	KKYEYVEREKV	611.195	6.7	123	HLA-DRB1*09:01	63	74	12	YVYYTPAESPIV	46
						HLA-A*11:01	1	7	15	9	DTLDCVYLR	622.343	3.1	124	HLA-DRB1*11:01	71	84	14	SPIVCLSSKKVIKD	46
						HLA-A*02:01	1	60	69	10	YYYYVYYTPA	624.914	5.4	125	HLA-DRB1*11:01	71	85	15	SPIVCLSSKKVIKDK	46
						HLA-A*11:01	1	76	85	10	LSSKKVIKDK	624.928	3.8	126	HLA-DRB1*01:01	28	41	14	MTWKYVVSSKSTGC	46
						HLA-A*03:01	1	107	117	11	KEEGSKKSSGK	639.249	1	127	HLA-DRB1*11:01	70	82	13	ESPIVCLSSKKVI	46
						HLA-A*11:01	1	143	153	11	SSYYVPRAILF	640.472	6.1	128	HLA-DRB1*01:01	28	42	15	MTWKYVVSSKSTGCF	46
						HLA-A*03:01	1	80	89	10	KVIKDKKKKK	642.791	3.5	129	HLA-DRB1*11:01	69	82	14	AESPIVCLSSKKVI	46
						HLA-A*24:02	1	139	147	9	FYYTSSYYV	648.575	1.1	130	HLA-DRB1*11:01	68	82	15	PAESPIVCLSSKKVI	46
						HLA-A*11:01	1	137	147	11	EPFYYTSSYYV	653.883	6.2	131	HLA-DRB1*11:01	28	41	14	MTWKYVVSSKSTGC	47
						HLA-A*11:01	1	77	85	9	SSKKVIKDK	660.739	3.2	132	HLA-DRB1*11:01	71	82	12	SPIVCLSSKKVI	47
						HLA-A*11:01	1	54	64	11	TYYYPYYYYYV	662.979	6.3	133	HLA-DRB1*09:01	64	75	12	VYYTPAESPIVC	47
						HLA-B*07:02	1	57	64	8	YPYYYYYV	670.873	2.1	134	HLA-DRB1*01:01	139	153	15	FYYTSSYYVPRAILF	48
						HLA-A*11:01	1	131	141	11	TYLPVVEPFYY	695.825	6.5	135	HLA-DRB1*01:01	28	39	12	MTWKYVVSSKST	48
						HLA-A*02:01	1	48	57	10	YTLTPETYYY	697.943	5.9	136	HLA-DRB1*01:01	25	38	14	PLGMTWKYVVSSKS	48
						HLA-A*24:02	1	23	30	8	YYPLGMTW	701.956	5.6	137	HLA-DRB1*01:01	24	38	15	YPLGMTWKYVVSSKS	48
						HLA-A*11:01	1	75	85	11	CLSSKKVIKDK	712.033	6.6	138	HLA-DRB1*01:01	26	38	13	LGMTWKYVVSSKS	48
						HLA-A*11:01	1	73	83	11	IVCLSSKKVIK	716.968	6.6	139	HLA-DRB1*01:01	27	38	12	GMTWKYVVSSKS	48
						HLA-A*24:02	1	145	154	10	YYVPRAILFP	717.216	1.6	140	HLA-DRB1*01:01	11	24	14	CVYLRPQPTSTYYY	50
						HLA-A*11:01	1	144	154	11	SYYVPRAILFP	725.27	6.7		HLA-DRB1*01:01	11	23	13	CVYLRPQPTSTYY	51
						HLA-A*24:02	1	144	152	9	SYYVPRAIL	731.072	1.3		HLA-DRB1*01:01	11	25	15	CVYLRPQPTSTYYYP	51
						HLA-B*07:02	1	24	33	10	YPLGMTWKYV	747.532	3		HLA-DRB1*01:01	10	24	15	DCVYLRPQPTSTYYY	51
						HLA-B*07:02	1	71	79	9	SPIVCLSSK	764.117	2.7		HLA-DRB1*11:01	68	81	14	PAESPIVCLSSKKV	51
						HLA-A*24:02	1	59	67	9	YYYYYVYYT	765.526	1.3		HLA-DRB1*11:01	67	81	15	TPAESPIVCLSSKKV	51
						HLA-A*11:01	1	15	24	10	RPQPTSTYYY	783.123	4.4		HLA-DRB1*11:01	69	81	13	AESPIVCLSSKKV	51
						HLA-A*11:01	1	75	83	9	CLSSKKVIK	783.484	3.6		HLA-DRB1*11:01	70	81	12	ESPIVCLSSKKV	51
						HLA-A*03:01	1	128	138	11	VVRTYLPVVEP	788.261	1.5		HLA-DRB1*01:01	10	23	14	DCVYLRPQPTSTYY	52
						HLA-A*11:01	1	33	43	11	VVSSKSTGCFG	789.769	7.1		HLA-DRB1*01:01	11	22	12	CVYLRPQPTSTY	52
						HLA-A*11:01	1	111	121	11	SKKSSGKKKYE	789.769	7.1		HLA-DRB1*01:01	10	22	13	DCVYLRPQPTSTY	53
						HLA-A*11:01	1	109	119	11	EGSKKSSGKKK	789.769	7.1		HLA-DRB5*01:01	26	39	14	LGMTWKYVVSSKST	54
						HLA-B*07:02	1	2	9	8	APLVVDTL	812.157	2.5		HLA-DRB5*01:01	25	39	15	PLGMTWKYVVSSKST	54
						HLA-A*11:01	1	46	56	11	KKYTLTPETYY	813.767	7.4		HLA-DRB5*01:01	27	39	13	GMTWKYVVSSKST	54
						HLA-A*02:01	1	49	59	11	TLTPETYYYPY	822.584	8.8		HLA-DRB5*01:01	24	38	15	YPLGMTWKYVVSSKS	54
						HLA-A*01:01	1	132	141	10	YLPVVEPFYY	834.718	0.8		HLA-DRB5*01:01	25	38	14	PLGMTWKYVVSSKS	54
						HLA-B*07:02	1	51	58	8	TPETYYYP	836.835	2.6		HLA-DRB5*01:01	26	38	13	LGMTWKYVVSSKS	54
						HLA-A*03:01	1	80	90	11	KVIKDKKKKKD	840.756	1.6		HLA-DRB5*01:01	27	38	12	GMTWKYVVSSKS	54
						HLA-B*07:02	1	130	139	10	RTYLPVVEPF	902.88	3.6		HLA-DRB5*01:01	27	40	14	GMTWKYVVSSKSTG	56
						HLA-A*11:01	1	81	88	8	VIKDKKKK	905.003	1.1		HLA-DRB5*01:01	26	40	15	LGMTWKYVVSSKSTG	56
						HLA-A*03:01	1	113	122	10	KSSGKKKYEY	924.847	4.8		HLA-DRB5*01:01	28	39	12	MTWKYVVSSKST	56
						HLA-A*02:01	1	3	12	10	PLVVDTLDCV	945.845	7.5		HLA-DRB1*01:01	10	21	12	DCVYLRPQPTST	56
						HLA-B*07:02	1	71	80	10	SPIVCLSSKK	956.379	3.8		HLA-DRB5*01:01	27	41	15	GMTWKYVVSSKSTGC	57
						HLA-A*11:01	1	40	47	8	GCFGTTKK	960.838	1.3		HLA-DRB5*01:01	28	40	13	MTWKYVVSSKSTG	58
						HLA-A*11:01	1	103	113	11	EGSEKEEGSKK	964.939	8.3		HLA-DRB5*01:01	137	151	15	EPFYYTSSYYVPRAI	59
						HLA-A*24:02	1	47	55	9	KYTLTPETY	968.189	1.7		HLA-DRB5*01:01	136	150	15	VEPFYYTSSYYVPRA	59
						HLA-A*11:01	1	48	56	9	YTLTPETYY	970.577	4		HLA-DRB5*01:01	136	149	14	VEPFYYTSSYYVPR	59
						HLA-A*24:02	1	56	63	8	YYPYYYYY	975.686	6.3		HLA-DRB5*01:01	135	149	15	VVEPFYYTSSYYVPR	59
						HLA-A*03:01	1	53	63	11	ETYYYPYYYYY	976.495	2.1		HLA-DRB1*01:01	60	74	15	YYYYVYYTPAESPIV	60
						HLA-A*03:01	1	15	24	10	RPQPTSTYYY	977.395	4.9		HLA-DRB5*01:01	28	41	14	MTWKYVVSSKSTGC	60
						HLA-A*01:01	1	55	63	9	YYYPYYYYY	982.698	1		HLA-DRB5*01:01	28	42	15	MTWKYVVSSKSTGCF	60
						HLA-A*03:01	1	21	31	11	TYYYPLGMTWK	983.264	2.1		HLA-DRB1*01:01	61	74	14	YYYVYYTPAESPIV	60
						HLA-A*03:01	1	81	89	9	VIKDKKKKK	984.827	2.8		HLA-DRB5*01:01	137	150	14	EPFYYTSSYYVPRA	60
						HLA-A*02:01	1	28	36	9	MTWKYVVSS	991.813	7.3		HLA-DRB1*01:01	61	75	15	YYYVYYTPAESPIVC	61
						HLA-A*11:01	1	27	37	11	GMTWKYVVSSK	996.552	8.5		HLA-DRB1*07:01	69	82	14	AESPIVCLSSKKVI	61
						HLA-A*11:01	1	36	46	11	SKSTGCFGTTK	1012.74	8.6		HLA-DRB1*07:01	70	82	13	ESPIVCLSSKKVI	61
						HLA-B*07:02	1	127	136	10	KVVRTYLPVV	1015.38	4		HLA-DRB1*07:01	68	82	15	PAESPIVCLSSKKVI	61
						HLA-A*02:01	1	121	131	11	EYVEREKVVRT	1019.01	12		HLA-DRB1*07:01	70	83	14	ESPIVCLSSKKVIK	61
						HLA-A*11:01	1	97	107	11	KDESSKEGSEK	1019.76	8.6		HLA-DRB1*07:01	71	83	13	SPIVCLSSKKVIK	61
						HLA-A*11:01	1	51	60	10	TPETYYYPYY	1034.74	5.1		HLA-DRB1*07:01	71	82	12	SPIVCLSSKKVI	61
						HLA-A*03:01	1	53	61	9	ETYYYPYYY	1038.39	2.9		HLA-DRB1*07:01	69	83	15	AESPIVCLSSKKVIK	61
						HLA-A*01:01	1	47	56	10	KYTLTPETYY	1050.85	1.1		HLA-DRB5*01:01	137	149	13	EPFYYTSSYYVPR	61
						HLA-A*01:01	1	57	66	10	YPYYYYYVYY	1072.85	1.1		HLA-DRB1*07:01	70	84	15	ESPIVCLSSKKVIKD	62
						HLA-A*02:01	1	72	82	11	PIVCLSSKKVI	1074.43	13		HLA-DRB1*03:01	79	92	14	KKVIKDKKKKKDED	63
						HLA-A*11:01	1	132	141	10	YLPVVEPFYY	1081.01	5.2		HLA-DRB1*03:01	76	89	14	LSSKKVIKDKKKKK	63
						HLA-A*24:02	1	41	48	8	CFGTTKKY	1084.7	6.6		HLA-DRB1*03:01	78	91	14	SKKVIKDKKKKKDE	63
						HLA-A*11:01	1	20	28	9	STYYYPLGM	1089.01	4.2		HLA-DRB1*03:01	77	90	14	SSKKVIKDKKKKKD	63
						HLA-A*11:01	1	22	31	10	YYYPLGMTWK	1091.01	5.2		HLA-DRB1*03:01	75	89	15	CLSSKKVIKDKKKKK	63
						HLA-A*01:01	1	137	146	10	EPFYYTSSYY	1092.8	1.1		HLA-DRB1*03:01	79	93	15	KKVIKDKKKKKDEDK	63
						HLA-A*01:01	1	15	24	10	RPQPTSTYYY	1110.55	1.1		HLA-DRB1*03:01	76	90	15	LSSKKVIKDKKKKKD	63
						HLA-A*11:01	1	114	124	11	SSGKKKYEYVE	1115.58	9.2		HLA-DRB1*03:01	78	92	15	SKKVIKDKKKKKDED	63
						HLA-A*11:01	1	60	67	8	YYYYVYYT	1121.11	1.6		HLA-DRB1*03:01	77	91	15	SSKKVIKDKKKKKDE	63
						HLA-A*11:01	1	20	30	11	STYYYPLGMTW	1138.94	9.3		HLA-DRB1*03:01	79	91	13	KKVIKDKKKKKDE	63
						HLA-A*03:01	1	130	139	10	RTYLPVVEPF	1153.64	5.6		HLA-DRB1*03:01	78	90	13	SKKVIKDKKKKKD	63
						HLA-A*02:01	1	13	21	9	YLRPQPTST	1170.66	8		HLA-DRB1*03:01	77	89	13	SSKKVIKDKKKKK	63
						HLA-A*01:01	1	100	107	8	SSKEGSEK	1181.98	0.6		HLA-DRB1*07:01	71	84	14	SPIVCLSSKKVIKD	63
						HLA-A*03:01	1	76	85	10	LSSKKVIKDK	1183.23	5.8		HLA-DRB1*03:01	79	90	12	KKVIKDKKKKKD	63
						HLA-A*11:01	1	39	46	8	TGCFGTTK	1184.81	1.7		HLA-DRB1*03:01	78	89	12	SKKVIKDKKKKK	63
						HLA-A*03:01	1	39	47	9	TGCFGTTKK	1194.98	3.1		HLA-DRB1*07:01	71	85	15	SPIVCLSSKKVIKDK	63
						HLA-A*01:01	1	4	13	10	LVVDTLDCVY	1212.1	1.2		HLA-DRB1*11:01	24	38	15	YPLGMTWKYVVSSKS	65
						HLA-A*02:01	1	126	136	11	EKVVRTYLPVV	1216.69	14		HLA-DRB1*11:01	29	43	15	TWKYVVSSKSTGCFG	66
						HLA-A*02:01	1	5	14	10	VVDTLDCVYL	1221.29	8.9		HLA-DRB1*11:01	25	39	15	PLGMTWKYVVSSKST	66
						HLA-A*11:01	1	29	37	9	TWKYVVSSK	1236.03	4.5		HLA-DRB1*11:01	26	39	14	LGMTWKYVVSSKST	66
						HLA-A*11:01	1	57	65	9	YPYYYYYVY	1238.88	4.5		HLA-DRB1*11:01	27	39	13	GMTWKYVVSSKST	66
						HLA-A*03:01	1	118	127	10	KKYEYVEREK	1241.85	6		HLA-DRB1*01:01	66	83	18	YTPAESPIVCLSSKKVIK	66
						HLA-A*03:01	1	73	83	11	IVCLSSKKVIK	1246.44	3.2		HLA-DRB1*11:01	25	38	14	PLGMTWKYVVSSKS	67
						HLA-A*24:02	1	31	40	10	KYVVSSKSTG	1249.25	2.6		HLA-DRB1*11:01	29	40	12	TWKYVVSSKSTG	67
						HLA-A*11:01	1	80	90	11	KVIKDKKKKKD	1251.7	11		HLA-DRB1*11:01	26	38	13	LGMTWKYVVSSKS	67
						HLA-A*24:02	1	65	74	10	YYTPAESPIV	1260.81	2.7		HLA-DRB1*11:01	27	38	12	GMTWKYVVSSKS	67
						HLA-A*11:01	1	57	67	11	YPYYYYYVYYT	1263.28	11		HLA-DRB1*11:01	29	42	14	TWKYVVSSKSTGCF	68
						HLA-A*02:01	1	141	150	10	YTSSYYVPRA	1264.21	9.2		HLA-DRB1*11:01	30	43	14	WKYVVSSKSTGCFG	68
						HLA-A*11:01	1	83	93	11	KDKKKKKDEDK	1269.11	12		HLA-DRB1*11:01	30	44	15	WKYVVSSKSTGCFGT	68
						HLA-A*03:01	1	54	62	9	TYYYPYYYY	1274.56	3.2		HLA-DRB1*01:01	66	82	17	YTPAESPIVCLSSKKVI	68
						HLA-B*07:02	1	71	81	11	SPIVCLSSKKV	1275.15	1.7		HLA-DRB1*01:01	65	82	18	YYTPAESPIVCLSSKKVI	68
						HLA-A*11:01	1	47	57	11	KYTLTPETYYY	1277.91	12		HLA-DRB1*11:01	30	42	13	WKYVVSSKSTGCF	69
						HLA-A*11:01	1	99	107	9	ESSKEGSEK	1291.31	4.6		HLA-DRB1*11:01	29	41	13	TWKYVVSSKSTGC	69
						HLA-A*02:01	1	23	33	11	YYPLGMTWKYV	1297.72	15		HLA-DRB1*11:01	28	39	12	MTWKYVVSSKST	70
						HLA-A*01:01	1	56	65	10	YYPYYYYYVY	1304.79	1.3		HLA-DRB5*01:01	76	89	14	LSSKKVIKDKKKKK	71
						HLA-A*02:01	1	20	28	9	STYYYPLGM	1307.46	8.5		HLA-DRB5*01:01	75	89	15	CLSSKKVIKDKKKKK	71
						HLA-A*01:01	1	39	46	8	TGCFGTTK	1308.01	0.7		HLA-DRB1*11:01	30	41	12	WKYVVSSKSTGC	71
						HLA-A*11:01	1	110	120	11	GSKKSSGKKKY	1313.71	12		HLA-DRB1*07:01	68	81	14	PAESPIVCLSSKKV	71
						HLA-A*03:01	1	59	69	11	YYYYYVYYTPA	1317.26	3.6		HLA-DRB1*07:01	67	81	15	TPAESPIVCLSSKKV	71
						HLA-A*11:01	1	110	119	10	GSKKSSGKKK	1317.74	5.7		HLA-DRB1*07:01	69	81	13	AESPIVCLSSKKV	71
						HLA-A*03:01	1	69	79	11	AESPIVCLSSK	1320.29	3.6		HLA-DRB1*07:01	70	81	12	ESPIVCLSSKKV	71
						HLA-A*03:01	1	7	17	11	DTLDCVYLRPQ	1332.51	3.6		HLA-DRB5*01:01	76	90	15	LSSKKVIKDKKKKKD	72
						HLA-A*11:01	1	104	113	10	GSEKEEGSKK	1339.15	5.7		HLA-DRB5*01:01	77	89	13	SSKKVIKDKKKKK	72
						HLA-A*11:01	1	6	16	11	VDTLDCVYLRP	1344.31	12		HLA-DRB1*01:01	64	81	18	VYYTPAESPIVCLSSKKV	72
						HLA-A*11:01	1	21	28	8	TYYYPLGM	1366.63	2		HLA-DRB5*01:01	77	90	14	SSKKVIKDKKKKKD	73
						HLA-A*11:01	1	19	29	11	TSTYYYPLGMT	1375.62	12		HLA-DRB5*01:01	77	91	15	SSKKVIKDKKKKKDE	73
						HLA-A*03:01	1	25	35	11	PLGMTWKYVVS	1392.1	3.9		HLA-DRB1*01:01	66	81	16	YTPAESPIVCLSSKKV	73
						HLA-A*24:02	1	23	31	9	YYPLGMTWK	1415.66	2.4		HLA-DRB1*01:01	65	81	17	YYTPAESPIVCLSSKKV	73
						HLA-A*03:01	1	72	80	9	PIVCLSSKK	1416.97	3.5		HLA-DRB1*01:01	140	153	14	YYTSSYYVPRAILF	73
						HLA-A*11:01	1	115	125	11	SGKKKYEYVER	1430.54	13		HLA-DRB1*01:01	141	153	13	YTSSYYVPRAILF	73
						HLA-A*02:01	1	59	68	10	YYYYYVYYTP	1431.59	9.8		HLA-DRB1*01:01	142	153	12	TSSYYVPRAILF	73
						HLA-A*02:01	1	54	64	11	TYYYPYYYYYV	1432.78	16		HLA-DRB1*15:01	136	150	15	VEPFYYTSSYYVPRA	75
						HLA-A*03:01	1	13	23	11	YLRPQPTSTYY	1434.4	4.1		HLA-DRB1*01:01	136	153	18	VEPFYYTSSYYVPRAILF	75
						HLA-A*03:01	1	46	56	11	KKYTLTPETYY	1437.71	4.1		HLA-DRB1*01:01	141	154	14	YTSSYYVPRAILFP	76
						HLA-A*03:01	1	77	86	10	SSKKVIKDKK	1442.35	6.6		HLA-DRB1*01:01	142	154	13	TSSYYVPRAILFP	76
						HLA-A*03:01	1	137	146	10	EPFYYTSSYY	1449.01	6.7		HLA-DRB1*01:01	140	154	15	YYTSSYYVPRAILFP	76
						HLA-A*03:01	1	29	37	9	TWKYVVSSK	1449.97	3.5		HLA-DRB1*15:01	136	149	14	VEPFYYTSSYYVPR	77
						HLA-A*03:01	1	139	149	11	FYYTSSYYVPR	1451.01	4.2		HLA-DRB1*15:01	135	149	15	VVEPFYYTSSYYVPR	77
						HLA-A*24:02	1	130	139	10	RTYLPVVEPF	1454.29	3.1		HLA-DRB1*01:01	138	153	16	PFYYTSSYYVPRAILF	77
						HLA-A*01:01	1	131	140	10	TYLPVVEPFY	1467.37	1.5		HLA-DRB1*01:01	137	153	17	EPFYYTSSYYVPRAILF	77
						HLA-B*07:02	1	15	24	10	RPQPTSTYYY	1471.06	5.7		HLA-DRB1*15:01	133	147	15	LPVVEPFYYTSSYYV	78
						HLA-A*01:01	1	13	22	10	YLRPQPTSTY	1487.78	1.5		HLA-DRB1*01:01	139	154	16	FYYTSSYYVPRAILFP	78
						HLA-A*24:02	1	58	66	9	PYYYYYVYY	1489.22	2.5		HLA-DRB1*01:01	68	83	16	PAESPIVCLSSKKVIK	78
						HLA-A*11:01	1	87	97	11	KKKDEDKQELK	1491.08	13		HLA-DRB1*01:01	67	83	17	TPAESPIVCLSSKKVIK	78
						HLA-A*11:01	1	51	59	9	TPETYYYPY	1503.25	5.1		HLA-DRB1*01:01	137	154	18	EPFYYTSSYYVPRAILFP	78
						HLA-A*11:01	1	72	80	9	PIVCLSSKK	1503.25	5.1		HLA-DPA1*01:03/DPB1*02:01	55	69	15	YYYPYYYYYVYYTPA	79
						HLA-A*11:01	1	114	122	9	SSGKKKYEY	1503.25	5.1		HLA-DRB1*15:01	134	147	14	PVVEPFYYTSSYYV	79
						HLA-A*11:01	1	143	150	8	SSYYVPRA	1505.39	2.2		HLA-DRB1*15:01	135	147	13	VVEPFYYTSSYYV	79
						HLA-A*11:01	1	81	89	9	VIKDKKKKK	1510.18	5.1		HLA-DRB1*15:01	136	147	12	VEPFYYTSSYYV	79
						HLA-A*02:01	1	8	18	11	TLDCVYLRPQP	1538.79	16		HLA-DRB1*01:01	138	152	15	PFYYTSSYYVPRAIL	79
						HLA-A*11:01	1	69	79	11	AESPIVCLSSK	1550.6	13		HLA-DRB1*01:01	138	154	17	PFYYTSSYYVPRAILFP	79
						HLA-A*02:01	1	132	140	9	YLPVVEPFY	1561.1	9.3		HLA-DRB1*01:01	139	152	14	FYYTSSYYVPRAIL	79
						HLA-A*02:01	1	57	66	10	YPYYYYYVYY	1566.1	12		HLA-DRB1*01:01	72	83	12	PIVCLSSKKVIK	79
						HLA-A*24:02	1	62	72	11	YYVYYTPAESP	1570.76	2.2		HLA-DRB1*15:01	134	148	15	PVVEPFYYTSSYYVP	80
						HLA-A*03:01	1	58	68	11	PYYYYYVYYTP	1576.41	4.8		HLA-DRB1*01:01	69	84	16	AESPIVCLSSKKVIKD	80
						HLA-A*03:01	1	20	29	10	STYYYPLGMT	1618.34	7.2		HLA-DRB1*01:01	70	85	16	ESPIVCLSSKKVIKDK	80
						HLA-A*02:01	1	55	63	9	YYYPYYYYY	1623.42	9.6		HLA-DRB1*01:01	69	85	17	AESPIVCLSSKKVIKDK	80
						HLA-B*07:02	1	51	61	11	TPETYYYPYYY	1635.16	2.3		HLA-DRB1*01:01	70	86	17	ESPIVCLSSKKVIKDKK	80
						HLA-A*03:01	1	37	47	11	KSTGCFGTTKK	1650.71	5		HLA-DRB1*01:01	68	84	17	PAESPIVCLSSKKVIKD	80
						HLA-A*03:01	1	110	119	10	GSKKSSGKKK	1663.68	7.4		HLA-DRB1*01:01	73	86	14	IVCLSSKKVIKDKK	80
						HLA-A*24:02	1	131	140	10	TYLPVVEPFY	1677.45	3.5		HLA-DRB1*01:01	73	85	13	IVCLSSKKVIKDK	80
						HLA-A*24:02	1	129	139	11	VRTYLPVVEPF	1698.67	2.5		HLA-DRB1*01:01	73	87	15	IVCLSSKKVIKDKKK	80
						HLA-A*03:01	1	70	79	10	ESPIVCLSSK	1702.43	7.4		HLA-DRB1*01:01	73	84	12	IVCLSSKKVIKD	80
						HLA-A*24:02	1	114	121	8	SSGKKKYE	1715.18	7.5		HLA-DRB1*01:01	69	86	18	AESPIVCLSSKKVIKDKK	80
						HLA-A*11:01	1	105	112	8	SEKEEGSK	1716.52	2.7		HLA-DRB1*01:01	70	87	18	ESPIVCLSSKKVIKDKKK	80
						HLA-A*01:01	1	49	57	9	TLTPETYYY	1723.53	1.6		HLA-DRB1*01:01	68	85	18	PAESPIVCLSSKKVIKDK	80
						HLA-A*02:01	1	25	32	8	PLGMTWKY	1725.16	12		HLA-DRB1*01:01	67	84	18	TPAESPIVCLSSKKVIKD	80
						HLA-B*07:02	1	137	144	8	EPFYYTSS	1732.37	5.1		HLA-DRB1*15:01	137	150	14	EPFYYTSSYYVPRA	81
						HLA-A*24:02	1	102	109	8	KEGSEKEE	1755.13	7.6		HLA-DPA1*01:03/DPB1*02:01	53	67	15	ETYYYPYYYYYVYYT	81
						HLA-A*03:01	1	49	57	9	TLTPETYYY	1767.5	4.1		HLA-DRB1*15:01	137	151	15	EPFYYTSSYYVPRAI	81
						HLA-A*02:01	1	65	74	10	YYTPAESPIV	1798.13	13		HLA-DRB1*15:01	135	148	14	VVEPFYYTSSYYVP	81
						HLA-A*24:02	1	47	56	10	KYTLTPETYY	1805.72	3.7		HLA-DRB1*15:01	136	148	13	VEPFYYTSSYYVP	81
						HLA-A*03:01	1	75	85	11	CLSSKKVIKDK	1805.8	5.7		HLA-DRB1*01:01	72	85	14	PIVCLSSKKVIKDK	81
						HLA-A*11:01	1	15	23	9	RPQPTSTYY	1815.64	5.9		HLA-DRB1*01:01	72	84	13	PIVCLSSKKVIKD	81
						HLA-B*07:02	1	127	135	9	KVVRTYLPV	1841.45	4.7		HLA-DRB1*01:01	72	86	15	PIVCLSSKKVIKDKK	81
						HLA-A*03:01	1	113	123	11	KSSGKKKYEYV	1864.96	6.1		HLA-DRB1*01:01	63	77	15	YVYYTPAESPIVCLS	81
						HLA-A*03:01	1	62	72	11	YYVYYTPAESP	1864.96	6.1		HLA-DPA1*01:03/DPB1*02:01	53	66	14	ETYYYPYYYYYVYY	82
						HLA-A*02:01	1	113	123	11	KSSGKKKYEYV	1871.46	19		HLA-DRB1*01:01	71	86	16	SPIVCLSSKKVIKDKK	82
						HLA-B*07:02	1	128	136	9	VVRTYLPVV	1906.16	4.8		HLA-DRB1*01:01	67	82	16	TPAESPIVCLSSKKVI	82
						HLA-A*01:01	1	55	65	11	YYYPYYYYYVY	1919.55	3.3		HLA-DRB1*01:01	62	76	15	YYVYYTPAESPIVCL	82
						HLA-A*24:02	1	12	20	9	VYLRPQPTS	1927.35	3.2		HLA-DRB1*01:01	71	87	17	SPIVCLSSKKVIKDKKK	82
						HLA-A*02:01	1	63	71	9	YVYYTPAES	1938.34	12		HLA-DRB1*01:01	71	88	18	SPIVCLSSKKVIKDKKKK	82
						HLA-A*03:01	1	71	79	9	SPIVCLSSK	1942.5	4.3		HLA-DRB1*15:01	137	149	13	EPFYYTSSYYVPR	83
						HLA-A*11:01	1	20	27	8	STYYYPLG	1948.27	3.2		HLA-DPA1*01:03/DPB1*02:01	52	66	15	PETYYYPYYYYYVYY	83
						HLA-A*02:01	1	120	129	10	YEYVEREKVV	1967.07	13		HLA-DPA1*01:03/DPB1*02:01	58	72	15	PYYYYYVYYTPAESP	83
						HLA-A*11:01	1	140	149	10	YYTSSYYVPR	1967.12	7		HLA-DRB1*01:01	73	88	16	IVCLSSKKVIKDKKKK	83
						HLA-A*03:01	1	48	56	9	YTLTPETYY	1969.52	4.3		HLA-DRB1*01:01	63	76	14	YVYYTPAESPIVCL	83
						HLA-B*07:02	1	57	65	9	YPYYYYYVY	1991.41	4.9		HLA-DRB1*01:01	73	89	17	IVCLSSKKVIKDKKKKK	83
						HLA-A*24:02	1	60	67	8	YYYYVYYT	2010.53	7.9		HLA-DRB1*01:01	73	90	18	IVCLSSKKVIKDKKKKKD	83
						HLA-A*01:01	1	51	59	9	TPETYYYPY	2034.32	1.9		HLA-DPA1*01:03/DPB1*02:01	52	65	14	PETYYYPYYYYYVY	84
						HLA-A*03:01	1	132	141	10	YLPVVEPFYY	2046.77	8.2		HLA-DPA1*01:03/DPB1*02:01	58	71	14	PYYYYYVYYTPAES	84
						HLA-A*03:01	1	91	101	11	EDKQELKDESS	2049.6	7.2		HLA-DPA1*01:03/DPB1*02:01	56	69	14	YYPYYYYYVYYTPA	84
						HLA-A*01:01	1	18	26	9	PTSTYYYPL	2096.14	2		HLA-DPA1*01:03/DPB1*02:01	53	65	13	ETYYYPYYYYYVY	84
						HLA-A*24:02	1	32	42	11	YVVSSKSTGCF	2104.31	3.5		HLA-DPA1*01:03/DPB1*02:01	57	69	13	YPYYYYYVYYTPA	84
						HLA-A*02:01	1	130	139	10	RTYLPVVEPF	2127.26	14		HLA-DPA1*01:03/DPB1*02:01	51	65	15	TPETYYYPYYYYYVY	84
						HLA-A*03:01	1	115	125	11	SGKKKYEYVER	2146.2	7.7		HLA-DPA1*01:03/DPB1*02:01	57	71	15	YPYYYYYVYYTPAES	84
						HLA-A*24:02	1	62	70	9	YYVYYTPAE	2177.51	3.7		HLA-DPA1*01:03/DPB1*02:01	58	69	12	PYYYYYVYYTPA	84
						HLA-A*03:01	1	21	30	10	TYYYPLGMTW	2178.06	8.6		HLA-DRB5*01:01	78	89	12	SKKVIKDKKKKK	84
						HLA-A*11:01	1	104	112	9	GSEKEEGSK	2208.16	6.7		HLA-DRB1*01:01	72	87	16	PIVCLSSKKVIKDKKK	84
						HLA-A*11:01	1	4	13	10	LVVDTLDCVY	2212.23	7.4		HLA-DRB1*01:01	72	88	17	PIVCLSSKKVIKDKKKK	84
						HLA-A*01:01	1	141	149	9	YTSSYYVPR	2246.05	2.1		HLA-DRB1*01:01	72	89	18	PIVCLSSKKVIKDKKKKK	84
						HLA-A*03:01	1	47	56	10	KYTLTPETYY	2249.42	8.7		HLA-DPA1*01:03/DPB1*02:01	57	70	14	YPYYYYYVYYTPAE	85
						HLA-A*24:02	1	146	153	8	YVPRAILF	2250.66	8.2		HLA-DPA1*01:03/DPB1*02:01	58	70	13	PYYYYYVYYTPAE	85
						HLA-A*01:01	1	13	23	11	YLRPQPTSTYY	2255.28	3.8		HLA-DPA1*01:03/DPB1*02:01	56	70	15	YYPYYYYYVYYTPAE	85
						HLA-A*02:01	1	8	15	8	TLDCVYLR	2258.55	13		HLA-DRB1*01:01	59	73	15	YYYYYVYYTPAESPI	85
						HLA-A*03:01	1	77	85	9	SSKKVIKDK	2266.52	4.7		HLA-DRB1*11:01	76	89	14	LSSKKVIKDKKKKK	85
						HLA-A*02:01	1	55	65	11	YYYPYYYYYVY	2291.82	22		HLA-DRB5*01:01	78	90	13	SKKVIKDKKKKKD	86
						HLA-A*11:01	1	111	118	8	SKKSSGKK	2310.2	4		HLA-DRB5*01:01	78	91	14	SKKVIKDKKKKKDE	86
						HLA-A*02:01	1	18	26	9	PTSTYYYPL	2314.36	13		HLA-DRB1*01:01	57	71	15	YPYYYYYVYYTPAES	86
						HLA-A*11:01	1	89	97	9	KDEDKQELK	2317.55	6.8		HLA-DRB1*11:01	75	89	15	CLSSKKVIKDKKKKK	86
						HLA-A*01:01	1	136	146	11	VEPFYYTSSYY	2339.91	3.9		HLA-DRB1*11:01	76	90	15	LSSKKVIKDKKKKKD	86
						HLA-A*24:02	1	119	126	8	KYEYVERE	2340.51	8.3		HLA-DPA1*01:03/DPB1*02:01	50	64	15	LTPETYYYPYYYYYV	87
						HLA-B*07:02	1	137	147	11	EPFYYTSSYYV	2341.85	3.4		HLA-DRB1*11:01	78	91	14	SKKVIKDKKKKKDE	87
						HLA-B*07:02	1	2	11	10	APLVVDTLDC	2342.23	8.5		HLA-DRB1*11:01	77	90	14	SSKKVIKDKKKKKD	87
						HLA-A*03:01	1	134	144	11	PVVEPFYYTSS	2364.12	9		HLA-DRB1*11:01	78	90	13	SKKVIKDKKKKKD	87
						HLA-B*07:02	1	83	92	10	KDKKKKKDED	2402.32	8.7		HLA-DRB1*11:01	77	91	15	SSKKVIKDKKKKKDE	87
						HLA-A*02:01	1	3	13	11	PLVVDTLDCVY	2416.46	23		HLA-DRB1*11:01	77	89	13	SSKKVIKDKKKKK	87
						HLA-A*11:01	1	72	79	8	PIVCLSSK	2419.08	4.2		HLA-DRB1*11:01	78	89	12	SKKVIKDKKKKK	87
						HLA-A*24:02	1	131	141	11	TYLPVVEPFYY	2427.22	4.5		HLA-DRB1*01:01	64	78	15	VYYTPAESPIVCLSS	87
						HLA-A*03:01	1	55	63	9	YYYPYYYYY	2428.62	5		HLA-DPA1*01:03/DPB1*02:01	51	64	14	TPETYYYPYYYYYV	88
						HLA-A*03:01	1	81	91	11	VIKDKKKKKDE	2430.36	9.4		HLA-DPA1*01:03/DPB1*02:01	52	64	13	PETYYYPYYYYYV	88
						HLA-A*11:01	1	67	77	11	TPAESPIVCLS	2435.01	19		HLA-DPA1*01:03/DPB1*02:01	53	64	12	ETYYYPYYYYYV	88
						HLA-A*11:01	1	29	36	8	TWKYVVSS	2435.85	4.2		HLA-DRB5*01:01	78	92	15	SKKVIKDKKKKKDED	88
						HLA-A*03:01	1	15	25	11	RPQPTSTYYYP	2435.96	9.4		HLA-DRB5*01:01	79	91	13	KKVIKDKKKKKDE	88
						HLA-A*03:01	1	143	153	11	SSYYVPRAILF	2452.84	9.5		HLA-DRB1*01:01	136	152	17	VEPFYYTSSYYVPRAIL	88
						HLA-A*11:01	1	119	126	8	KYEYVERE	2464.05	4.2		HLA-DRB1*11:01	78	92	15	SKKVIKDKKKKKDED	88
						HLA-A*03:01	1	49	59	11	TLTPETYYYPY	2469.85	9.6		HLA-DRB5*01:01	79	90	12	KKVIKDKKKKKD	88
						HLA-A*11:01	1	71	81	11	SPIVCLSSKKV	2503.23	19		HLA-DRB1*01:01	62	74	13	YYVYYTPAESPIV	88
						HLA-A*11:01	1	34	44	11	VSSKSTGCFGT	2509	19		HLA-DRB1*01:01	64	77	14	VYYTPAESPIVCLS	88
						HLA-A*02:01	1	25	33	9	PLGMTWKYV	2520.17	13		HLA-DRB1*01:01	135	152	18	VVEPFYYTSSYYVPRAIL	88
						HLA-A*03:01	1	55	65	11	YYYPYYYYYVY	2521.56	9.9		HLA-DRB1*15:01	137	148	12	EPFYYTSSYYVP	89
						HLA-B*07:02	1	137	145	9	EPFYYTSSY	2530.23	5.9		HLA-DRB1*01:01	59	71	13	YYYYYVYYTPAES	89
						HLA-A*11:01	1	100	107	8	SSKEGSEK	2556.52	4.4		HLA-DRB1*07:01	37	50	14	KSTGCFGTTKKYTL	89
						HLA-A*03:01	1	131	140	10	TYLPVVEPFY	2564.9	9.7		HLA-DRB5*01:01	79	92	14	KKVIKDKKKKKDED	89
						HLA-A*02:01	1	13	23	11	YLRPQPTSTYY	2577.39	24		HLA-DRB1*07:01	38	50	13	STGCFGTTKKYTL	89
						HLA-A*11:01	1	7	17	11	DTLDCVYLRPQ	2579.29	19		HLA-DRB1*07:01	36	50	15	SKSTGCFGTTKKYTL	89
						HLA-A*02:01	1	24	34	11	YPLGMTWKYVV	2583.33	24		HLA-DRB1*07:01	38	51	14	STGCFGTTKKYTLT	89
						HLA-A*03:01	1	54	64	11	TYYYPYYYYYV	2586.25	12		HLA-DRB5*01:01	79	93	15	KKVIKDKKKKKDEDK	89
						HLA-A*11:01	1	93	102	10	KQELKDESSK	2593.16	7.9		HLA-DRB1*07:01	37	51	15	KSTGCFGTTKKYTLT	89
						HLA-A*03:01	1	20	30	11	STYYYPLGMTW	2604.17	12		HLA-DRB1*11:01	79	91	13	KKVIKDKKKKKDE	89
						HLA-A*01:01	1	114	122	9	SSGKKKYEY	2620.72	2.5		HLA-DRB1*07:01	39	51	13	TGCFGTTKKYTLT	89
						HLA-A*02:01	1	4	14	11	LVVDTLDCVYL	2631.36	24		HLA-DRB1*07:01	39	50	12	TGCFGTTKKYTL	89
						HLA-A*11:01	1	131	140	10	TYLPVVEPFY	2659.68	8		HLA-DRB1*11:01	79	90	12	KKVIKDKKKKKD	89
						HLA-A*24:02	1	55	62	8	YYYPYYYY	2662.62	8.7		HLA-DRB1*01:01	63	74	12	YVYYTPAESPIV	89
						HLA-B*07:02	1	144	152	9	SYYVPRAIL	2711.19	6.1		HLA-DRB1*01:01	58	71	14	PYYYYYVYYTPAES	90
						HLA-A*03:01	1	74	83	10	VCLSSKKVIK	2723.14	11		HLA-DRB1*11:01	79	92	14	KKVIKDKKKKKDED	90
						HLA-A*11:01	1	98	107	10	DESSKEGSEK	2740.5	8.2		HLA-DRB1*11:01	79	93	15	KKVIKDKKKKKDEDK	90
						HLA-A*01:01	1	135	145	11	VVEPFYYTSSY	2749.16	4.5		HLA-DRB1*07:01	40	51	12	GCFGTTKKYTLT	90
						HLA-A*11:01	1	81	91	11	VIKDKKKKKDE	2751.06	20		HLA-DRB1*01:01	64	76	13	VYYTPAESPIVCL	90
						HLA-A*24:02	1	33	42	10	VVSSKSTGCF	2752.01	4.9		HLA-DRB1*01:01	137	152	16	EPFYYTSSYYVPRAIL	91
						HLA-A*11:01	1	104	114	11	GSEKEEGSKKS	2763.76	20		HLA-DRB1*01:01	62	75	14	YYVYYTPAESPIVC	91
						HLA-A*03:01	1	12	22	11	VYLRPQPTSTY	2764.84	12		HLA-DRB1*01:01	63	75	13	YVYYTPAESPIVC	91
						HLA-A*03:01	1	57	67	11	YPYYYYYVYYT	2777.6	13		HLA-DRB1*07:01	39	52	14	TGCFGTTKKYTLTP	92
						HLA-A*24:02	1	56	66	11	YYPYYYYYVYY	2780.42	5.7		HLA-DRB1*07:01	38	52	15	STGCFGTTKKYTLTP	92
						HLA-B*07:02	1	57	67	11	YPYYYYYVYYT	2802.59	4.2		HLA-DRB1*11:01	73	89	17	IVCLSSKKVIKDKKKKK	93
						HLA-A*02:01	1	58	67	10	PYYYYYVYYT	2810.74	16		HLA-DRB1*07:01	39	53	15	TGCFGTTKKYTLTPE	93
						HLA-A*24:02	1	41	50	10	CFGTTKKYTL	2816.11	5		HLA-DRB1*01:01	143	154	12	SSYYVPRAILFP	93
						HLA-A*11:01	1	56	65	10	YYPYYYYYVY	2817.28	8.3		HLA-DRB1*07:01	40	52	13	GCFGTTKKYTLTP	93
						HLA-A*11:01	1	35	45	11	SSKSTGCFGTT	2841.19	21		HLA-DRB1*11:01	117	131	15	KKKYEYVEREKVVRT	94
						HLA-A*01:01	1	138	146	9	PFYYTSSYY	2847.21	2.7		HLA-DRB1*11:01	72	89	18	PIVCLSSKKVIKDKKKKK	94
						HLA-A*03:01	1	144	153	10	SYYVPRAILF	2858.05	12		HLA-DRB1*11:01	73	90	18	IVCLSSKKVIKDKKKKKD	94
						HLA-A*03:01	1	143	152	10	SSYYVPRAIL	2864.64	12		HLA-DRB1*11:01	117	130	14	KKKYEYVEREKVVR	95
						HLA-A*03:01	1	46	55	10	KKYTLTPETY	2871.24	12		HLA-DRB1*11:01	116	130	15	GKKKYEYVEREKVVR	95
						HLA-A*11:01	1	136	145	10	VEPFYYTSSY	2876.27	8.3		HLA-DRB1*01:01	59	72	14	YYYYYVYYTPAESP	95
						HLA-A*24:02	1	143	153	11	SSYYVPRAILF	2878.13	6		HLA-DRB1*01:01	58	72	15	PYYYYYVYYTPAESP	95
						HLA-A*03:01	1	20	28	9	STYYYPLGM	2879.78	5.5		HLA-DRB5*01:01	133	147	15	LPVVEPFYYTSSYYV	95
						HLA-A*24:02	1	31	41	11	KYVVSSKSTGC	2898.08	6.1		HLA-DRB1*01:01	135	151	17	VVEPFYYTSSYYVPRAI	95
						HLA-A*24:02	1	59	66	8	YYYYYVYY	2906.1	9		HLA-DRB1*01:01	139	151	13	FYYTSSYYVPRAI	95
						HLA-A*24:02	1	62	71	10	YYVYYTPAES	2908.37	5.1		HLA-DRB5*01:01	134	147	14	PVVEPFYYTSSYYV	95
						HLA-A*03:01	1	127	137	11	KVVRTYLPVVE	2908.51	13		HLA-DRB5*01:01	135	147	13	VVEPFYYTSSYYV	95
						HLA-A*11:01	1	74	83	10	VCLSSKKVIK	2909.58	8.4		HLA-DRB1*07:01	40	53	14	GCFGTTKKYTLTPE	95
						HLA-B*07:02	1	143	153	11	SSYYVPRAILF	2914.47	4.4		HLA-DRB1*07:01	40	54	15	GCFGTTKKYTLTPET	95
						HLA-A*01:01	1	53	63	11	ETYYYPYYYYY	2925.5	4.8		HLA-DRB1*01:01	134	151	18	PVVEPFYYTSSYYVPRAI	95
						HLA-A*02:01	1	19	28	10	TSTYYYPLGM	2929.68	17		HLA-DRB5*01:01	136	147	12	VEPFYYTSSYYV	95
						HLA-A*11:01	1	128	138	11	VVRTYLPVVEP	2934.27	21		HLA-DRB1*01:01	138	151	14	PFYYTSSYYVPRAI	96
						HLA-A*01:01	1	11	21	11	CVYLRPQPTST	2939	4.8		HLA-DRB1*01:01	136	151	16	VEPFYYTSSYYVPRAI	96
						HLA-A*01:01	1	58	66	9	PYYYYYVYY	2940.49	2.7		HLA-DRB1*01:01	135	150	16	VVEPFYYTSSYYVPRA	96
						HLA-A*11:01	1	118	127	10	KKYEYVEREK	2950.05	8.5		HLA-DRB1*11:01	38	51	14	STGCFGTTKKYTLT	96
						HLA-A*03:01	1	28	38	11	MTWKYVVSSKS	2955.77	14		HLA-DRB1*11:01	39	51	13	TGCFGTTKKYTLT	96
						HLA-A*03:01	1	108	117	10	EEGSKKSSGK	2965.31	12		HLA-DRB1*11:01	37	51	15	KSTGCFGTTKKYTLT	96
						HLA-A*24:02	1	138	147	10	PFYYTSSYYV	2976.12	5.2		HLA-DRB1*01:01	132	147	16	YLPVVEPFYYTSSYYV	96
						HLA-A*02:01	1	75	82	8	CLSSKKVI	2977.35	15		HLA-DRB1*01:01	134	150	17	PVVEPFYYTSSYYVPRA	96
						HLA-A*02:01	1	65	75	11	YYTPAESPIVC	2993.51	26		HLA-DRB1*01:01	131	147	17	TYLPVVEPFYYTSSYYV	96
						HLA-A*01:01	1	57	65	9	YPYYYYYVY	2995.16	2.8		HLA-DRB1*01:01	139	150	12	FYYTSSYYVPRA	96
						HLA-A*11:01	1	138	148	11	PFYYTSSYYVP	2995.71	22		HLA-DRB1*01:01	133	150	18	LPVVEPFYYTSSYYVPRA	96
						HLA-A*02:01	1	2	12	11	APLVVDTLDCV	3000.41	26		HLA-DRB1*01:01	130	147	18	RTYLPVVEPFYYTSSYYV	96
						HLA-A*02:01	1	49	57	9	TLTPETYYY	3009.05	14		HLA-DRB1*11:01	118	131	14	KKYEYVEREKVVRT	97
						HLA-A*11:01	1	130	138	9	RTYLPVVEP	3013.21	8.1		HLA-DRB1*11:01	118	132	15	KKYEYVEREKVVRTY	97
						HLA-A*03:01	1	60	69	10	YYYYVYYTPA	3020.44	12		HLA-DRB1*11:01	39	53	15	TGCFGTTKKYTLTPE	97
						HLA-A*24:02	1	140	149	10	YYTSSYYVPR	3031.45	5.3		HLA-DRB1*11:01	37	50	14	KSTGCFGTTKKYTL	97
						HLA-A*11:01	1	52	62	11	PETYYYPYYYY	3037.39	22		HLA-DRB1*01:01	138	150	13	PFYYTSSYYVPRA	97
						HLA-A*01:01	1	34	42	9	VSSKSTGCF	3043.83	2.8		HLA-DRB1*11:01	38	50	13	STGCFGTTKKYTL	97
						HLA-A*03:01	1	138	146	9	PFYYTSSYY	3050.42	5.8		HLA-DRB1*11:01	36	50	15	SKSTGCFGTTKKYTL	97
						HLA-A*11:01	1	113	123	11	KSSGKKKYEYV	3051.41	22		HLA-DRB1*11:01	39	50	12	TGCFGTTKKYTL	97
						HLA-B*07:02	1	57	66	10	YPYYYYYVYY	3066.41	12		HLA-DRB1*04:01	27	40	14	GMTWKYVVSSKSTG	98
						HLA-A*24:02	1	58	68	11	PYYYYYVYYTP	3083.97	6.7		HLA-DRB1*04:01	26	40	15	LGMTWKYVVSSKSTG	98
						HLA-A*24:02	1	140	147	8	YYTSSYYV	3092.5	9.4		HLA-DRB1*11:01	118	130	13	KKYEYVEREKVVR	98
						HLA-A*24:02	1	22	29	8	YYYPLGMT	3099.63	9.4		HLA-DRB1*11:01	39	52	14	TGCFGTTKKYTLTP	98
						HLA-A*01:01	1	5	14	10	VVDTLDCVYL	3115.59	2.8		HLA-DRB1*11:01	38	52	15	STGCFGTTKKYTLTP	98
						HLA-A*11:01	1	24	31	8	YPLGMTWK	3130.76	5.3		HLA-DRB1*01:01	132	149	18	YLPVVEPFYYTSSYYVPR	98
						HLA-A*03:01	1	19	29	11	TSTYYYPLGMT	3130.91	15		HLA-DRB1*04:01	27	41	15	GMTWKYVVSSKSTGC	99
						HLA-A*02:01	1	1	9	9	MAPLVVDTL	3150.87	15		HLA-DRB1*11:01	116	129	14	GKKKYEYVEREKVV	99
						HLA-A*01:01	1	61	71	11	YYYVYYTPAES	3156.46	5.1		HLA-DRB1*11:01	115	129	15	SGKKKYEYVEREKVV	99
						HLA-A*11:01	1	5	13	9	VVDTLDCVY	3162.5	8.4		HLA-DRB1*11:01	117	129	13	KKKYEYVEREKVV	99
						HLA-A*11:01	1	137	146	10	EPFYYTSSYY	3182.95	8.8		HLA-DRB5*01:01	134	148	15	PVVEPFYYTSSYYVP	99
						HLA-A*02:01	1	13	20	8	YLRPQPTS	3212.4	16		HLA-DRB5*01:01	135	148	14	VVEPFYYTSSYYVP	99
						HLA-A*02:01	1	4	11	8	LVVDTLDC	3227.23	16		HLA-DRB1*11:01	40	51	12	GCFGTTKKYTLT	99
						HLA-A*24:02	1	74	84	11	VCLSSKKVIKD	3236.76	7.3		HLA-DRB5*01:01	136	148	13	VEPFYYTSSYYVP	99
						HLA-A*24:02	1	22	32	11	YYYPLGMTWKY	3259.19	7.4		HLA-DRB1*11:01	136	150	15	VEPFYYTSSYYVPRA	99
						HLA-A*24:02	1	65	75	11	YYTPAESPIVC	3274.24	7.5		HLA-DPA1*01:03/DPB1*02:01	50	63	14	LTPETYYYPYYYYY	100
						HLA-A*24:02	1	64	72	9	VYYTPAESP	3288.21	5.5		HLA-DPA1*01:03/DPB1*02:01	49	63	15	TLTPETYYYPYYYYY	100
						HLA-A*11:01	1	28	36	9	MTWKYVVSS	3296.32	8.6		HLA-DRB1*11:01	40	53	14	GCFGTTKKYTLTPE	100
						HLA-A*24:02	1	25	32	8	PLGMTWKY	3306.05	9.7		HLA-DRB1*11:01	40	52	13	GCFGTTKKYTLTP	100
						HLA-A*11:01	1	20	29	10	STYYYPLGMT	3310.02	8.9		HLA-DRB1*11:01	40	54	15	GCFGTTKKYTLTPET	100
						HLA-A*03:01	1	102	112	11	KEGSEKEEGSK	3316.42	16		HLA-DRB1*04:01	27	39	13	GMTWKYVVSSKST	101
						HLA-A*02:01	1	134	144	11	PVVEPFYYTSS	3320.32	28		HLA-DRB1*04:01	26	39	14	LGMTWKYVVSSKST	101
						HLA-A*01:01	1	141	150	10	YTSSYYVPRA	3338.41	3		HLA-DRB1*04:01	25	39	15	PLGMTWKYVVSSKST	101
						HLA-A*03:01	1	11	21	11	CVYLRPQPTST	3354.83	16		HLA-DRB1*01:01	134	149	16	PVVEPFYYTSSYYVPR	101
						HLA-A*11:01	1	127	135	9	KVVRTYLPV	3357.61	8.6		HLA-DRB5*01:01	139	153	15	FYYTSSYYVPRAILF	101
						HLA-A*01:01	1	6	13	8	VDTLDCVY	3385.4	2.4		HLA-DRB1*01:01	133	149	17	LPVVEPFYYTSSYYVPR	101
						HLA-A*02:01	1	61	70	10	YYYVYYTPAE	3387.04	18		HLA-DRB1*01:01	132	148	17	YLPVVEPFYYTSSYYVP	101
						HLA-A*01:01	1	52	62	11	PETYYYPYYYY	3397.82	5.5		HLA-DRB1*01:01	131	148	18	TYLPVVEPFYYTSSYYVP	101
						HLA-B*07:02	1	67	75	9	TPAESPIVC	3413.19	7.1		HLA-DRB1*01:01	64	75	12	VYYTPAESPIVC	101
						HLA-A*24:02	1	119	128	10	KYEYVEREKV	3424.92	5.7		HLA-DPA1*01:03/DPB1*02:01	51	63	13	TPETYYYPYYYYY	102
						HLA-A*24:02	1	55	65	11	YYYPYYYYYVY	3428.55	8.1		HLA-DPA1*01:03/DPB1*02:01	52	63	12	PETYYYPYYYYY	102
						HLA-A*03:01	1	31	41	11	KYVVSSKSTGC	3432.97	16		HLA-DRB1*11:01	118	129	12	KKYEYVEREKVV	102
						HLA-A*02:01	1	20	29	10	STYYYPLGMT	3434.16	18		HLA-DRB1*01:01	138	149	12	PFYYTSSYYVPR	102
						HLA-A*03:01	1	142	152	11	TSSYYVPRAIL	3440.88	16		HLA-DRB1*11:01	137	150	14	EPFYYTSSYYVPRA	102
						HLA-A*02:01	1	123	133	11	VEREKVVRTYL	3476.8	28		HLA-DRB1*11:01	137	151	15	EPFYYTSSYYVPRAI	102
						HLA-B*07:02	1	13	21	9	YLRPQPTST	3500.74	7.2		HLA-DRB1*11:01	136	149	14	VEPFYYTSSYYVPR	102
						HLA-A*01:01	1	16	24	9	PQPTSTYYY	3510.91	3.3		HLA-DRB1*11:01	135	149	15	VVEPFYYTSSYYVPR	102
						HLA-A*02:01	1	114	123	10	SSGKKKYEYV	3530.37	18		HLA-DRB1*04:01	26	38	13	LGMTWKYVVSSKS	103
						HLA-A*03:01	1	50	59	10	LTPETYYYPY	3532.4	13		HLA-DRB1*04:01	28	40	13	MTWKYVVSSKSTG	103
						HLA-A*24:02	1	38	45	8	STGCFGTT	3534.35	11		HLA-DRB1*04:01	28	41	14	MTWKYVVSSKSTGC	103
						HLA-A*01:01	1	51	61	11	TPETYYYPYYY	3557.95	5.7		HLA-DRB1*04:01	25	38	14	PLGMTWKYVVSSKS	103
						HLA-A*01:01	1	55	64	10	YYYPYYYYYV	3577.17	3.1		HLA-DRB1*04:01	28	42	15	MTWKYVVSSKSTGCF	103
						HLA-A*11:01	1	142	149	8	TSSYYVPR	3578.08	6		HLA-DRB1*04:01	24	38	15	YPLGMTWKYVVSSKS	103
						HLA-A*03:01	1	60	70	11	YYYYVYYTPAE	3586.49	17		HLA-DRB1*04:01	27	38	12	GMTWKYVVSSKS	103
						HLA-A*03:01	1	93	102	10	KQELKDESSK	3589.8	13		HLA-DRB1*11:01	115	128	14	SGKKKYEYVEREKV	103
						HLA-A*11:01	1	13	23	11	YLRPQPTSTYY	3593.35	25		HLA-DRB1*11:01	116	128	13	GKKKYEYVEREKV	103
						HLA-A*03:01	1	44	54	11	TTKKYTLTPET	3594.76	17		HLA-DRB1*11:01	114	128	15	SSGKKKYEYVEREKV	103
						HLA-A*02:01	1	127	137	11	KVVRTYLPVVE	3632.29	29		HLA-DRB1*11:01	117	128	12	KKKYEYVEREKV	103
						HLA-A*01:01	1	132	140	9	YLPVVEPFY	3642.67	3.4		HLA-DRB1*01:01	8	24	17	TLDCVYLRPQPTSTYYY	103
						HLA-B*07:02	1	81	88	8	VIKDKKKK	3644.52	12		HLA-DRB1*01:01	7	24	18	DTLDCVYLRPQPTSTYYY	103
						HLA-A*02:01	1	143	152	10	SSYYVPRAIL	3662.86	19		HLA-DRB1*01:01	8	25	18	TLDCVYLRPQPTSTYYYP	103
						HLA-A*03:01	1	56	65	10	YYPYYYYYVY	3707.4	13		HLA-DRB1*15:01	54	67	14	TYYYPYYYYYVYYT	104
						HLA-A*11:01	1	28	38	11	MTWKYVVSSKS	3711.08	25		HLA-DRB1*15:01	53	67	15	ETYYYPYYYYYVYYT	104
						HLA-A*11:01	1	108	118	11	EEGSKKSSGKK	3745.42	25		HLA-DRB1*01:01	9	24	16	LDCVYLRPQPTSTYYY	104
						HLA-B*07:02	1	24	34	11	YPLGMTWKYVV	3763.22	5.8		HLA-DRB1*01:01	8	23	16	TLDCVYLRPQPTSTYY	104
						HLA-A*02:01	1	46	53	8	KKYTLTPE	3765.56	17		HLA-DRB1*01:01	7	23	17	DTLDCVYLRPQPTSTYY	104
						HLA-A*03:01	1	55	64	10	YYYPYYYYYV	3767.65	13		HLA-DRB1*01:01	9	25	17	LDCVYLRPQPTSTYYYP	104
						HLA-A*11:01	1	107	117	11	KEEGSKKSSGK	3780.07	25		HLA-DRB5*01:01	137	148	12	EPFYYTSSYYVP	104
						HLA-A*02:01	1	141	149	9	YTSSYYVPR	3832.04	16		HLA-DRB1*01:01	9	26	18	LDCVYLRPQPTSTYYYPL	104
						HLA-A*02:01	1	63	72	10	YVYYTPAESP	3835.48	19		HLA-DRB1*01:01	6	23	18	VDTLDCVYLRPQPTSTYY	104
						HLA-B*07:02	1	24	31	8	YPLGMTWK	3842.73	13		HLA-DRB1*01:01	7	22	16	DTLDCVYLRPQPTSTY	105
						HLA-A*02:01	1	22	32	11	YYYPLGMTWKY	3847.51	30		HLA-DRB1*01:01	133	148	16	LPVVEPFYYTSSYYVP	105
						HLA-A*01:01	1	45	55	11	TKKYTLTPETY	3856.56	6.2		HLA-DRB1*01:01	6	22	17	VDTLDCVYLRPQPTSTY	105
						HLA-A*01:01	1	46	56	11	KKYTLTPETYY	3874.36	6.2		HLA-DRB1*01:01	5	22	18	VVDTLDCVYLRPQPTSTY	105
						HLA-A*03:01	1	76	86	11	LSSKKVIKDKK	3878.56	19		HLA-DRB1*11:01	134	147	14	PVVEPFYYTSSYYV	105
						HLA-B*07:02	1	24	32	9	YPLGMTWKY	3882.93	7.9		HLA-DRB1*11:01	133	147	15	LPVVEPFYYTSSYYV	105
						HLA-A*02:01	1	88	98	11	KKDEDKQELKD	3937.13	31		HLA-DRB1*11:01	135	147	13	VVEPFYYTSSYYV	105
						HLA-A*11:01	1	44	54	11	TTKKYTLTPET	3949.12	26		HLA-DRB1*11:01	136	147	12	VEPFYYTSSYYV	105
						HLA-A*02:01	1	50	60	11	LTPETYYYPYY	3955.31	31		HLA-DRB1*04:01	28	39	12	MTWKYVVSSKST	106
						HLA-A*02:01	1	64	74	11	VYYTPAESPIV	3973.56	31		HLA-DRB1*15:01	54	68	15	TYYYPYYYYYVYYTP	106
						HLA-A*11:01	1	52	61	10	PETYYYPYYY	3979.51	9.8		HLA-DRB1*01:01	11	26	16	CVYLRPQPTSTYYYPL	106
						HLA-A*03:01	1	97	107	11	KDESSKEGSEK	3996.41	20		HLA-DRB1*01:01	11	27	17	CVYLRPQPTSTYYYPLG	106
						HLA-B*07:02	1	127	137	11	KVVRTYLPVVE	4004.61	6.1		HLA-DRB1*11:01	137	149	13	EPFYYTSSYYVPR	106
						HLA-A*24:02	1	42	52	11	FGTTKKYTLTP	4009.68	12		HLA-DRB1*01:01	11	28	18	CVYLRPQPTSTYYYPLGM	106
						HLA-A*02:01	1	27	36	10	GMTWKYVVSS	4016.24	20		HLA-DPA1*01:03/DPB1*02:01	54	68	15	TYYYPYYYYYVYYTP	107
						HLA-B*07:02	1	128	135	8	VVRTYLPV	4023.83	13		HLA-DRB1*11:01	135	148	14	VVEPFYYTSSYYVP	107
						HLA-B*07:02	1	124	134	11	EREKVVRTYLP	4079.06	6.3		HLA-DRB1*11:01	134	148	15	PVVEPFYYTSSYYVP	107
						HLA-A*24:02	1	34	42	9	VSSKSTGCF	4082.82	6.8		HLA-DRB1*11:01	136	148	13	VEPFYYTSSYYVP	107
						HLA-A*01:01	1	3	13	11	PLVVDTLDCVY	4085.07	6.7		HLA-DRB1*01:01	10	25	16	DCVYLRPQPTSTYYYP	108
						HLA-A*11:01	1	130	139	10	RTYLPVVEPF	4091	9.9		HLA-DRB5*01:01	139	152	14	FYYTSSYYVPRAIL	108
						HLA-A*24:02	1	144	154	11	SYYVPRAILFP	4093.64	12		HLA-DRB1*01:01	10	26	17	DCVYLRPQPTSTYYYPL	108
						HLA-A*02:01	1	53	62	10	ETYYYPYYYY	4109.79	20		HLA-DRB1*01:01	10	27	18	DCVYLRPQPTSTYYYPLG	108
						HLA-A*24:02	1	60	70	11	YYYYVYYTPAE	4112.54	12		HLA-DPA1*01:03/DPB1*02:01	59	73	15	YYYYYVYYTPAESPI	110
						HLA-A*24:02	1	138	148	11	PFYYTSSYYVP	4112.54	12		HLA-DRB1*04:05	57	71	15	YPYYYYYVYYTPAES	110
						HLA-A*11:01	1	102	112	11	KEGSEKEEGSK	4125.72	27		HLA-DPA1*01:03/DPB1*02:01	59	72	14	YYYYYVYYTPAESP	111
						HLA-A*02:01	1	7	17	11	DTLDCVYLRPQ	4141.71	32		HLA-DRB1*11:01	137	148	12	EPFYYTSSYYVP	111
						HLA-A*02:01	1	54	63	10	TYYYPYYYYY	4215.22	20		HLA-DRB1*01:01	6	21	16	VDTLDCVYLRPQPTST	112
						HLA-A*02:01	1	102	109	8	KEGSEKEE	4264.13	18		HLA-DRB5*01:01	139	151	13	FYYTSSYYVPRAI	112
						HLA-A*02:01	1	71	81	11	SPIVCLSSKKV	4277.4	32		HLA-DRB1*01:01	5	21	17	VVDTLDCVYLRPQPTST	112
						HLA-A*11:01	1	95	102	8	ELKDESSK	4291.9	7.2		HLA-DRB1*01:01	4	21	18	LVVDTLDCVYLRPQPTST	112
						HLA-A*03:01	1	141	149	9	YTSSYYVPR	4298.93	7.2		HLA-DPA1*01:03/DPB1*02:01	59	71	13	YYYYYVYYTPAES	113
						HLA-A*01:01	1	23	32	10	YYPLGMTWKY	4300.71	3.7		HLA-DPA1*01:03/DPB1*02:01	59	70	12	YYYYYVYYTPAE	113
						HLA-B*07:02	1	37	46	10	KSTGCFGTTK	4301.6	16		HLA-DRB1*07:01	29	42	14	TWKYVVSSKSTGCF	113
						HLA-A*01:01	1	20	28	9	STYYYPLGM	4309.43	3.9		HLA-DRB5*01:01	138	152	15	PFYYTSSYYVPRAIL	113
						HLA-A*11:01	1	135	143	9	VVEPFYYTS	4335.41	9.9		HLA-DRB1*07:01	29	41	13	TWKYVVSSKSTGC	114
						HLA-A*02:01	1	27	34	8	GMTWKYVV	4363.45	19		HLA-DRB1*07:01	29	43	15	TWKYVVSSKSTGCFG	114
						HLA-A*03:01	1	138	148	11	PFYYTSSYYVP	4402.2	22		HLA-DRB1*07:01	30	42	13	WKYVVSSKSTGCF	115
						HLA-B*07:02	1	45	52	8	TKKYTLTP	4412.05	14		HLA-DRB1*07:01	30	43	14	WKYVVSSKSTGCFG	115
						HLA-A*02:01	1	59	69	11	YYYYYVYYTPA	4427.72	33		HLA-DRB1*07:01	30	44	15	WKYVVSSKSTGCFGT	115
						HLA-A*01:01	1	106	113	8	EKEEGSKK	4432.1	4		HLA-DRB5*01:01	139	150	12	FYYTSSYYVPRA	115
						HLA-A*24:02	1	40	50	11	GCFGTTKKYTL	4437.21	14		HLA-DPA1*01:03/DPB1*02:01	137	151	15	EPFYYTSSYYVPRAI	116
						HLA-A*02:01	1	133	142	10	LPVVEPFYYT	4464.98	21		HLA-DPA1*01:03/DPB1*02:01	136	150	15	VEPFYYTSSYYVPRA	116
						HLA-A*01:01	1	56	66	11	YYPYYYYYVYY	4479.2	7.3		HLA-DRB1*01:01	60	73	14	YYYYVYYTPAESPI	116
						HLA-A*01:01	1	12	22	11	VYLRPQPTSTY	4541.51	7.4		HLA-DRB1*07:01	30	41	12	WKYVVSSKSTGC	116
						HLA-A*24:02	1	121	131	11	EYVEREKVVRT	4551.03	14		HLA-DRB5*01:01	138	151	14	PFYYTSSYYVPRAI	117
						HLA-A*02:01	1	125	135	11	REKVVRTYLPV	4551.77	34		HLA-DRB1*01:01	29	43	15	TWKYVVSSKSTGCFG	117
						HLA-B*07:02	1	41	50	10	CFGTTKKYTL	4577.52	17		HLA-DPA1*01:03/DPB1*02:01	137	150	14	EPFYYTSSYYVPRA	118
						HLA-A*01:01	1	52	61	10	PETYYYPYYY	4587.12	4.1		HLA-DPA1*01:03/DPB1*02:01	136	149	14	VEPFYYTSSYYVPR	118
						HLA-A*02:01	1	137	147	11	EPFYYTSSYYV	4604.47	34		HLA-DPA1*01:03/DPB1*02:01	55	68	14	YYYPYYYYYVYYTP	118
						HLA-A*11:01	1	19	26	8	TSTYYYPL	4620.09	7.8		HLA-DPA1*01:03/DPB1*02:01	135	149	15	VVEPFYYTSSYYVPR	118
						HLA-A*03:01	1	94	102	9	QELKDESSK	4627.64	7.5		HLA-DRB1*01:01	61	73	13	YYYVYYTPAESPI	118
						HLA-A*01:01	1	14	23	10	LRPQPTSTYY	4661.65	4.2		HLA-DRB1*01:01	29	42	14	TWKYVVSSKSTGCF	118
						HLA-A*02:01	1	49	56	8	TLTPETYY	4686.3	19		HLA-DRB1*07:01	22	39	18	YYYPLGMTWKYVVSSKST	119
						HLA-A*02:01	1	64	73	10	VYYTPAESPI	4696.99	21		HLA-DPA1*01:03/DPB1*02:01	137	149	13	EPFYYTSSYYVPR	120
						HLA-A*01:01	1	128	138	11	VVRTYLPVVEP	4701.11	7.7		HLA-DRB1*07:01	24	39	16	YPLGMTWKYVVSSKST	120
						HLA-A*03:01	1	40	50	11	GCFGTTKKYTL	4706.2	24		HLA-DRB1*11:01	72	83	12	PIVCLSSKKVIK	120
						HLA-A*03:01	1	109	117	9	EGSKKSSGK	4746.35	7.7		HLA-DRB1*07:01	23	38	16	YYPLGMTWKYVVSSKS	120
						HLA-A*02:01	1	60	67	8	YYYYVYYT	4784.43	20		HLA-DRB5*01:01	138	150	13	PFYYTSSYYVPRA	120
						HLA-A*11:01	1	105	113	9	SEKEEGSKK	4797.67	12		HLA-DRB1*07:01	23	39	17	YYPLGMTWKYVVSSKST	120
						HLA-A*11:01	1	123	133	11	VEREKVVRTYL	4802.86	30		HLA-DRB1*07:01	22	38	17	YYYPLGMTWKYVVSSKS	120
						HLA-B*07:02	1	9	19	11	LDCVYLRPQPT	4814.6	7.6		HLA-DRB1*01:01	29	41	13	TWKYVVSSKSTGC	120
						HLA-B*07:02	1	67	77	11	TPAESPIVCLS	4825.7	7.6		HLA-DRB1*01:01	6	20	15	VDTLDCVYLRPQPTS	120
						HLA-B*07:02	1	77	87	11	SSKKVIKDKKK	4825.7	7.6		HLA-DRB1*07:01	21	38	18	TYYYPLGMTWKYVVSSKS	120
						HLA-A*24:02	1	61	68	8	YYYVYYTP	4845.18	13		HLA-DRB1*11:01	72	86	15	PIVCLSSKKVIKDKK	121
						HLA-A*11:01	1	6	15	10	VDTLDCVYLR	4862.17	12		HLA-DRB1*11:01	72	85	14	PIVCLSSKKVIKDK	122
						HLA-A*02:01	1	65	73	9	YYTPAESPI	4880.11	18		HLA-DRB1*11:01	72	84	13	PIVCLSSKKVIKD	122
						HLA-A*03:01	1	135	145	11	VVEPFYYTSSY	4894.07	25		HLA-DRB1*01:01	7	20	14	DTLDCVYLRPQPTS	122
						HLA-A*03:01	1	119	129	11	KYEYVEREKVV	4894.07	25		HLA-DRB5*01:01	138	149	12	PFYYTSSYYVPR	122
						HLA-A*02:01	1	67	77	11	TPAESPIVCLS	4911.11	35		HLA-DRB1*07:01	26	41	16	LGMTWKYVVSSKSTGC	123
						HLA-A*11:01	1	132	142	11	YLPVVEPFYYT	4937.42	31		HLA-DRB1*07:01	27	42	16	GMTWKYVVSSKSTGCF	123
						HLA-A*01:01	1	133	141	9	LPVVEPFYY	4982.19	4.6		HLA-DRB1*07:01	25	41	17	PLGMTWKYVVSSKSTGC	123
						HLA-A*02:01	1	13	22	10	YLRPQPTSTY	4986.78	22		HLA-DRB1*07:01	26	42	17	LGMTWKYVVSSKSTGCF	123
						HLA-A*01:01	1	122	132	11	YVEREKVVRTY	4991.14	8.3		HLA-DRB1*07:01	27	43	17	GMTWKYVVSSKSTGCFG	123
						HLA-A*11:01	1	57	64	8	YPYYYYYV	4996.32	8.3		HLA-DRB1*07:01	28	44	17	MTWKYVVSSKSTGCFGT	123
						HLA-A*01:01	1	59	69	11	YYYYYVYYTPA	5002.65	8.3		HLA-DRB1*07:01	24	41	18	YPLGMTWKYVVSSKSTGC	123
						HLA-A*02:01	1	8	16	9	TLDCVYLRP	5005.3	18		HLA-DRB1*01:01	29	40	12	TWKYVVSSKSTG	123
						HLA-B*07:02	1	129	136	8	VRTYLPVV	5019.26	16		HLA-DRB1*07:01	25	42	18	PLGMTWKYVVSSKSTGCF	123
						HLA-A*11:01	1	73	80	8	IVCLSSKK	5019.38	8.3		HLA-DRB1*07:01	26	43	18	LGMTWKYVVSSKSTGCFG	123
						HLA-A*11:01	1	38	45	8	STGCFGTT	5030.95	8.3		HLA-DRB1*07:01	27	44	18	GMTWKYVVSSKSTGCFGT	123
						HLA-A*02:01	1	132	142	11	YLPVVEPFYYT	5037.09	36		HLA-DRB1*07:01	28	45	18	MTWKYVVSSKSTGCFGTT	123
						HLA-A*03:01	1	57	65	9	YPYYYYYVY	5050.8	7.9		HLA-DRB1*01:01	23	40	18	YYPLGMTWKYVVSSKSTG	123
						HLA-A*24:02	1	139	149	11	FYYTSSYYVPR	5059.53	16		HLA-DRB5*01:01	69	83	15	AESPIVCLSSKKVIK	124
						HLA-A*01:01	1	33	42	10	VVSSKSTGCF	5064.54	4.5		HLA-DRB1*01:01	60	71	12	YYYYVYYTPAES	124
						HLA-B*07:02	1	73	82	10	IVCLSSKKVI	5065.59	18		HLA-DRB1*07:01	28	43	16	MTWKYVVSSKSTGCFG	124
						HLA-A*11:01	1	23	31	9	YYPLGMTWK	5070.26	12		HLA-DRB1*09:01	62	77	16	YYVYYTPAESPIVCLS	125
						HLA-A*01:01	1	66	73	8	YTPAESPI	5077.03	5		HLA-DRB1*09:01	61	77	17	YYYVYYTPAESPIVCLS	125
						HLA-A*03:01	1	48	58	11	YTLTPETYYYP	5077.73	26		HLA-DRB1*04:05	58	71	14	PYYYYYVYYTPAES	125
						HLA-A*01:01	1	23	30	8	YYPLGMTW	5124.01	5.1		HLA-DRB1*09:01	63	78	16	YVYYTPAESPIVCLSS	125
						HLA-A*24:02	1	21	29	9	TYYYPLGMT	5139.96	8.2		HLA-DRB1*09:01	62	78	17	YYVYYTPAESPIVCLSS	125
						HLA-A*11:01	1	133	141	9	LPVVEPFYY	5140.79	12		HLA-DRB1*09:01	63	79	17	YVYYTPAESPIVCLSSK	125
						HLA-A*02:01	1	146	153	8	YVPRAILF	5174.04	21		HLA-DRB1*09:01	61	78	18	YYYVYYTPAESPIVCLSS	125
						HLA-A*02:01	1	40	50	11	GCFGTTKKYTL	5190.15	36		HLA-DRB1*09:01	60	77	18	YYYYVYYTPAESPIVCLS	125
						HLA-B*07:02	1	143	151	9	SSYYVPRAI	5225.89	9.4		HLA-DRB1*09:01	62	79	18	YYVYYTPAESPIVCLSSK	125
						HLA-A*02:01	1	142	150	9	TSSYYVPRA	5229.14	18		HLA-DRB5*01:01	70	84	15	ESPIVCLSSKKVIKD	125
						HLA-A*11:01	1	105	115	11	SEKEEGSKKSS	5242.04	32		HLA-DRB5*01:01	70	83	14	ESPIVCLSSKKVIK	125
						HLA-A*02:01	1	135	145	11	VVEPFYYTSSY	5250.25	36		HLA-DRB1*09:01	63	80	18	YVYYTPAESPIVCLSSKK	125
						HLA-A*03:01	1	59	68	10	YYYYYVYYTP	5273.15	16		HLA-DRB1*01:01	24	40	17	YPLGMTWKYVVSSKSTG	125
						HLA-A*03:01	1	118	128	11	KKYEYVEREKV	5280.44	28		HLA-DRB1*09:01	66	83	18	YTPAESPIVCLSSKKVIK	125
						HLA-A*24:02	1	108	115	8	EEGSKKSS	5300.42	14		HLA-DRB1*01:01	22	39	18	YYYPLGMTWKYVVSSKST	125
						HLA-B*07:02	1	17	27	11	QPTSTYYYPLG	5315.69	8.5		HLA-DRB1*09:01	61	76	16	YYYVYYTPAESPIVCL	126
						HLA-B*07:02	1	114	124	11	SSGKKKYEYVE	5327.95	8.5		HLA-DRB1*09:01	60	76	17	YYYYVYYTPAESPIVCL	126
						HLA-A*02:01	1	66	76	11	YTPAESPIVCL	5335.56	37		HLA-DRB1*09:01	59	76	18	YYYYYVYYTPAESPIVCL	126
						HLA-A*01:01	1	113	120	8	KSSGKKKY	5365.5	5.5		HLA-DRB1*07:01	25	40	16	PLGMTWKYVVSSKSTG	126
						HLA-A*03:01	1	15	23	9	RPQPTSTYY	5374.77	8.2		HLA-DRB1*07:01	24	40	17	YPLGMTWKYVVSSKSTG	126
						HLA-A*03:01	1	130	138	9	RTYLPVVEP	5374.77	8.2		HLA-DRB1*01:01	25	40	16	PLGMTWKYVVSSKSTG	126
						HLA-B*07:02	1	15	22	8	RPQPTSTY	5403.06	17		HLA-DRB1*09:01	65	82	18	YYTPAESPIVCLSSKKVI	126
						HLA-A*02:01	1	3	10	8	PLVVDTLD	5405.43	21		HLA-DRB1*09:01	66	82	17	YTPAESPIVCLSSKKVI	126
						HLA-A*03:01	1	114	124	11	SSGKKKYEYVE	5466	29		HLA-DRB1*07:01	23	40	18	YYPLGMTWKYVVSSKSTG	126
						HLA-A*11:01	1	18	27	10	PTSTYYYPLG	5468.02	13		HLA-DRB1*01:01	6	19	14	VDTLDCVYLRPQPT	127
						HLA-A*24:02	1	123	133	11	VEREKVVRTYL	5471.55	18		HLA-DRB1*01:01	30	43	14	WKYVVSSKSTGCFG	127
						HLA-A*11:01	1	45	52	8	TKKYTLTP	5478.35	9		HLA-DRB1*01:01	5	19	15	VVDTLDCVYLRPQPT	127
						HLA-A*02:01	1	139	148	10	FYYTSSYYVP	5480.5	23		HLA-DRB1*01:01	30	44	15	WKYVVSSKSTGCFGT	127
						HLA-A*02:01	1	8	17	10	TLDCVYLRPQ	5493.13	23		HLA-DRB1*04:05	26	39	14	LGMTWKYVVSSKST	128
						HLA-A*11:01	1	141	150	10	YTSSYYVPRA	5505.92	13		HLA-DRB1*04:05	27	39	13	GMTWKYVVSSKST	128
						HLA-A*03:01	1	132	140	9	YLPVVEPFY	5550.86	8.3		HLA-DRB1*04:05	25	39	15	PLGMTWKYVVSSKST	128
						HLA-B*07:02	1	44	53	10	TTKKYTLTPE	5554.31	19		HLA-DRB1*07:01	29	44	16	TWKYVVSSKSTGCFGT	128
						HLA-A*03:01	1	85	95	11	KKKKKDEDKQE	5554.82	29		HLA-DRB1*09:01	64	81	18	VYYTPAESPIVCLSSKKV	128
						HLA-B*07:02	1	42	52	11	FGTTKKYTLTP	5579.05	8.9		HLA-DRB1*01:01	8	20	13	TLDCVYLRPQPTS	128
						HLA-A*11:01	1	134	144	11	PVVEPFYYTSS	5591.14	34		HLA-DRB1*07:01	29	45	17	TWKYVVSSKSTGCFGTT	128
						HLA-A*03:01	1	123	133	11	VEREKVVRTYL	5606.22	29		HLA-DRB1*01:01	30	42	13	WKYVVSSKSTGCF	128
						HLA-A*03:01	1	105	113	9	SEKEEGSKK	5628.08	8.4		HLA-DRB1*01:01	27	43	17	GMTWKYVVSSKSTGCFG	128
						HLA-A*11:01	1	34	43	10	VSSKSTGCFG	5634.17	13		HLA-DRB1*07:01	29	46	18	TWKYVVSSKSTGCFGTTK	128
						HLA-A*03:01	1	5	15	11	VVDTLDCVYLR	5645.08	30		HLA-DRB1*01:01	27	44	18	GMTWKYVVSSKSTGCFGT	128
						HLA-B*07:02	1	44	54	11	TTKKYTLTPET	5735.35	9.1		HLA-DRB1*01:01	26	43	18	LGMTWKYVVSSKSTGCFG	128
						HLA-B*07:02	1	77	86	10	SSKKVIKDKK	5762.75	20		HLA-DRB1*09:01	59	74	16	YYYYYVYYTPAESPIV	129
						HLA-A*01:01	1	38	45	8	STGCFGTT	5789.09	6.3		HLA-DRB1*04:05	27	40	14	GMTWKYVVSSKSTG	129
						HLA-A*11:01	1	58	65	8	PYYYYYVY	5789.62	9.5		HLA-DRB1*04:05	59	71	13	YYYYYVYYTPAES	129
						HLA-A*11:01	1	79	86	8	KKVIKDKK	5789.62	9.5		HLA-DRB1*09:01	58	74	17	PYYYYYVYYTPAESPIV	129
						HLA-A*02:01	1	146	154	9	YVPRAILFP	5800.03	19		HLA-DRB1*04:05	26	40	15	LGMTWKYVVSSKSTG	129
						HLA-A*03:01	1	99	107	9	ESSKEGSEK	5825.86	8.6		HLA-DRB1*04:05	59	73	15	YYYYYVYYTPAESPI	129
						HLA-A*01:01	1	39	48	10	TGCFGTTKKY	5855.18	5.3		HLA-DRB1*09:01	57	74	18	YPYYYYYVYYTPAESPIV	129
						HLA-B*07:02	1	144	151	8	SYYVPRAI	5856.52	18		HLA-DRB1*01:01	27	42	16	GMTWKYVVSSKSTGCF	129
						HLA-A*11:01	1	27	34	8	GMTWKYVV	5910.85	9.7		HLA-DRB1*01:01	26	41	16	LGMTWKYVVSSKSTGC	129
						HLA-A*11:01	1	78	85	8	SKKVIKDK	5910.85	9.7		HLA-DRB1*01:01	26	42	17	LGMTWKYVVSSKSTGCF	129
						HLA-A*11:01	1	122	130	9	YVEREKVVR	5943.33	13		HLA-DRB1*01:01	25	41	17	PLGMTWKYVVSSKSTGC	129
						HLA-A*24:02	1	84	94	11	DKKKKKDEDKQ	5958.13	20		HLA-DRB1*01:01	23	39	17	YYPLGMTWKYVVSSKST	129
						HLA-A*03:01	1	58	66	9	PYYYYYVYY	5961.56	8.7		HLA-DRB1*01:01	25	42	18	PLGMTWKYVVSSKSTGCF	129
						HLA-A*11:01	1	43	53	11	GTTKKYTLTPE	5963.48	35		HLA-DRB1*01:01	24	41	18	YPLGMTWKYVVSSKSTGC	129
						HLA-A*01:01	1	142	150	9	TSSYYVPRA	5976.13	5.4		HLA-DRB1*04:05	25	38	14	PLGMTWKYVVSSKS	130
						HLA-A*24:02	1	65	72	8	YYTPAESP	5988.39	15		HLA-DRB1*04:05	26	38	13	LGMTWKYVVSSKS	130
						HLA-A*02:01	1	142	151	10	TSSYYVPRAI	6023.1	24		HLA-DRB1*04:05	58	72	15	PYYYYYVYYTPAESP	130
						HLA-A*11:01	1	58	66	9	PYYYYYVYY	6039.9	13		HLA-DRB1*04:05	24	38	15	YPLGMTWKYVVSSKS	130
						HLA-A*01:01	1	131	141	11	TYLPVVEPFYY	6056.2	11		HLA-DRB1*11:01	25	40	16	PLGMTWKYVVSSKSTG	130
						HLA-A*11:01	1	11	21	11	CVYLRPQPTST	6088.36	35		HLA-DRB1*04:05	27	38	12	GMTWKYVVSSKS	130
						HLA-A*24:02	1	142	152	11	TSSYYVPRAIL	6139.17	21		HLA-DRB1*04:05	28	39	12	MTWKYVVSSKST	130
						HLA-A*24:02	1	61	71	11	YYYVYYTPAES	6167.51	21		HLA-DRB1*11:01	24	40	17	YPLGMTWKYVVSSKSTG	130
						HLA-B*07:02	1	65	74	10	YYTPAESPIV	6174.9	21		HLA-DRB1*11:01	73	86	14	IVCLSSKKVIKDKK	130
						HLA-A*03:01	1	121	131	11	EYVEREKVVRT	6175.47	33		HLA-DRB1*11:01	73	87	15	IVCLSSKKVIKDKKK	130
						HLA-A*11:01	1	89	99	11	KDEDKQELKDE	6187.28	36		HLA-DRB1*11:01	26	43	18	LGMTWKYVVSSKSTGCFG	130
						HLA-A*24:02	1	66	75	10	YTPAESPIVC	6189.42	7.9		HLA-DRB1*11:01	23	40	18	YYPLGMTWKYVVSSKSTG	130
						HLA-A*24:02	1	82	92	11	IKDKKKKKDED	6195.98	21		HLA-DRB1*09:01	65	81	17	YYTPAESPIVCLSSKKV	130
						HLA-A*02:01	1	140	150	11	YYTSSYYVPRA	6196.98	40		HLA-DRB1*09:01	66	81	16	YTPAESPIVCLSSKKV	130
						HLA-A*11:01	1	24	32	9	YPLGMTWKY	6237.78	14		HLA-DRB1*07:01	30	45	16	WKYVVSSKSTGCFGTT	130
						HLA-A*03:01	1	104	113	10	GSEKEEGSKK	6281.6	18		HLA-DRB1*01:01	30	41	12	WKYVVSSKSTGC	130
						HLA-B*07:02	1	133	140	8	LPVVEPFY	6304.35	19		HLA-DRB1*07:01	30	46	17	WKYVVSSKSTGCFGTTK	130
						HLA-B*07:02	1	19	28	10	TSTYYYPLGM	6318.73	21		HLA-DRB1*07:01	30	47	18	WKYVVSSKSTGCFGTTKK	130
						HLA-A*02:01	1	63	73	11	YVYYTPAESPI	6385.28	40		HLA-DRB1*09:01	60	75	16	YYYYVYYTPAESPIVC	131
						HLA-A*03:01	1	89	97	9	KDEDKQELK	6491.72	9.2		HLA-DRB1*09:01	59	75	17	YYYYYVYYTPAESPIVC	131
						HLA-A*02:01	1	12	19	8	VYLRPQPT	6498.75	23		HLA-DRB1*04:05	28	40	13	MTWKYVVSSKSTG	131
						HLA-B*07:02	1	60	69	10	YYYYVYYTPA	6510.73	22		HLA-DRB1*15:01	70	83	14	ESPIVCLSSKKVIK	131
						HLA-A*01:01	1	50	60	11	LTPETYYYPYY	6519.29	12		HLA-DRB1*15:01	69	83	15	AESPIVCLSSKKVIK	131
						HLA-B*07:02	1	83	90	8	KDKKKKKD	6525.89	19		HLA-DRB1*11:01	27	43	17	GMTWKYVVSSKSTGCFG	131
						HLA-A*11:01	1	39	48	10	TGCFGTTKKY	6543.8	14		HLA-DRB1*09:01	58	75	18	PYYYYYVYYTPAESPIVC	131
						HLA-A*11:01	1	137	145	9	EPFYYTSSY	6546.81	14		HLA-DRB1*09:01	64	79	16	VYYTPAESPIVCLSSK	131
						HLA-A*03:01	1	136	145	10	VEPFYYTSSY	6547.42	19		HLA-DRB1*11:01	73	85	13	IVCLSSKKVIKDK	131
						HLA-A*03:01	1	39	48	10	TGCFGTTKKY	6577.64	19		HLA-DRB1*11:01	27	44	18	GMTWKYVVSSKSTGCFGT	131
						HLA-A*03:01	1	101	111	11	SKEGSEKEEGS	6617.14	35		HLA-DRB1*11:01	73	84	12	IVCLSSKKVIKD	131
						HLA-A*03:01	1	100	110	11	SSKEGSEKEEG	6617.14	35		HLA-DRB1*09:01	64	80	17	VYYTPAESPIVCLSSKK	131
						HLA-A*03:01	1	18	28	11	PTSTYYYPLGM	6632.39	35		HLA-DRB1*07:01	29	40	12	TWKYVVSSKSTG	131
						HLA-A*03:01	1	79	88	10	KKVIKDKKKK	6684.52	19		HLA-DRB5*01:01	69	82	14	AESPIVCLSSKKVI	131
						HLA-B*07:02	1	21	28	8	TYYYPLGM	6693.3	20		HLA-DRB5*01:01	70	82	13	ESPIVCLSSKKVI	131
						HLA-A*03:01	1	111	121	11	SKKSSGKKKYE	6693.76	36		HLA-DRB5*01:01	68	82	15	PAESPIVCLSSKKVI	131
						HLA-A*01:01	1	5	15	11	VVDTLDCVYLR	6748.39	12		HLA-DRB1*01:01	7	19	13	DTLDCVYLRPQPT	131
						HLA-A*02:01	1	73	81	9	IVCLSSKKV	6783.13	20		HLA-DRB1*01:01	9	20	12	LDCVYLRPQPTS	131
						HLA-A*03:01	1	35	45	11	SSKSTGCFGTT	6786.88	36		HLA-DRB1*01:01	22	38	17	YYYPLGMTWKYVVSSKS	131
						HLA-B*07:02	1	40	50	11	GCFGTTKKYTL	6816.48	12		HLA-DRB1*01:01	21	38	18	TYYYPLGMTWKYVVSSKS	131
						HLA-A*01:01	1	19	26	8	TSTYYYPL	6817.26	8.2		HLA-DRB1*11:01	26	42	17	LGMTWKYVVSSKSTGCF	132
						HLA-A*01:01	1	142	149	8	TSSYYVPR	6832.98	8.2		HLA-DRB1*01:01	60	72	13	YYYYVYYTPAESP	132
						HLA-B*07:02	1	101	110	10	SKEGSEKEEG	6833.29	22		HLA-DRB1*11:01	25	42	18	PLGMTWKYVVSSKSTGCF	132
						HLA-A*24:02	1	46	56	11	KKYTLTPETYY	6840.85	24		HLA-DRB1*11:01	68	83	16	PAESPIVCLSSKKVIK	132
						HLA-A*02:01	1	60	68	9	YYYYVYYTP	6845.89	20		HLA-DRB1*09:01	65	78	14	YYTPAESPIVCLSS	132
						HLA-A*03:01	1	112	122	11	KKSSGKKKYEY	6881.29	37		HLA-DRB1*09:01	65	77	13	YYTPAESPIVCLS	132
						HLA-A*11:01	1	77	84	8	SSKKVIKD	6912.74	12		HLA-DRB1*09:01	65	79	15	YYTPAESPIVCLSSK	132
						HLA-A*02:01	1	122	129	8	YVEREKVV	6947.52	25		HLA-DRB1*09:01	65	80	16	YYTPAESPIVCLSSKK	132
						HLA-A*02:01	1	135	142	8	VVEPFYYT	6947.52	25		HLA-DRB1*01:01	24	39	16	YPLGMTWKYVVSSKST	132
						HLA-A*03:01	1	98	107	10	DESSKEGSEK	7031.86	19		HLA-DRB1*11:01	67	83	17	TPAESPIVCLSSKKVIK	132
						HLA-A*01:01	1	28	38	11	MTWKYVVSSKS	7033.96	13		HLA-DRB1*09:01	66	79	14	YTPAESPIVCLSSK	132
						HLA-A*11:01	1	19	27	9	TSTYYYPLG	7047.42	15		HLA-DRB1*09:01	66	80	15	YTPAESPIVCLSSKK	132
						HLA-A*11:01	1	82	89	8	IKDKKKKK	7057.49	12		HLA-DRB1*09:01	66	78	13	YTPAESPIVCLSS	132
						HLA-A*11:01	1	19	28	10	TSTYYYPLGM	7060.41	15		HLA-DRB1*11:01	66	83	18	YTPAESPIVCLSSKKVIK	132
						HLA-A*24:02	1	121	130	10	EYVEREKVVR	7073.75	8.6		HLA-DRB1*09:01	66	77	12	YTPAESPIVCLS	132
						HLA-A*11:01	1	109	118	10	EGSKKSSGKK	7093	15		HLA-DRB1*11:01	27	42	16	GMTWKYVVSSKSTGCF	133
						HLA-A*24:02	1	115	125	11	SGKKKYEYVER	7113.94	25		HLA-DRB1*04:05	59	72	14	YYYYYVYYTPAESP	133
						HLA-A*03:01	1	104	112	9	GSEKEEGSK	7118.03	9.6		HLA-DRB1*11:01	26	41	16	LGMTWKYVVSSKSTGC	133
						HLA-A*03:01	1	95	105	11	ELKDESSKEGS	7139.54	38		HLA-DRB1*04:05	27	41	15	GMTWKYVVSSKSTGC	133
						HLA-A*03:01	1	39	49	11	TGCFGTTKKYT	7189.03	38		HLA-DRB1*15:01	71	83	13	SPIVCLSSKKVIK	133
						HLA-A*03:01	1	10	20	11	DCVYLRPQPTS	7205.6	38		HLA-DRB1*15:01	70	84	15	ESPIVCLSSKKVIKD	133
						HLA-A*03:01	1	116	126	11	GKKKYEYVERE	7222.21	39		HLA-DRB1*15:01	69	82	14	AESPIVCLSSKKVI	133
						HLA-A*11:01	1	135	145	11	VVEPFYYTSSY	7252.7	39		HLA-DRB1*15:01	68	82	15	PAESPIVCLSSKKVI	133
						HLA-A*11:01	1	112	122	11	KKSSGKKKYEY	7286.18	39		HLA-DRB1*09:01	65	76	12	YYTPAESPIVCL	133
						HLA-A*11:01	1	4	14	11	LVVDTLDCVYL	7319.81	39		HLA-DRB1*01:01	61	72	12	YYYVYYTPAESP	133
						HLA-B*07:02	1	89	96	8	KDEDKQEL	7322.17	21		HLA-DRB1*11:01	28	43	16	MTWKYVVSSKSTGCFG	134
						HLA-A*02:01	1	63	70	8	YVYYTPAE	7325.38	25		HLA-DRB1*11:01	28	44	17	MTWKYVVSSKSTGCFGT	134
						HLA-A*01:01	1	24	32	9	YPLGMTWKY	7352.25	6.6		HLA-DRB1*11:01	25	41	17	PLGMTWKYVVSSKSTGC	134
						HLA-A*03:01	1	52	62	11	PETYYYPYYYY	7356.48	39		HLA-DRB1*15:01	70	82	13	ESPIVCLSSKKVI	134
						HLA-B*07:02	1	119	128	10	KYEYVEREKV	7406.79	24		HLA-DRB1*11:01	70	85	16	ESPIVCLSSKKVIKDK	134
						HLA-A*11:01	1	56	63	8	YYPYYYYY	7441.32	13		HLA-DRB1*11:01	28	45	18	MTWKYVVSSKSTGCFGTT	134
						HLA-A*11:01	1	76	83	8	LSSKKVIK	7458.47	13		HLA-DRB1*11:01	24	41	18	YPLGMTWKYVVSSKSTGC	134
						HLA-A*24:02	1	116	126	11	GKKKYEYVERE	7466.38	26		HLA-DRB1*11:01	69	84	16	AESPIVCLSSKKVIKD	134
						HLA-A*02:01	1	62	69	8	YYVYYTPA	7496.01	26		HLA-DRB1*11:01	70	86	17	ESPIVCLSSKKVIKDKK	134
						HLA-A*24:02	1	146	154	9	YVPRAILFP	7498.25	13		HLA-DRB1*11:01	69	85	17	AESPIVCLSSKKVIKDK	134
						HLA-A*11:01	1	109	117	9	EGSKKSSGK	7534.08	15		HLA-DRB1*11:01	68	84	17	PAESPIVCLSSKKVIKD	134
						HLA-A*03:01	1	109	119	11	EGSKKSSGKKK	7545.19	40		HLA-DRB1*11:01	70	87	18	ESPIVCLSSKKVIKDKKK	134
						HLA-A*24:02	1	127	135	9	KVVRTYLPV	7550.23	13		HLA-DRB1*11:01	69	86	18	AESPIVCLSSKKVIKDKK	134
						HLA-A*02:01	1	26	36	11	LGMTWKYVVSS	7554.05	44		HLA-DRB1*01:01	28	44	17	MTWKYVVSSKSTGCFGT	134
						HLA-A*11:01	1	88	97	10	KKDEDKQELK	7635.37	15		HLA-DRB1*11:01	68	85	18	PAESPIVCLSSKKVIKDK	134
						HLA-A*02:01	1	50	58	9	LTPETYYYP	7645.92	21		HLA-DRB1*11:01	67	84	18	TPAESPIVCLSSKKVIKD	134
						HLA-A*24:02	1	132	141	10	YLPVVEPFYY	7649.8	9		HLA-DRB1*01:01	28	45	18	MTWKYVVSSKSTGCFGTT	134
						HLA-A*03:01	1	45	55	11	TKKYTLTPETY	7650.15	41		HLA-DPA1*01:03/DPB1*02:01	135	148	14	VVEPFYYTSSYYVP	135
						HLA-A*02:01	1	48	58	11	YTLTPETYYYP	7694.49	44		HLA-DRB1*04:05	28	41	14	MTWKYVVSSKSTGC	135
						HLA-A*24:02	1	132	139	8	YLPVVEPF	7696.8	17		HLA-DRB1*04:05	28	42	15	MTWKYVVSSKSTGCF	135
						HLA-A*02:01	1	42	50	9	FGTTKKYTL	7698.92	21		HLA-DRB1*11:01	29	44	16	TWKYVVSSKSTGCFGT	135
						HLA-A*24:02	1	12	22	11	VYLRPQPTSTY	7746.58	27		HLA-DRB1*15:01	71	85	15	SPIVCLSSKKVIKDK	135
						HLA-B*07:02	1	2	12	11	APLVVDTLDCV	7772.49	14		HLA-DRB1*11:01	29	45	17	TWKYVVSSKSTGCFGTT	135
						HLA-B*07:02	1	116	125	10	GKKKYEYVER	7827.62	25		HLA-DRB1*11:01	71	86	16	SPIVCLSSKKVIKDKK	135
						HLA-A*02:01	1	17	26	10	QPTSTYYYPL	7867.2	27		HLA-DRB1*11:01	73	88	16	IVCLSSKKVIKDKKKK	135
						HLA-A*02:01	1	128	135	8	VVRTYLPV	7885.51	27		HLA-DRB1*11:01	71	87	17	SPIVCLSSKKVIKDKKK	135
						HLA-B*07:02	1	31	40	10	KYVVSSKSTG	7936.52	25		HLA-DRB1*11:01	29	46	18	TWKYVVSSKSTGCFGTTK	135
						HLA-A*01:01	1	127	137	11	KVVRTYLPVVE	7965.26	14		HLA-DRB1*01:01	28	43	16	MTWKYVVSSKSTGCFG	135
						HLA-A*11:01	1	50	60	11	LTPETYYYPYY	7970.76	41		HLA-DRB1*11:01	71	88	18	SPIVCLSSKKVIKDKKKK	135
						HLA-B*07:02	1	65	75	11	YYTPAESPIVC	7971.87	14		HLA-DPA1*01:03/DPB1*02:01	134	148	15	PVVEPFYYTSSYYVP	136
						HLA-A*24:02	1	31	39	9	KYVVSSKST	7979.21	13		HLA-DRB1*15:01	71	84	14	SPIVCLSSKKVIKD	136
						HLA-A*01:01	1	9	19	11	LDCVYLRPQPT	8002.03	14		HLA-DRB1*15:01	71	82	12	SPIVCLSSKKVI	136
						HLA-A*01:01	1	19	28	10	TSTYYYPLGM	8026.75	7.6		HLA-DRB1*09:01	24	38	15	YPLGMTWKYVVSSKS	136
						HLA-A*02:01	1	55	62	8	YYYPYYYY	8032.12	27		HLA-DRB1*01:01	23	38	16	YYPLGMTWKYVVSSKS	136
						HLA-A*02:01	1	127	134	8	KVVRTYLP	8032.12	27		HLA-DPA1*01:03/DPB1*02:01	136	148	13	VEPFYYTSSYYVP	137
						HLA-A*02:01	1	28	35	8	MTWKYVVS	8032.12	27		HLA-DRB1*11:01	72	87	16	PIVCLSSKKVIKDKKK	137
						HLA-A*03:01	1	109	118	10	EGSKKSSGKK	8036.56	21		HLA-DRB1*11:01	72	88	17	PIVCLSSKKVIKDKKKK	137
						HLA-A*03:01	1	4	13	10	LVVDTLDCVY	8036.56	21		HLA-DRB1*01:01	59	76	18	YYYYYVYYTPAESPIVCL	137
						HLA-A*11:01	1	99	109	11	ESSKEGSEKEE	8063.06	41		HLA-DRB1*11:01	67	82	16	TPAESPIVCLSSKKVI	137
						HLA-A*02:01	1	61	68	8	YYYVYYTP	8069.19	27		HLA-DRB1*11:01	66	82	17	YTPAESPIVCLSSKKVI	137
						HLA-A*24:02	1	124	134	11	EREKVVRTYLP	8093.01	29		HLA-DRB1*11:01	65	82	18	YYTPAESPIVCLSSKKVI	137
						HLA-A*11:01	1	59	66	8	YYYYYVYY	8103.08	14		HLA-DRB1*11:01	30	45	16	WKYVVSSKSTGCFGTT	138
						HLA-A*11:01	1	143	152	10	SSYYVPRAIL	8106.44	15		HLA-DRB1*15:01	50	64	15	LTPETYYYPYYYYYV	138
						HLA-A*02:01	1	26	33	8	LGMTWKYV	8125.12	27		HLA-DRB1*15:01	55	69	15	YYYPYYYYYVYYTPA	138
						HLA-A*11:01	1	49	58	10	TLTPETYYYP	8125.12	16		HLA-DRB5*01:01	71	85	15	SPIVCLSSKKVIKDK	138
						HLA-A*11:01	1	47	56	10	KYTLTPETYY	8143.85	16		HLA-DRB5*01:01	71	84	14	SPIVCLSSKKVIKD	138
						HLA-A*02:01	1	56	66	11	YYPYYYYYVYY	8150.42	46		HLA-DRB1*15:01	55	67	13	YYYPYYYYYVYYT	138
						HLA-A*11:01	1	16	24	9	PQPTSTYYY	8241.95	16		HLA-DRB1*11:01	30	46	17	WKYVVSSKSTGCFGTTK	138
						HLA-A*24:02	1	64	74	11	VYYTPAESPIV	8243.47	29		HLA-DRB5*01:01	71	83	13	SPIVCLSSKKVIK	138
						HLA-A*03:01	1	89	99	11	KDEDKQELKDE	8254.11	44		HLA-DRB1*01:01	60	77	18	YYYYVYYTPAESPIVCLS	138
						HLA-A*03:01	1	140	149	10	YYTSSYYVPR	8280.76	21		HLA-DRB1*11:01	30	47	18	WKYVVSSKSTGCFGTTKK	138
						HLA-A*24:02	1	54	61	8	TYYYPYYY	8285.33	18		HLA-DRB5*01:01	68	81	14	PAESPIVCLSSKKV	138
						HLA-A*24:02	1	81	91	11	VIKDKKKKKDE	8300.61	29		HLA-DRB1*01:01	29	44	16	TWKYVVSSKSTGCFGT	138
						HLA-A*03:01	1	103	113	11	EGSEKEEGSKK	8330.48	44		HLA-DRB5*01:01	67	81	15	TPAESPIVCLSSKKV	138
						HLA-A*11:01	1	147	154	8	VPRAILFP	8349.3	14		HLA-DRB5*01:01	69	81	13	AESPIVCLSSKKV	138
						HLA-A*03:01	1	23	32	10	YYPLGMTWKY	8357.38	21		HLA-DRB1*01:01	29	45	17	TWKYVVSSKSTGCFGTT	138
						HLA-A*24:02	1	4	14	11	LVVDTLDCVYL	8358.15	30		HLA-DRB1*01:01	29	46	18	TWKYVVSSKSTGCFGTTK	138
						HLA-A*02:01	1	15	25	11	RPQPTSTYYYP	8398.08	46		HLA-DRB1*15:01	51	65	15	TPETYYYPYYYYYVY	139
						HLA-A*02:01	1	27	35	9	GMTWKYVVS	8402.92	22		HLA-DRB1*01:01	61	77	17	YYYVYYTPAESPIVCLS	139
						HLA-A*11:01	1	108	117	10	EEGSKKSSGK	8449.48	16		HLA-DRB1*01:01	61	78	18	YYYVYYTPAESPIVCLSS	139
						HLA-A*11:01	1	134	141	8	PVVEPFYY	8465.45	14		HLA-DRB5*01:01	70	81	12	ESPIVCLSSKKV	139
						HLA-B*07:02	1	114	123	10	SSGKKKYEYV	8484.57	26		HLA-DRB1*15:01	55	68	14	YYYPYYYYYVYYTP	140
						HLA-A*01:01	1	52	60	9	PETYYYPYY	8500.02	7.6		HLA-DRB1*15:01	57	71	15	YPYYYYYVYYTPAES	140
						HLA-A*24:02	1	127	137	11	KVVRTYLPVVE	8552.83	31		HLA-DRB1*15:01	56	67	12	YYPYYYYYVYYT	140
						HLA-B*07:02	1	125	133	9	REKVVRTYL	8553.82	14		HLA-DPA1*01:03/DPB1*02:01	137	148	12	EPFYYTSSYYVP	141
						HLA-B*07:02	1	141	151	11	YTSSYYVPRAI	8561.7	15		HLA-DRB1*15:01	56	69	14	YYPYYYYYVYYTPA	141
						HLA-B*07:02	1	1	11	11	MAPLVVDTLDC	8561.7	15		HLA-DRB1*01:01	61	76	16	YYYVYYTPAESPIVCL	141
						HLA-B*07:02	1	60	70	11	YYYYVYYTPAE	8561.7	15		HLA-DRB1*01:01	60	76	17	YYYYVYYTPAESPIVCL	141
						HLA-A*01:01	1	43	53	11	GTTKKYTLTPE	8574.33	15		HLA-DRB1*07:01	72	83	12	PIVCLSSKKVIK	141
						HLA-A*11:01	1	51	58	8	TPETYYYP	8583.22	14		HLA-DRB1*01:01	30	45	16	WKYVVSSKSTGCFGTT	141
						HLA-A*01:01	1	15	23	9	RPQPTSTYY	8598.45	7.6		HLA-DRB1*01:01	30	46	17	WKYVVSSKSTGCFGTTK	141
						HLA-A*11:01	1	36	43	8	SKSTGCFG	8603	14		HLA-DRB1*01:01	30	47	18	WKYVVSSKSTGCFGTTKK	141
						HLA-A*01:01	1	54	62	9	TYYYPYYYY	8658.05	7.7		HLA-DRB1*15:01	51	64	14	TPETYYYPYYYYYV	142
						HLA-A*11:01	1	135	144	10	VVEPFYYTSS	8666.23	16		HLA-DRB1*15:01	56	70	15	YYPYYYYYVYYTPAE	142
						HLA-A*02:01	1	141	151	11	YTSSYYVPRAI	8693.21	47		HLA-DRB1*09:01	25	39	15	PLGMTWKYVVSSKST	142
						HLA-A*02:01	1	9	16	8	LDCVYLRP	8726.3	28		HLA-DRB1*09:01	26	39	14	LGMTWKYVVSSKST	142
						HLA-A*24:02	1	18	26	9	PTSTYYYPL	8728.91	14		HLA-DRB1*09:01	26	40	15	LGMTWKYVVSSKSTG	143
						HLA-A*02:01	1	47	57	11	KYTLTPETYYY	8733.33	47		HLA-DRB1*15:01	56	68	13	YYPYYYYYVYYTP	143
						HLA-A*11:01	1	136	146	11	VEPFYYTSSYY	8739.77	43		HLA-DRB1*09:01	25	38	14	PLGMTWKYVVSSKS	143
						HLA-A*11:01	1	93	103	11	KQELKDESSKE	8759.92	43		HLA-DRB1*09:01	26	38	13	LGMTWKYVVSSKS	143
						HLA-B*07:02	1	74	81	8	VCLSSKKV	8782.94	24		HLA-DRB1*01:01	59	74	16	YYYYYVYYTPAESPIV	144
						HLA-A*02:01	1	28	37	10	MTWKYVVSSK	8786.58	29		HLA-DRB1*01:01	58	74	17	PYYYYYVYYTPAESPIV	144
						HLA-A*03:01	1	33	42	10	VVSSKSTGCF	8791.64	22		HLA-DRB1*09:01	27	39	13	GMTWKYVVSSKST	144
						HLA-A*03:01	1	23	31	9	YYPLGMTWK	8838.12	12		HLA-DRB1*07:01	72	84	13	PIVCLSSKKVIKD	144
						HLA-A*24:02	1	47	57	11	KYTLTPETYYY	8873.81	32		HLA-DRB1*01:01	57	74	18	YPYYYYYVYYTPAESPIV	144
						HLA-A*11:01	1	13	22	10	YLRPQPTSTY	8909.02	16		HLA-DRB1*09:01	27	40	14	GMTWKYVVSSKSTG	145
						HLA-B*07:02	1	64	74	11	VYYTPAESPIV	8924.01	16		HLA-DRB1*07:01	72	85	14	PIVCLSSKKVIKDK	145
						HLA-B*07:02	1	107	116	10	KEEGSKKSSG	8925.45	27		HLA-DRB1*07:01	72	86	15	PIVCLSSKKVIKDKK	145
						HLA-A*11:01	1	142	150	9	TSSYYVPRA	8933.67	17		HLA-DRB1*09:01	27	38	12	GMTWKYVVSSKS	145
						HLA-A*24:02	1	145	152	8	YYVPRAIL	8960.04	19		HLA-DRB1*01:01	59	75	17	YYYYYVYYTPAESPIVC	146
						HLA-A*01:01	1	66	74	9	YTPAESPIV	9024.43	8		HLA-DRB1*09:01	27	41	15	GMTWKYVVSSKSTGC	146
						HLA-A*01:01	1	114	123	10	SSGKKKYEYV	9026.93	8.6		HLA-DRB1*01:01	58	75	18	PYYYYYVYYTPAESPIVC	146
						HLA-A*11:01	1	46	55	10	KKYTLTPETY	9074.65	16		HLA-DRB5*01:01	71	82	12	SPIVCLSSKKVI	146
						HLA-A*01:01	1	53	60	8	ETYYYPYY	9111.92	13		HLA-DRB1*01:01	57	70	14	YPYYYYYVYYTPAE	147
						HLA-A*24:02	1	45	55	11	TKKYTLTPETY	9122.42	33		HLA-DRB1*01:01	56	70	15	YYPYYYYYVYYTPAE	147
						HLA-A*01:01	1	130	137	8	RTYLPVVE	9132.93	13		HLA-DRB1*01:01	57	69	13	YPYYYYYVYYTPA	147
						HLA-A*11:01	1	44	52	9	TTKKYTLTP	9162.84	17		HLA-DRB1*01:01	56	69	14	YYPYYYYYVYYTPA	148
						HLA-A*03:01	1	93	103	11	KQELKDESSKE	9197.5	48		HLA-DRB1*01:01	55	69	15	YYYPYYYYYVYYTPA	148
						HLA-B*07:02	1	51	59	9	TPETYYYPY	9271.71	14		HLA-DRB1*01:01	8	19	12	TLDCVYLRPQPT	148
						HLA-A*02:01	1	39	49	11	TGCFGTTKKYT	9272.14	49		HLA-DRB1*11:01	64	81	18	VYYTPAESPIVCLSSKKV	148
						HLA-A*24:02	1	85	95	11	KKKKKDEDKQE	9292.02	33		HLA-DPA1*01:03/DPB1*02:01	54	67	14	TYYYPYYYYYVYYT	150
						HLA-A*01:01	1	25	35	11	PLGMTWKYVVS	9293.94	16		HLA-DRB1*01:01	60	75	16	YYYYVYYTPAESPIVC	150
						HLA-A*03:01	1	29	39	11	TWKYVVSSKST	9304.01	49		HLA-DRB1*09:01	28	40	13	MTWKYVVSSKSTG	150
						HLA-A*02:01	1	134	142	9	PVVEPFYYT	9320.3	23		HLA-DRB1*11:01	66	81	16	YTPAESPIVCLSSKKV	150
						HLA-A*11:01	1	131	138	8	TYLPVVEP	9325.02	15		HLA-DRB1*09:01	28	39	12	MTWKYVVSSKST	150
						HLA-A*03:01	1	68	78	11	PAESPIVCLSS	9325.45	49		HLA-DRB1*11:01	65	81	17	YYTPAESPIVCLSSKKV	150
						HLA-B*07:02	1	20	28	9	STYYYPLGM	9357.5	14		HLA-DRB1*09:01	28	41	14	MTWKYVVSSKSTGC	151
						HLA-A*11:01	1	50	58	9	LTPETYYYP	9376.27	17		HLA-DRB1*09:01	28	42	15	MTWKYVVSSKSTGCF	151
						HLA-A*24:02	1	3	13	11	PLVVDTLDCVY	9399.61	34		HLA-DPA1*01:03/DPB1*02:01	54	66	13	TYYYPYYYYYVYY	154
						HLA-A*11:01	1	53	60	8	ETYYYPYY	9411.31	15		HLA-DPA1*01:03/DPB1*02:01	133	147	15	LPVVEPFYYTSSYYV	156
						HLA-A*03:01	1	38	48	11	STGCFGTTKKY	9411.74	49		HLA-DPA1*01:03/DPB1*02:01	54	65	12	TYYYPYYYYYVY	156
						HLA-A*03:01	1	86	96	11	KKKKDEDKQEL	9433.44	49		HLA-DRB1*15:01	57	70	14	YPYYYYYVYYTPAE	156
						HLA-A*03:01	1	11	19	9	CVYLRPQPT	9535.86	13		HLA-DRB4*01:01	8	22	15	TLDCVYLRPQPTSTY	157
						HLA-A*01:01	1	36	43	8	SKSTGCFG	9541.35	14		HLA-DRB4*01:01	9	23	15	LDCVYLRPQPTSTYY	158
						HLA-B*07:02	1	5	12	8	VVDTLDCV	9586.06	25		HLA-DRB1*15:01	57	69	13	YPYYYYYVYYTPA	158
						HLA-A*02:01	1	50	57	8	LTPETYYY	9590.25	30		HLA-DRB5*01:01	22	39	18	YYYPLGMTWKYVVSSKST	158
						HLA-A*24:02	1	53	62	10	ETYYYPYYYY	9608.38	12		HLA-DRB1*04:05	60	74	15	YYYYVYYTPAESPIV	159
						HLA-A*02:01	1	143	151	9	SSYYVPRAI	9625.65	23		HLA-DRB5*01:01	24	39	16	YPLGMTWKYVVSSKST	159
						HLA-A*24:02	1	21	28	8	TYYYPLGM	9645.17	20		HLA-DRB5*01:01	23	39	17	YYPLGMTWKYVVSSKST	159
						HLA-A*03:01	1	119	127	9	KYEYVEREK	9713.15	13		HLA-DRB4*01:01	9	22	14	LDCVYLRPQPTSTY	159
						HLA-A*01:01	1	99	106	8	ESSKEGSE	9718.74	14		HLA-DRB5*01:01	23	38	16	YYPLGMTWKYVVSSKS	160
						HLA-A*01:01	1	27	37	11	GMTWKYVVSSK	9776.87	17		HLA-DRB5*01:01	22	38	17	YYYPLGMTWKYVVSSKS	160
						HLA-A*24:02	1	47	54	8	KYTLTPET	9824.49	21		HLA-DRB1*15:01	68	81	14	PAESPIVCLSSKKV	160
						HLA-A*02:01	1	119	129	11	KYEYVEREKVV	9844.19	50		HLA-DRB1*15:01	67	81	15	TPAESPIVCLSSKKV	160
						HLA-A*02:01	1	96	106	11	LKDESSKEGSE	9866.88	50		HLA-DRB5*01:01	21	38	18	TYYYPLGMTWKYVVSSKS	160
						HLA-A*01:01	1	132	142	11	YLPVVEPFYYT	9867.34	17		HLA-DRB1*15:01	69	81	13	AESPIVCLSSKKV	160
						HLA-A*24:02	1	96	106	11	LKDESSKEGSE	9888.04	36		HLA-DPA1*01:03/DPB1*02:01	134	147	14	PVVEPFYYTSSYYV	161
						HLA-A*02:01	1	23	30	8	YYPLGMTW	9904.44	31		HLA-DPA1*01:03/DPB1*02:01	135	147	13	VVEPFYYTSSYYV	161
						HLA-A*24:02	1	59	69	11	YYYYYVYYTPA	9910.83	36		HLA-DRB1*04:05	57	70	14	YPYYYYYVYYTPAE	161
						HLA-A*24:02	1	107	114	8	KEEGSKKS	9915.39	21		HLA-DRB1*01:01	59	70	12	YYYYYVYYTPAE	161
						HLA-B*07:02	1	110	119	10	GSKKSSGKKK	9968.5	29		HLA-DRB1*15:01	57	68	12	YPYYYYYVYYTP	161
						HLA-B*07:02	1	51	60	10	TPETYYYPYY	9991.48	29		HLA-DRB1*15:01	70	81	12	ESPIVCLSSKKV	161
						HLA-A*24:02	1	1	9	9	MAPLVVDTL	9999.08	15		HLA-DRB1*04:05	56	70	15	YYPYYYYYVYYTPAE	162
						HLA-A*24:02	1	114	124	11	SSGKKKYEYVE	10002.5	36		HLA-DRB5*01:01	139	154	16	FYYTSSYYVPRAILFP	162
						HLA-A*11:01	1	106	113	8	EKEEGSKK	10015	16		HLA-DPA1*01:03/DPB1*02:01	136	147	12	VEPFYYTSSYYV	163
						HLA-A*03:01	1	131	141	11	TYLPVVEPFYY	10015.4	52		HLA-DRB5*01:01	29	42	14	TWKYVVSSKSTGCF	163
						HLA-A*24:02	1	12	21	10	VYLRPQPTST	10038.1	12		HLA-DRB5*01:01	29	43	15	TWKYVVSSKSTGCFG	163
						HLA-A*02:01	1	120	127	8	YEYVEREK	10042.2	31		HLA-DRB4*01:01	7	21	15	DTLDCVYLRPQPTST	163
						HLA-B*07:02	1	116	126	11	GKKKYEYVERE	10059.1	17		HLA-DRB5*01:01	25	40	16	PLGMTWKYVVSSKSTG	164
						HLA-A*24:02	1	98	108	11	DESSKEGSEKE	10071.9	36		HLA-DRB5*01:01	29	41	13	TWKYVVSSKSTGC	164
						HLA-A*02:01	1	44	54	11	TTKKYTLTPET	10096.7	51		HLA-DRB5*01:01	24	40	17	YPLGMTWKYVVSSKSTG	164
						HLA-A*11:01	1	142	152	11	TSSYYVPRAIL	10104.2	47		HLA-DRB1*01:01	58	70	13	PYYYYYVYYTPAE	164
						HLA-B*07:02	1	85	92	8	KKKKKDED	10130.7	26		HLA-DRB5*01:01	23	40	18	YYPLGMTWKYVVSSKSTG	164
						HLA-B*07:02	1	20	30	11	STYYYPLGMTW	10175.6	18		HLA-DRB4*01:01	7	20	14	DTLDCVYLRPQPTS	164
						HLA-A*24:02	1	26	34	9	LGMTWKYVV	10208.5	16		HLA-DRB4*01:01	6	20	15	VDTLDCVYLRPQPTS	164
						HLA-B*07:02	1	133	143	11	LPVVEPFYYTS	10222.6	18		HLA-DRB5*01:01	136	153	18	VEPFYYTSSYYVPRAILF	164
						HLA-B*07:02	1	5	14	10	VVDTLDCVYL	10247.8	29		HLA-DRB1*01:01	58	69	12	PYYYYYVYYTPA	165
						HLA-A*03:01	1	8	18	11	TLDCVYLRPQP	10248.7	53		HLA-DRB5*01:01	30	43	14	WKYVVSSKSTGCFG	166
						HLA-A*02:01	1	16	26	11	PQPTSTYYYPL	10331.9	51		HLA-DRB5*01:01	30	44	15	WKYVVSSKSTGCFGT	166
						HLA-A*11:01	1	116	126	11	GKKKYEYVERE	10339.5	47		HLA-DRB5*01:01	30	42	13	WKYVVSSKSTGCF	166
						HLA-A*01:01	1	18	27	10	PTSTYYYPLG	10340.5	10		HLA-DRB5*01:01	136	152	17	VEPFYYTSSYYVPRAIL	166
						HLA-A*11:01	1	18	26	9	PTSTYYYPL	10352.1	18		HLA-DRB5*01:01	135	152	18	VVEPFYYTSSYYVPRAIL	166
						HLA-A*03:01	1	19	28	10	TSTYYYPLGM	10353.1	24		HLA-DRB1*04:01	60	74	15	YYYYVYYTPAESPIV	167
						HLA-A*24:02	1	125	132	8	REKVVRTY	10382.7	21		HLA-DRB1*15:01	52	66	15	PETYYYPYYYYYVYY	167
						HLA-A*24:02	1	54	64	11	TYYYPYYYYYV	10425.8	38		HLA-DRB5*01:01	30	41	12	WKYVVSSKSTGC	167
						HLA-A*01:01	1	38	48	11	STGCFGTTKKY	10428	18		HLA-DRB1*04:05	60	73	14	YYYYVYYTPAESPI	168
						HLA-A*11:01	1	35	43	9	SSKSTGCFG	10447.9	18		HLA-DRB5*01:01	26	41	16	LGMTWKYVVSSKSTGC	168
						HLA-B*07:02	1	47	54	8	KYTLTPET	10462.6	27		HLA-DRB5*01:01	27	42	16	GMTWKYVVSSKSTGCF	168
						HLA-B*07:02	1	65	73	9	YYTPAESPI	10475.1	15		HLA-DRB5*01:01	25	41	17	PLGMTWKYVVSSKSTGC	168
						HLA-B*07:02	1	80	89	10	KVIKDKKKKK	10486.5	29		HLA-DRB5*01:01	26	42	17	LGMTWKYVVSSKSTGCF	168
						HLA-A*03:01	1	63	72	10	YVYYTPAESP	10497.1	24		HLA-DRB5*01:01	27	43	17	GMTWKYVVSSKSTGCFG	168
						HLA-A*24:02	1	31	38	8	KYVVSSKS	10527.1	22		HLA-DRB5*01:01	137	153	17	EPFYYTSSYYVPRAILF	168
						HLA-A*01:01	1	130	139	10	RTYLPVVEPF	10532.7	12		HLA-DRB4*01:01	8	21	14	TLDCVYLRPQPTST	168
						HLA-B*07:02	1	126	136	11	EKVVRTYLPVV	10581.8	18		HLA-DRB5*01:01	24	41	18	YPLGMTWKYVVSSKSTGC	168
						HLA-B*07:02	1	61	71	11	YYYVYYTPAES	10581.8	18		HLA-DRB5*01:01	25	42	18	PLGMTWKYVVSSKSTGCF	168
						HLA-A*11:01	1	133	143	11	LPVVEPFYYTS	10604.7	48		HLA-DRB5*01:01	26	43	18	LGMTWKYVVSSKSTGCFG	168
						HLA-A*11:01	1	119	127	9	KYEYVEREK	10617.7	18		HLA-DRB5*01:01	27	44	18	GMTWKYVVSSKSTGCFGT	168
						HLA-A*11:01	1	135	142	8	VVEPFYYT	10632.9	16		HLA-DRB4*01:01	5	19	15	VVDTLDCVYLRPQPT	168
						HLA-A*02:01	1	10	17	8	DCVYLRPQ	10637.3	32		HLA-DRB4*01:01	6	19	14	VDTLDCVYLRPQPT	168
						HLA-A*24:02	1	27	37	11	GMTWKYVVSSK	10644.1	38		HLA-DRB1*04:05	60	71	12	YYYYVYYTPAES	169
						HLA-A*01:01	1	136	143	8	VEPFYYTS	10656.4	15		HLA-DRB5*01:01	138	153	16	PFYYTSSYYVPRAILF	169
						HLA-B*07:02	1	74	84	11	VCLSSKKVIKD	10679.7	18		HLA-DRB5*01:01	138	154	17	PFYYTSSYYVPRAILFP	169
						HLA-A*03:01	1	43	53	11	GTTKKYTLTPE	10682.4	55		HLA-DRB1*07:01	66	82	17	YTPAESPIVCLSSKKVI	169
						HLA-A*11:01	1	86	93	8	KKKKDEDK	10731.2	17		HLA-DRB1*07:01	65	82	18	YYTPAESPIVCLSSKKVI	169
						HLA-B*07:02	1	115	124	10	SGKKKYEYVE	10780.3	30		HLA-DRB5*01:01	137	154	18	EPFYYTSSYYVPRAILFP	169
						HLA-A*24:02	1	121	129	9	EYVEREKVV	10788.5	16		HLA-DRB4*01:01	7	19	13	DTLDCVYLRPQPT	169
						HLA-B*07:02	1	18	28	11	PTSTYYYPLGM	10803.4	18		HLA-DPA1*01:03/DPB1*02:01	55	72	18	YYYPYYYYYVYYTPAESP	170
						HLA-A*02:01	1	22	31	10	YYYPLGMTWK	10809.9	32		HLA-DRB5*01:01	136	151	16	VEPFYYTSSYYVPRAI	170
						HLA-B*07:02	1	142	151	10	TSSYYVPRAI	10830	30		HLA-DRB4*01:01	9	21	13	LDCVYLRPQPTST	170
						HLA-A*11:01	1	55	64	10	YYYPYYYYYV	10860	18		HLA-DRB5*01:01	135	151	17	VVEPFYYTSSYYVPRAI	170
						HLA-A*11:01	1	101	108	8	SKEGSEKE	10880.5	17		HLA-DRB4*01:01	8	20	13	TLDCVYLRPQPTS	170
						HLA-A*11:01	1	142	151	10	TSSYYVPRAI	10885	18		HLA-DRB5*01:01	134	151	18	PVVEPFYYTSSYYVPRAI	170
						HLA-A*03:01	1	11	20	10	CVYLRPQPTS	10891.1	25		HLA-DRB1*07:01	66	83	18	YTPAESPIVCLSSKKVIK	170
						HLA-A*11:01	1	138	146	9	PFYYTSSYY	10915.2	18		HLA-DRB5*01:01	29	40	12	TWKYVVSSKSTG	171
						HLA-A*24:02	1	143	151	9	SSYYVPRAI	11014.4	16		HLA-DRB5*01:01	137	152	16	EPFYYTSSYYVPRAIL	171
						HLA-A*24:02	1	112	122	11	KKSSGKKKYEY	11018.2	39		HLA-DPA1*01:03/DPB1*02:01	54	69	16	TYYYPYYYYYVYYTPA	172
						HLA-A*24:02	1	83	93	11	KDKKKKKDEDK	11069	40		HLA-DPA1*01:03/DPB1*02:01	53	69	17	ETYYYPYYYYYVYYTPA	172
						HLA-B*07:02	1	26	35	10	LGMTWKYVVS	11082.3	31		HLA-DPA1*01:03/DPB1*02:01	53	70	18	ETYYYPYYYYYVYYTPAE	172
						HLA-A*03:01	1	26	36	11	LGMTWKYVVSS	11083.3	56		HLA-DPA1*01:03/DPB1*02:01	52	69	18	PETYYYPYYYYYVYYTPA	172
						HLA-A*03:01	1	122	132	11	YVEREKVVRTY	11108.9	56		HLA-DPA1*01:03/DPB1*02:01	54	71	18	TYYYPYYYYYVYYTPAES	172
						HLA-A*24:02	1	43	53	11	GTTKKYTLTPE	11120.1	40		HLA-DRB1*11:01	22	39	18	YYYPLGMTWKYVVSSKST	172
						HLA-A*01:01	1	115	125	11	SGKKKYEYVER	11148.1	18		HLA-DRB4*01:01	9	20	12	LDCVYLRPQPTS	172
						HLA-B*07:02	1	87	94	8	KKKDEDKQ	11185.1	28		HLA-DPA1*01:03/DPB1*02:01	54	70	17	TYYYPYYYYYVYYTPAE	173
						HLA-A*11:01	1	143	151	9	SSYYVPRAI	11221	19		HLA-DPA1*01:03/DPB1*02:01	55	71	17	YYYPYYYYYVYYTPAES	173
						HLA-A*24:02	1	6	16	11	VDTLDCVYLRP	11300.8	40		HLA-DRB5*01:01	135	150	16	VVEPFYYTSSYYVPRA	173
						HLA-A*02:01	1	32	42	11	YVVSSKSTGCF	11302.6	53		HLA-DRB5*01:01	134	150	17	PVVEPFYYTSSYYVPRA	173
						HLA-A*24:02	1	41	51	11	CFGTTKKYTLT	11326.9	40		HLA-DRB5*01:01	133	150	18	LPVVEPFYYTSSYYVPRA	173
						HLA-A*11:01	1	136	143	8	VEPFYYTS	11341	17		HLA-DPA1*01:03/DPB1*02:01	55	70	16	YYYPYYYYYVYYTPAE	174
						HLA-A*03:01	1	127	136	10	KVVRTYLPVV	11351.9	25		HLA-DPA1*01:03/DPB1*02:01	56	68	13	YYPYYYYYVYYTP	174
						HLA-A*02:01	1	108	115	8	EEGSKKSS	11371.8	33		HLA-DRB1*11:01	22	38	17	YYYPLGMTWKYVVSSKS	174
						HLA-A*11:01	1	94	102	9	QELKDESSK	11377.1	19		HLA-DRB1*11:01	21	38	18	TYYYPLGMTWKYVVSSKS	174
						HLA-A*01:01	1	46	55	10	KKYTLTPETY	11390.4	13		HLA-DRB1*01:01	12	24	13	VYLRPQPTSTYYY	174
						HLA-A*24:02	1	126	136	11	EKVVRTYLPVV	11405.4	41		HLA-DRB4*01:01	8	19	12	TLDCVYLRPQPT	174
						HLA-A*03:01	1	143	151	9	SSYYVPRAI	11412	14		HLA-DRB1*04:05	60	72	13	YYYYVYYTPAESP	175
						HLA-A*24:02	1	51	61	11	TPETYYYPYYY	11431.7	41		HLA-DRB5*01:01	134	149	16	PVVEPFYYTSSYYVPR	175
						HLA-A*02:01	1	100	110	11	SSKEGSEKEEG	11433.5	53		HLA-DRB5*01:01	133	149	17	LPVVEPFYYTSSYYVPR	175
						HLA-A*11:01	1	117	124	8	KKKYEYVE	11472.3	17		HLA-DRB5*01:01	132	149	18	YLPVVEPFYYTSSYYVPR	175
						HLA-A*02:01	1	80	90	11	KVIKDKKKKKD	11512.8	53		HLA-DRB1*15:01	52	65	14	PETYYYPYYYYYVY	176
						HLA-A*11:01	1	2	12	11	APLVVDTLDCV	11521.3	50		HLA-DRB5*01:01	28	43	16	MTWKYVVSSKSTGCFG	176
						HLA-A*11:01	1	29	39	11	TWKYVVSSKST	11521.3	50		HLA-DRB5*01:01	28	44	17	MTWKYVVSSKSTGCFGT	176
						HLA-B*07:02	1	33	43	11	VVSSKSTGCFG	11522.9	20		HLA-DRB5*01:01	28	45	18	MTWKYVVSSKSTGCFGTT	176
						HLA-A*03:01	1	33	43	11	VVSSKSTGCFG	11552.3	58		HLA-DRB1*01:01	12	23	12	VYLRPQPTSTYY	176
						HLA-A*02:01	1	136	143	8	VEPFYYTS	11556.6	34		HLA-DRB1*15:01	53	66	14	ETYYYPYYYYYVYY	177
						HLA-A*24:02	1	66	74	9	YTPAESPIV	11560.1	17		HLA-DRB1*07:01	62	76	15	YYVYYTPAESPIVCL	177
						HLA-B*07:02	1	22	32	11	YYYPLGMTWKY	11602.7	20		HLA-DRB1*01:01	12	25	14	VYLRPQPTSTYYYP	177
						HLA-A*01:01	1	104	111	8	GSEKEEGS	11604.1	16		HLA-DRB1*01:01	12	26	15	VYLRPQPTSTYYYPL	177
						HLA-A*24:02	1	50	58	9	LTPETYYYP	11613.4	17		HLA-DRB5*01:01	72	89	18	PIVCLSSKKVIKDKKKKK	178
						HLA-A*24:02	1	97	104	8	KDESSKEG	11622.8	23		HLA-DRB5*01:01	73	89	17	IVCLSSKKVIKDKKKKK	179
						HLA-A*03:01	1	74	84	11	VCLSSKKVIKD	11632.4	59		HLA-DRB1*07:01	67	82	16	TPAESPIVCLSSKKVI	179
						HLA-A*02:01	1	26	35	10	LGMTWKYVVS	11636.4	33		HLA-DRB1*04:05	57	69	13	YPYYYYYVYYTPA	180
						HLA-A*03:01	1	137	145	9	EPFYYTSSY	11650.9	15		HLA-DPA1*01:03/DPB1*02:01	57	68	12	YPYYYYYVYYTP	180
						HLA-A*01:01	1	34	43	10	VSSKSTGCFG	11655.7	13		HLA-DRB5*01:01	29	44	16	TWKYVVSSKSTGCFGT	180
						HLA-A*03:01	1	120	130	11	YEYVEREKVVR	11659.2	59		HLA-DRB1*07:01	68	83	16	PAESPIVCLSSKKVIK	180
						HLA-A*01:01	1	18	28	11	PTSTYYYPLGM	11673.5	19		HLA-DRB5*01:01	29	45	17	TWKYVVSSKSTGCFGTT	180
						HLA-A*03:01	1	138	147	10	PFYYTSSYYV	11696.9	26		HLA-DRB1*07:01	67	83	17	TPAESPIVCLSSKKVIK	180
						HLA-A*11:01	1	90	97	8	DEDKQELK	11712.5	18		HLA-DRB5*01:01	29	46	18	TWKYVVSSKSTGCFGTTK	180
						HLA-B*07:02	1	133	142	10	LPVVEPFYYT	11739	31		HLA-DRB1*04:05	56	69	14	YYPYYYYYVYYTPA	181
						HLA-A*02:01	1	62	71	10	YYVYYTPAES	11771.2	33		HLA-DRB1*04:05	55	69	15	YYYPYYYYYVYYTPA	181
						HLA-A*24:02	1	14	24	11	LRPQPTSTYYY	11833.4	42		HLA-DRB1*15:01	52	64	13	PETYYYPYYYYYV	181
						HLA-A*02:01	1	133	140	8	LPVVEPFY	11880.4	34		HLA-DRB5*01:01	73	90	18	IVCLSSKKVIKDKKKKKD	182
						HLA-A*02:01	1	59	66	8	YYYYYVYY	11907.8	34		HLA-DRB5*01:01	30	45	16	WKYVVSSKSTGCFGTT	184
						HLA-B*07:02	1	11	19	9	CVYLRPQPT	11916.8	16		HLA-DRB5*01:01	30	46	17	WKYVVSSKSTGCFGTTK	184
						HLA-A*01:01	1	47	55	9	KYTLTPETY	11951.4	12		HLA-DRB1*07:01	69	84	16	AESPIVCLSSKKVIKD	184
						HLA-A*11:01	1	49	56	8	TLTPETYY	11957.8	18		HLA-DRB1*07:01	68	84	17	PAESPIVCLSSKKVIKD	184
						HLA-A*01:01	1	112	119	8	KKSSGKKK	11984.2	17		HLA-DRB5*01:01	30	47	18	WKYVVSSKSTGCFGTTKK	184
						HLA-A*03:01	1	41	51	11	CFGTTKKYTLT	12069	60		HLA-DRB1*07:01	67	84	18	TPAESPIVCLSSKKVIKD	184
						HLA-A*11:01	1	114	121	8	SSGKKKYE	12096.2	18		HLA-DRB1*13:02	70	83	14	ESPIVCLSSKKVIK	185
						HLA-A*03:01	1	51	60	10	TPETYYYPYY	12107.9	26		HLA-DRB1*13:02	69	83	15	AESPIVCLSSKKVIK	185
						HLA-A*24:02	1	137	147	11	EPFYYTSSYYV	12109	43		HLA-DRB1*13:02	70	84	15	ESPIVCLSSKKVIKD	185
						HLA-A*24:02	1	74	82	9	VCLSSKKVI	12160.7	18		HLA-DRB1*03:01	76	91	16	LSSKKVIKDKKKKKDE	185
						HLA-A*02:01	1	129	139	11	VRTYLPVVEPF	12166.9	55		HLA-DRB1*03:01	78	93	16	SKKVIKDKKKKKDEDK	185
						HLA-A*01:01	1	20	27	8	STYYYPLG	12179	17		HLA-DRB1*03:01	77	92	16	SSKKVIKDKKKKKDED	185
						HLA-A*02:01	1	139	146	8	FYYTSSYY	12213.2	35		HLA-DRB1*03:01	75	91	17	CLSSKKVIKDKKKKKDE	185
						HLA-A*03:01	1	88	97	10	KKDEDKQELK	12276.4	27		HLA-DRB1*03:01	76	92	17	LSSKKVIKDKKKKKDED	185
						HLA-A*02:01	1	46	54	9	KKYTLTPET	12343.3	25		HLA-DRB1*03:01	78	94	17	SKKVIKDKKKKKDEDKQ	185
						HLA-A*03:01	1	63	73	11	YVYYTPAESPI	12350.1	61		HLA-DRB1*03:01	77	93	17	SSKKVIKDKKKKKDEDK	185
						HLA-A*01:01	1	37	47	11	KSTGCFGTTKK	12365.2	20		HLA-DRB1*07:01	70	85	16	ESPIVCLSSKKVIKDK	185
						HLA-A*01:01	1	94	104	11	QELKDESSKEG	12365.2	20		HLA-DRB1*07:01	73	84	12	IVCLSSKKVIKD	185
						HLA-A*01:01	1	137	145	9	EPFYYTSSY	12400	12		HLA-DRB1*07:01	71	86	16	SPIVCLSSKKVIKDKK	185
						HLA-B*07:02	1	75	82	8	CLSSKKVI	12406.2	30		HLA-DRB1*03:01	75	92	18	CLSSKKVIKDKKKKKDED	185
						HLA-B*07:02	1	93	100	8	KQELKDES	12463.5	30		HLA-DRB1*03:01	76	93	18	LSSKKVIKDKKKKKDEDK	185
						HLA-A*01:01	1	47	57	11	KYTLTPETYYY	12479.6	20		HLA-DRB1*03:01	78	95	18	SKKVIKDKKKKKDEDKQE	185
						HLA-B*07:02	1	82	92	11	IKDKKKKKDED	12489.9	21		HLA-DRB1*03:01	77	94	18	SSKKVIKDKKKKKDEDKQ	185
						HLA-A*01:01	1	37	44	8	KSTGCFGT	12491.4	17		HLA-DRB1*03:01	74	91	18	VCLSSKKVIKDKKKKKDE	185
						HLA-A*02:01	1	134	141	8	PVVEPFYY	12555.4	35		HLA-DRB1*07:01	69	85	17	AESPIVCLSSKKVIKDK	185
						HLA-A*03:01	1	14	23	10	LRPQPTSTYY	12562.3	27		HLA-DRB1*07:01	70	86	17	ESPIVCLSSKKVIKDKK	185
						HLA-A*01:01	1	130	140	11	RTYLPVVEPFY	12566.1	20		HLA-DRB1*07:01	71	87	17	SPIVCLSSKKVIKDKKK	185
						HLA-B*07:02	1	83	93	11	KDKKKKKDEDK	12576.5	21		HLA-DRB1*07:01	68	85	18	PAESPIVCLSSKKVIKDK	185
						HLA-A*11:01	1	17	24	8	QPTSTYYY	12579.1	19		HLA-DRB1*07:01	69	86	18	AESPIVCLSSKKVIKDKK	185
						HLA-A*03:01	1	127	135	9	KVVRTYLPV	12599.7	15		HLA-DRB1*07:01	70	87	18	ESPIVCLSSKKVIKDKKK	185
						HLA-B*07:02	1	118	127	10	KKYEYVEREK	12607.5	33		HLA-DRB1*07:01	71	88	18	SPIVCLSSKKVIKDKKKK	185
						HLA-A*03:01	1	16	26	11	PQPTSTYYYPL	12608.7	62		HLA-DRB1*15:01	53	65	13	ETYYYPYYYYYVY	186
						HLA-A*01:01	1	4	14	11	LVVDTLDCVYL	12740.9	21		HLA-DRB1*03:01	74	89	16	VCLSSKKVIKDKKKKK	186
						HLA-A*03:01	1	22	32	11	YYYPLGMTWKY	12754.7	63		HLA-DRB1*03:01	75	90	16	CLSSKKVIKDKKKKKD	186
						HLA-A*24:02	1	15	25	11	RPQPTSTYYYP	12767.6	44		HLA-DRB1*03:01	79	94	16	KKVIKDKKKKKDEDKQ	186
						HLA-A*02:01	1	94	104	11	QELKDESSKEG	12769.7	56		HLA-DRB1*03:01	73	89	17	IVCLSSKKVIKDKKKKK	186
						HLA-A*03:01	1	106	116	11	EKEEGSKKSSG	12843.1	63		HLA-DRB1*03:01	74	90	17	VCLSSKKVIKDKKKKKD	186
						HLA-A*01:01	1	94	101	8	QELKDESS	12930.3	18		HLA-DRB1*07:01	73	86	14	IVCLSSKKVIKDKK	186
						HLA-B*07:02	1	117	124	8	KKKYEYVE	12931.2	30		HLA-DRB1*07:01	73	85	13	IVCLSSKKVIKDK	186
						HLA-A*02:01	1	1	8	8	MAPLVVDT	12936.9	36		HLA-DRB1*03:01	79	95	17	KKVIKDKKKKKDEDKQE	186
						HLA-A*01:01	1	19	29	11	TSTYYYPLGMT	12947.9	21		HLA-DRB1*07:01	73	87	15	IVCLSSKKVIKDKKK	186
						HLA-B*07:02	1	108	118	11	EEGSKKSSGKK	12958.7	22		HLA-DRB1*03:01	72	89	18	PIVCLSSKKVIKDKKKKK	186
						HLA-A*03:01	1	47	57	11	KYTLTPETYYY	12991.8	64		HLA-DRB1*03:01	73	90	18	IVCLSSKKVIKDKKKKKD	186
						HLA-A*02:01	1	67	76	10	TPAESPIVCL	13026.3	34		HLA-DRB1*07:01	73	88	16	IVCLSSKKVIKDKKKK	186
						HLA-B*07:02	1	29	36	8	TWKYVVSS	13050.9	31		HLA-DRB1*03:01	79	96	18	KKVIKDKKKKKDEDKQEL	186
						HLA-A*24:02	1	101	108	8	SKEGSEKE	13101.2	25		HLA-DRB1*07:01	73	89	17	IVCLSSKKVIKDKKKKK	186
						HLA-B*07:02	1	44	51	8	TTKKYTLT	13111.1	31		HLA-DRB1*07:01	73	90	18	IVCLSSKKVIKDKKKKKD	186
						HLA-A*02:01	1	126	135	10	EKVVRTYLPV	13116.6	34		HLA-DRB1*13:02	69	82	14	AESPIVCLSSKKVI	187
						HLA-A*02:01	1	7	15	9	DTLDCVYLR	13135	26		HLA-DRB1*13:02	70	82	13	ESPIVCLSSKKVI	187
						HLA-A*02:01	1	95	102	8	ELKDESSK	13147.1	36		HLA-DRB1*13:02	68	82	15	PAESPIVCLSSKKVI	187
						HLA-B*07:02	1	11	18	8	CVYLRPQP	13171.6	31		HLA-DRB1*13:02	71	85	15	SPIVCLSSKKVIKDK	187
						HLA-A*11:01	1	110	117	8	GSKKSSGK	13171.9	19		HLA-DRB1*07:01	63	76	14	YVYYTPAESPIVCL	187
						HLA-A*01:01	1	88	95	8	KKDEDKQE	13201.1	18		HLA-DRB1*07:01	63	77	15	YVYYTPAESPIVCLS	187
						HLA-A*02:01	1	117	124	8	KKKYEYVE	13207.8	36		HLA-DRB1*04:05	61	74	14	YYYVYYTPAESPIV	188
						HLA-A*24:02	1	5	14	10	VVDTLDCVYL	13232.7	14		HLA-DRB1*13:02	71	83	13	SPIVCLSSKKVIK	188
						HLA-A*11:01	1	63	73	11	YVYYTPAESPI	13258.7	54		HLA-DRB1*13:02	71	84	14	SPIVCLSSKKVIKD	188
						HLA-A*11:01	1	1	11	11	MAPLVVDTLDC	13258.7	54		HLA-DRB1*04:05	61	75	15	YYYVYYTPAESPIVC	189
						HLA-B*07:02	1	98	108	11	DESSKEGSEKE	13260.5	22		HLA-DRB1*11:01	24	39	16	YPLGMTWKYVVSSKST	189
						HLA-A*24:02	1	143	152	10	SSYYVPRAIL	13263.3	14		HLA-DRB1*15:01	54	66	13	TYYYPYYYYYVYY	189
						HLA-A*24:02	1	16	26	11	PQPTSTYYYPL	13277.3	46		HLA-DRB1*03:01	80	93	14	KVIKDKKKKKDEDK	189
						HLA-A*11:01	1	22	32	11	YYYPLGMTWKY	13289.2	54		HLA-DRB1*11:01	23	39	17	YYPLGMTWKYVVSSKST	189
						HLA-A*11:01	1	59	67	9	YYYYYVYYT	13305.5	21		HLA-DRB1*03:01	80	94	15	KVIKDKKKKKDEDKQ	189
						HLA-A*02:01	1	42	52	11	FGTTKKYTLTP	13310.1	57		HLA-DRB1*03:01	80	92	13	KVIKDKKKKKDED	189
						HLA-B*07:02	1	73	83	11	IVCLSSKKVIK	13321.7	22		HLA-DRB1*07:01	61	75	15	YYYVYYTPAESPIVC	189
						HLA-A*03:01	1	110	120	11	GSKKSSGKKKY	13325.1	65		HLA-DRB1*03:01	80	95	16	KVIKDKKKKKDEDKQE	189
						HLA-A*02:01	1	122	131	10	YVEREKVVRT	13329.7	35		HLA-DRB1*03:01	80	96	17	KVIKDKKKKKDEDKQEL	189
						HLA-B*07:02	1	104	114	11	GSEKEEGSKKS	13352.4	22		HLA-DRB1*07:01	72	87	16	PIVCLSSKKVIKDKKK	189
						HLA-A*11:01	1	30	37	8	WKYVVSSK	13355.2	19		HLA-DRB1*07:01	64	81	18	VYYTPAESPIVCLSSKKV	189
						HLA-B*07:02	1	70	80	11	ESPIVCLSSKK	13383.2	23		HLA-DRB1*03:01	80	97	18	KVIKDKKKKKDEDKQELK	189
						HLA-A*11:01	1	69	78	10	AESPIVCLSS	13391.5	19		HLA-DRB1*07:01	72	88	17	PIVCLSSKKVIKDKKKK	189
						HLA-B*07:02	1	1	9	9	MAPLVVDTL	13401.7	17		HLA-DRB1*07:01	72	89	18	PIVCLSSKKVIKDKKKKK	189
						HLA-A*01:01	1	57	67	11	YPYYYYYVYYT	13402.9	21		HLA-DRB1*13:02	71	82	12	SPIVCLSSKKVI	190
						HLA-A*02:01	1	41	48	8	CFGTTKKY	13422.4	37		HLA-DRB1*07:01	61	74	14	YYYVYYTPAESPIV	190
						HLA-A*02:01	1	95	105	11	ELKDESSKEGS	13433.2	57		HLA-DRB1*07:01	60	74	15	YYYYVYYTPAESPIV	190
						HLA-A*01:01	1	52	59	8	PETYYYPY	13446.5	18		HLA-DRB1*03:01	80	91	12	KVIKDKKKKKDE	190
						HLA-B*07:02	1	9	16	8	LDCVYLRP	13478.5	31		HLA-DRB1*11:01	23	38	16	YYPLGMTWKYVVSSKS	191
						HLA-A*11:01	1	134	143	10	PVVEPFYYTS	13484.3	19		HLA-DRB1*07:01	66	81	16	YTPAESPIVCLSSKKV	191
						HLA-A*01:01	1	48	55	8	YTLTPETY	13539.7	18		HLA-DRB1*07:01	65	81	17	YYTPAESPIVCLSSKKV	191
						HLA-A*02:01	1	52	59	8	PETYYYPY	13546.6	37		HLA-DPA1*01:03/DPB1*02:01	55	67	13	YYYPYYYYYVYYT	192
						HLA-A*01:01	1	138	147	10	PFYYTSSYYV	13631.4	15		HLA-DRB1*01:01	62	77	16	YYVYYTPAESPIVCLS	192
						HLA-B*07:02	1	85	94	10	KKKKKDEDKQ	13634.2	34		HLA-DRB1*07:01	62	75	14	YYVYYTPAESPIVC	192
						HLA-A*02:01	1	145	154	10	YYVPRAILFP	13640.2	35		HLA-DRB1*15:01	53	64	12	ETYYYPYYYYYV	192
						HLA-A*02:01	1	66	73	8	YTPAESPI	13671.9	37		HLA-DRB1*01:01	62	78	17	YYVYYTPAESPIVCLSS	192
						HLA-B*07:02	1	109	119	11	EGSKKSSGKKK	13694.9	23		HLA-DRB1*01:01	62	79	18	YYVYYTPAESPIVCLSSK	192
						HLA-A*24:02	1	29	37	9	TWKYVVSSK	13707.6	19		HLA-DRB1*03:01	81	94	14	VIKDKKKKKDEDKQ	193
						HLA-A*03:01	1	49	58	10	TLTPETYYYP	13711	28		HLA-DRB1*03:01	81	95	15	VIKDKKKKKDEDKQE	193
						HLA-A*24:02	1	86	96	11	KKKKDEDKQEL	13712.3	47		HLA-DRB1*03:01	81	93	13	VIKDKKKKKDEDK	193
						HLA-A*24:02	1	83	90	8	KDKKKKKD	13718.6	26		HLA-DRB1*07:01	62	74	13	YYVYYTPAESPIV	193
						HLA-A*11:01	1	50	57	8	LTPETYYY	13761	20		HLA-DRB1*03:01	81	96	16	VIKDKKKKKDEDKQEL	193
						HLA-A*02:01	1	140	149	10	YYTSSYYVPR	13766.4	35		HLA-DRB1*03:01	81	92	12	VIKDKKKKKDED	193
						HLA-A*11:01	1	26	35	10	LGMTWKYVVS	13766.7	20		HLA-DRB1*03:01	81	97	17	VIKDKKKKKDEDKQELK	193
						HLA-A*01:01	1	20	29	10	STYYYPLGMT	13789.2	15		HLA-DRB1*03:01	81	98	18	VIKDKKKKKDEDKQELKD	193
						HLA-A*11:01	1	80	87	8	KVIKDKKK	13792.7	20		HLA-DRB1*04:01	61	74	14	YYYVYYTPAESPIV	194
						HLA-A*24:02	1	21	31	11	TYYYPLGMTWK	13807.3	47		HLA-DRB1*01:01	63	78	16	YVYYTPAESPIVCLSS	194
						HLA-A*24:02	1	93	100	8	KQELKDES	13845.5	26		HLA-DRB1*01:01	63	79	17	YVYYTPAESPIVCLSSK	194
						HLA-A*01:01	1	80	87	8	KVIKDKKK	13855.1	19		HLA-DRB1*01:01	63	80	18	YVYYTPAESPIVCLSSKK	194
						HLA-A*03:01	1	64	74	11	VYYTPAESPIV	13857	66		HLA-DRB5*01:01	73	87	15	IVCLSSKKVIKDKKK	195
						HLA-A*11:01	1	114	123	10	SSGKKKYEYV	13862.1	20		HLA-DPA1*01:03/DPB1*02:01	53	68	16	ETYYYPYYYYYVYYTP	196
						HLA-A*03:01	1	145	154	10	YYVPRAILFP	13869.8	28		HLA-DRB1*04:01	61	75	15	YYYVYYTPAESPIVC	196
						HLA-A*02:01	1	27	37	11	GMTWKYVVSSK	13969.5	58		HLA-DPA1*01:03/DPB1*02:01	52	68	17	PETYYYPYYYYYVYYTP	197
						HLA-A*03:01	1	70	80	11	ESPIVCLSSKK	13985.2	67		HLA-DRB1*04:05	58	70	13	PYYYYYVYYTPAE	197
						HLA-A*01:01	1	44	54	11	TTKKYTLTPET	14002.3	22		HLA-DPA1*01:03/DPB1*02:01	51	68	18	TPETYYYPYYYYYVYYTP	197
						HLA-A*11:01	1	63	71	9	YVYYTPAES	14029.1	21		HLA-DRB1*04:05	137	151	15	EPFYYTSSYYVPRAI	199
						HLA-A*03:01	1	7	15	9	DTLDCVYLR	14039.8	16		HLA-DRB1*04:05	136	150	15	VEPFYYTSSYYVPRA	199
						HLA-B*07:02	1	33	40	8	VVSSKSTG	14048.8	32		HLA-DRB1*15:01	54	65	12	TYYYPYYYYYVY	200
						HLA-A*03:01	1	125	135	11	REKVVRTYLPV	14049.8	67		HLA-DRB1*04:05	61	73	13	YYYVYYTPAESPI	201
						HLA-A*03:01	1	34	43	10	VSSKSTGCFG	14062.7	29		HLA-DRB1*04:05	137	150	14	EPFYYTSSYYVPRA	203
						HLA-A*24:02	1	49	59	11	TLTPETYYYPY	14064	48		HLA-DRB1*13:02	68	81	14	PAESPIVCLSSKKV	203
						HLA-A*02:01	1	56	63	8	YYPYYYYY	14087.4	38		HLA-DRB1*13:02	69	81	13	AESPIVCLSSKKV	203
						HLA-A*11:01	1	79	88	10	KKVIKDKKKK	14087.4	20		HLA-DRB1*13:02	67	81	15	TPAESPIVCLSSKKV	203
						HLA-A*24:02	1	111	121	11	SKKSSGKKKYE	14096.5	48		HLA-DRB1*13:02	70	81	12	ESPIVCLSSKKV	203
						HLA-A*02:01	1	31	41	11	KYVVSSKSTGC	14098.7	58		HLA-DRB1*07:01	64	76	13	VYYTPAESPIVCL	203
						HLA-A*01:01	1	142	152	11	TSSYYVPRAIL	14099.4	22		HLA-DPA1*01:03/DPB1*02:01	55	66	12	YYYPYYYYYVYY	204
						HLA-A*11:01	1	14	24	11	LRPQPTSTYYY	14109.1	56		HLA-DRB1*07:01	64	77	14	VYYTPAESPIVCLS	204
						HLA-B*07:02	1	128	137	10	VVRTYLPVVE	14113.3	35		HLA-DRB1*07:01	64	78	15	VYYTPAESPIVCLSS	204
						HLA-B*07:02	1	91	101	11	EDKQELKDESS	14176.2	24		HLA-DRB1*04:05	59	70	12	YYYYYVYYTPAE	205
						HLA-B*07:02	1	45	55	11	TKKYTLTPETY	14176.2	24		HLA-DRB1*15:01	139	153	15	FYYTSSYYVPRAILF	205
						HLA-B*07:02	1	14	24	11	LRPQPTSTYYY	14241.6	24		HLA-DRB1*04:05	136	149	14	VEPFYYTSSYYVPR	207
						HLA-A*24:02	1	57	66	10	YPYYYYYVYY	14244.6	15		HLA-DRB1*04:05	135	149	15	VVEPFYYTSSYYVPR	207
						HLA-B*07:02	1	131	141	11	TYLPVVEPFYY	14307.4	24		HLA-DRB1*07:01	63	75	13	YVYYTPAESPIVC	207
						HLA-B*07:02	1	21	30	10	TYYYPLGMTW	14309.7	35		HLA-DRB5*01:01	74	89	16	VCLSSKKVIKDKKKKK	208
						HLA-B*07:02	1	64	71	8	VYYTPAES	14310	32		HLA-DRB1*07:01	63	74	12	YVYYTPAESPIV	208
						HLA-A*11:01	1	127	134	8	KVVRTYLP	14310.3	20		HLA-DRB1*15:01	138	152	15	PFYYTSSYYVPRAIL	210
						HLA-A*01:01	1	142	151	10	TSSYYVPRAI	14339.7	16		HLA-DRB1*04:05	137	149	13	EPFYYTSSYYVPR	211
						HLA-B*07:02	1	38	47	10	STGCFGTTKK	14342.7	35		HLA-DRB5*01:01	75	88	14	CLSSKKVIKDKKKK	211
						HLA-A*02:01	1	131	140	10	TYLPVVEPFY	14348.9	36		HLA-DRB5*01:01	74	88	15	VCLSSKKVIKDKKKK	211
						HLA-A*24:02	1	13	23	11	YLRPQPTSTYY	14358.5	49		HLA-DRB1*04:05	61	72	12	YYYVYYTPAESP	212
						HLA-A*24:02	1	141	149	9	YTSSYYVPR	14419.8	20		HLA-DRB5*01:01	76	88	13	LSSKKVIKDKKKK	212
						HLA-A*03:01	1	27	36	10	GMTWKYVVSS	14423.5	29		HLA-DRB1*15:01	138	151	14	PFYYTSSYYVPRAI	213
						HLA-A*01:01	1	116	126	11	GKKKYEYVERE	14427.8	23		HLA-DRB5*01:01	75	90	16	CLSSKKVIKDKKKKKD	213
						HLA-A*03:01	1	142	151	10	TSSYYVPRAI	14456.7	29		HLA-DRB5*01:01	76	91	16	LSSKKVIKDKKKKKDE	213
						HLA-A*11:01	1	31	41	11	KYVVSSKSTGC	14471	56		HLA-DRB1*15:01	139	152	14	FYYTSSYYVPRAIL	213
						HLA-A*01:01	1	49	58	10	TLTPETYYYP	14472.4	16		HLA-DRB5*01:01	75	91	17	CLSSKKVIKDKKKKKDE	213
						HLA-B*07:02	1	63	72	10	YVYYTPAESP	14475.4	35		HLA-DRB5*01:01	74	90	17	VCLSSKKVIKDKKKKKD	213
						HLA-A*01:01	1	85	95	11	KKKKKDEDKQE	14494.4	23		HLA-DRB5*01:01	74	91	18	VCLSSKKVIKDKKKKKDE	213
						HLA-B*07:02	1	111	121	11	SKKSSGKKKYE	14506.4	24		HLA-DRB1*04:01	57	71	15	YPYYYYYVYYTPAES	215
						HLA-A*24:02	1	36	43	8	SKSTGCFG	14565	27		HLA-DRB1*04:01	58	71	14	PYYYYYVYYTPAES	216
						HLA-A*24:02	1	130	137	8	RTYLPVVE	14565	27		HLA-DRB1*15:01	139	151	13	FYYTSSYYVPRAI	216
						HLA-A*02:01	1	11	18	8	CVYLRPQP	14582.4	39		HLA-DRB5*01:01	76	92	17	LSSKKVIKDKKKKKDED	217
						HLA-A*02:01	1	6	13	8	VDTLDCVY	14582.4	39		HLA-DRB1*11:01	139	153	15	FYYTSSYYVPRAILF	217
						HLA-B*07:02	1	11	21	11	CVYLRPQPTST	14607	24		HLA-DRB5*01:01	75	92	18	CLSSKKVIKDKKKKKDED	217
						HLA-A*03:01	1	61	71	11	YYYVYYTPAES	14610.7	69		HLA-DRB5*01:01	76	93	18	LSSKKVIKDKKKKKDEDK	217
						HLA-A*11:01	1	72	82	11	PIVCLSSKKVI	14706.2	57		HLA-DRB1*04:01	9	22	14	LDCVYLRPQPTSTY	218
						HLA-A*11:01	1	95	105	11	ELKDESSKEGS	14706.2	57		HLA-DRB1*04:01	58	72	15	PYYYYYVYYTPAESP	218
						HLA-B*07:02	1	34	42	9	VSSKSTGCF	14762.5	18		HLA-DRB1*04:01	8	22	15	TLDCVYLRPQPTSTY	218
						HLA-A*03:01	1	40	48	9	GCFGTTKKY	14769.3	17		HLA-DRB1*04:01	10	23	14	DCVYLRPQPTSTYY	219
						HLA-A*11:01	1	132	140	9	YLPVVEPFY	14792.1	22		HLA-DRB1*04:01	9	23	15	LDCVYLRPQPTSTYY	219
						HLA-A*24:02	1	128	138	11	VVRTYLPVVEP	14828.9	50		HLA-DRB1*04:01	11	23	13	CVYLRPQPTSTYY	219
						HLA-A*11:01	1	146	154	9	YVPRAILFP	14860.4	22		HLA-DRB1*04:01	10	22	13	DCVYLRPQPTSTY	219
						HLA-A*02:01	1	57	67	11	YPYYYYYVYYT	14865.5	59		HLA-DRB1*15:01	136	153	18	VEPFYYTSSYYVPRAILF	219
						HLA-A*02:01	1	22	30	9	YYYPLGMTW	14874.1	27		HLA-DRB1*04:01	11	22	12	CVYLRPQPTSTY	219
						HLA-B*07:02	1	28	38	11	MTWKYVVSSKS	14878.5	25		HLA-DRB1*01:01	12	27	16	VYLRPQPTSTYYYPLG	219
						HLA-B*07:02	1	26	33	8	LGMTWKYV	14915.6	33		HLA-DRB1*01:01	12	28	17	VYLRPQPTSTYYYPLGM	219
						HLA-A*24:02	1	24	34	11	YPLGMTWKYVV	14931.7	50		HLA-DRB1*01:01	12	29	18	VYLRPQPTSTYYYPLGMT	219
						HLA-B*07:02	1	33	42	10	VVSSKSTGCF	14949.6	36		HLA-DRB1*15:01	136	152	17	VEPFYYTSSYYVPRAIL	220
						HLA-B*07:02	1	121	128	8	EYVEREKV	14950	33		HLA-DRB1*04:01	11	24	14	CVYLRPQPTSTYYY	220
						HLA-A*24:02	1	88	98	11	KKDEDKQELKD	14966.1	50		HLA-DRB1*15:01	135	151	17	VVEPFYYTSSYYVPRAI	220
						HLA-A*01:01	1	140	149	10	YYTSSYYVPR	14981	17		HLA-DRB1*04:01	10	24	15	DCVYLRPQPTSTYYY	220
						HLA-B*07:02	1	79	86	8	KKVIKDKK	14984.4	33		HLA-DRB5*01:01	77	92	16	SSKKVIKDKKKKKDED	220
						HLA-A*03:01	1	78	88	11	SKKVIKDKKKK	14985.5	70		HLA-DRB1*15:01	135	152	18	VVEPFYYTSSYYVPRAIL	220
						HLA-A*02:01	1	140	147	8	YYTSSYYV	14991	40		HLA-DRB5*01:01	77	93	17	SSKKVIKDKKKKKDEDK	220
						HLA-A*24:02	1	20	28	9	STYYYPLGM	14995.5	20		HLA-DRB5*01:01	77	94	18	SSKKVIKDKKKKKDEDKQ	220
						HLA-A*03:01	1	114	122	9	SSGKKKYEY	15009.3	17		HLA-DRB1*15:01	136	151	16	VEPFYYTSSYYVPRAI	221
						HLA-A*11:01	1	88	98	11	KKDEDKQELKD	15014.1	57		HLA-DRB1*04:01	59	73	15	YYYYYVYYTPAESPI	221
						HLA-A*02:01	1	11	19	9	CVYLRPQPT	15046.3	27		HLA-DRB1*15:01	138	150	13	PFYYTSSYYVPRA	221
						HLA-A*11:01	1	78	87	10	SKKVIKDKKK	15060.2	21		HLA-DRB1*15:01	134	151	18	PVVEPFYYTSSYYVPRAI	221
						HLA-A*24:02	1	122	129	8	YVEREKVV	15076.8	28		HLA-DRB1*15:01	135	150	16	VVEPFYYTSSYYVPRA	222
						HLA-A*02:01	1	6	14	9	VDTLDCVYL	15081	27		HLA-DRB1*15:01	134	150	17	PVVEPFYYTSSYYVPRA	222
						HLA-A*02:01	1	50	59	10	LTPETYYYPY	15094.5	36		HLA-DRB1*15:01	133	150	18	LPVVEPFYYTSSYYVPRA	222
						HLA-A*02:01	1	4	13	10	LVVDTLDCVY	15094.5	36		HLA-DRB5*01:01	78	93	16	SKKVIKDKKKKKDEDK	222
						HLA-B*07:02	1	13	22	10	YLRPQPTSTY	15122.7	36		HLA-DRB5*01:01	78	94	17	SKKVIKDKKKKKDEDKQ	222
						HLA-A*11:01	1	116	125	10	GKKKYEYVER	15199.5	21		HLA-DRB5*01:01	78	95	18	SKKVIKDKKKKKDEDKQE	222
						HLA-A*24:02	1	8	18	11	TLDCVYLRPQP	15209.3	51		HLA-DRB1*01:01	13	30	18	YLRPQPTSTYYYPLGMTW	222
						HLA-A*02:01	1	30	37	8	WKYVVSSK	15269.7	40		HLA-DPA1*01:03/DPB1*02:01	138	152	15	PFYYTSSYYVPRAIL	224
						HLA-A*01:01	1	86	96	11	KKKKDEDKQEL	15282.7	24		HLA-DRB1*04:01	11	25	15	CVYLRPQPTSTYYYP	224
						HLA-A*11:01	1	118	125	8	KKYEYVER	15298.5	21		HLA-DRB1*15:01	139	150	12	FYYTSSYYVPRA	224
						HLA-A*03:01	1	34	44	11	VSSKSTGCFGT	15334.5	71		HLA-DRB1*15:01	133	149	17	LPVVEPFYYTSSYYVPR	225
						HLA-A*02:01	1	28	38	11	MTWKYVVSSKS	15352.5	59		HLA-DRB1*11:01	31	46	16	KYVVSSKSTGCFGTTK	225
						HLA-A*24:02	1	139	146	8	FYYTSSYY	15357.1	28		HLA-DRB1*11:01	31	44	14	KYVVSSKSTGCFGT	225
						HLA-A*11:01	1	118	128	11	KKYEYVEREKV	15399.3	58		HLA-DRB1*15:01	132	149	18	YLPVVEPFYYTSSYYVPR	225
						HLA-A*11:01	1	63	70	8	YVYYTPAE	15404.6	22		HLA-DRB1*11:01	31	43	13	KYVVSSKSTGCFG	225
						HLA-A*03:01	1	42	52	11	FGTTKKYTLTP	15405.3	71		HLA-DRB1*11:01	31	45	15	KYVVSSKSTGCFGTT	225
						HLA-B*07:02	1	123	133	11	VEREKVVRTYL	15436.9	26		HLA-DRB1*11:01	31	47	17	KYVVSSKSTGCFGTTKK	225
						HLA-A*11:01	1	137	144	8	EPFYYTSS	15475.7	22		HLA-DRB1*07:01	64	75	12	VYYTPAESPIVC	225
						HLA-A*02:01	1	89	99	11	KDEDKQELKDE	15494.6	59		HLA-DRB1*11:01	31	48	18	KYVVSSKSTGCFGTTKKY	225
						HLA-A*02:01	1	41	50	10	CFGTTKKYTL	15517.4	37		HLA-DRB1*15:01	134	149	16	PVVEPFYYTSSYYVPR	226
						HLA-A*02:01	1	57	64	8	YPYYYYYV	15517.8	41		HLA-DPA1*01:03/DPB1*02:01	138	151	14	PFYYTSSYYVPRAI	226
						HLA-A*11:01	1	33	41	9	VVSSKSTGC	15560.7	23		HLA-DRB1*07:01	42	56	15	FGTTKKYTLTPETYY	226
						HLA-A*24:02	1	33	43	11	VVSSKSTGCFG	15563.6	52		HLA-DRB5*01:01	77	88	12	SSKKVIKDKKKK	226
						HLA-A*02:01	1	141	148	8	YTSSYYVP	15589.4	41		HLA-DRB5*01:01	79	94	16	KKVIKDKKKKKDEDKQ	226
						HLA-A*01:01	1	58	68	11	PYYYYYVYYTP	15638.7	24		HLA-DRB5*01:01	79	95	17	KKVIKDKKKKKDEDKQE	226
						HLA-A*03:01	1	140	150	11	YYTSSYYVPRA	15655.6	71		HLA-DRB5*01:01	79	96	18	KKVIKDKKKKKDEDKQEL	226
						HLA-A*24:02	1	57	65	9	YPYYYYYVY	15666.1	21		HLA-DRB1*04:01	60	73	14	YYYYVYYTPAESPI	228
						HLA-A*24:02	1	144	151	8	SYYVPRAI	15678.7	29		HLA-DRB1*04:01	59	72	14	YYYYYVYYTPAESP	228
						HLA-A*01:01	1	36	46	11	SKSTGCFGTTK	15710.9	24		HLA-DPA1*01:03/DPB1*02:01	60	74	15	YYYYVYYTPAESPIV	228
						HLA-A*11:01	1	58	68	11	PYYYYYVYYTP	15721.7	59		HLA-DRB1*09:01	70	84	15	ESPIVCLSSKKVIKD	228
						HLA-B*07:02	1	145	152	8	YYVPRAIL	15726.8	34		HLA-DRB1*01:01	13	24	12	YLRPQPTSTYYY	228
						HLA-A*03:01	1	56	66	11	YYPYYYYYVYY	15727.9	72		HLA-DRB1*15:01	137	153	17	EPFYYTSSYYVPRAILF	229
						HLA-A*24:02	1	29	39	11	TWKYVVSSKST	15743.8	52		HLA-DPA1*01:03/DPB1*02:01	60	73	14	YYYYVYYTPAESPI	229
						HLA-A*01:01	1	93	103	11	KQELKDESSKE	15747.1	24		HLA-DRB1*04:01	59	71	13	YYYYYVYYTPAES	229
						HLA-A*11:01	1	25	32	8	PLGMTWKY	15763.4	22		HLA-DRB1*15:01	137	154	18	EPFYYTSSYYVPRAILFP	229
						HLA-B*07:02	1	93	103	11	KQELKDESSKE	15796.5	26		HLA-DRB1*09:01	70	83	14	ESPIVCLSSKKVIK	229
						HLA-B*07:02	1	37	44	8	KSTGCFGT	15799.4	34		HLA-DRB1*09:01	69	83	15	AESPIVCLSSKKVIK	229
						HLA-A*02:01	1	61	71	11	YYYVYYTPAES	15819	60		HLA-DRB1*15:01	137	152	16	EPFYYTSSYYVPRAIL	230
						HLA-A*01:01	1	65	75	11	YYTPAESPIVC	15856.2	24		HLA-DRB1*15:01	138	153	16	PFYYTSSYYVPRAILF	230
						HLA-A*01:01	1	114	121	8	SSGKKKYE	15871.2	21		HLA-DPA1*01:03/DPB1*02:01	60	72	13	YYYYVYYTPAESP	230
						HLA-A*02:01	1	22	29	8	YYYPLGMT	15952.5	41		HLA-DRB1*15:01	138	154	17	PFYYTSSYYVPRAILFP	230
						HLA-A*02:01	1	118	125	8	KKYEYVER	15952.5	41		HLA-DPA1*01:03/DPB1*02:01	50	67	18	LTPETYYYPYYYYYVYYT	230
						HLA-B*07:02	1	45	54	10	TKKYTLTPET	16018.8	37		HLA-DRB1*04:05	58	69	12	PYYYYYVYYTPA	230
						HLA-A*11:01	1	11	20	10	CVYLRPQPTS	16026.2	21		HLA-DRB1*09:01	70	82	13	ESPIVCLSSKKVI	230
						HLA-B*07:02	1	2	10	9	APLVVDTLD	16038.4	19		HLA-DRB1*09:01	69	82	14	AESPIVCLSSKKVI	230
						HLA-A*02:01	1	120	128	9	YEYVEREKV	16048.3	27		HLA-DRB1*09:01	68	82	15	PAESPIVCLSSKKVI	230
						HLA-A*01:01	1	143	150	8	SSYYVPRA	16092	21		HLA-DRB1*01:01	13	26	14	YLRPQPTSTYYYPL	230
						HLA-A*03:01	1	137	147	11	EPFYYTSSYYV	16131.3	73		HLA-DRB1*01:01	13	27	15	YLRPQPTSTYYYPLG	230
						HLA-A*02:01	1	88	96	9	KKDEDKQEL	16159.6	28		HLA-DRB1*01:01	13	29	17	YLRPQPTSTYYYPLGMT	230
						HLA-A*01:01	1	42	51	10	FGTTKKYTLT	16163.7	18		HLA-DRB1*04:01	12	23	12	VYLRPQPTSTYY	231
						HLA-A*02:01	1	74	84	11	VCLSSKKVIKD	16187.5	61		HLA-DRB1*09:01	71	84	14	SPIVCLSSKKVIKD	231
						HLA-A*24:02	1	118	128	11	KKYEYVEREKV	16222.2	53		HLA-DRB1*09:01	71	85	15	SPIVCLSSKKVIKDK	231
						HLA-A*01:01	1	3	10	8	PLVVDTLD	16240.9	22		HLA-DRB1*11:01	32	45	14	YVVSSKSTGCFGTT	231
						HLA-A*03:01	1	36	46	11	SKSTGCFGTTK	16243.1	73		HLA-DRB1*11:01	32	46	15	YVVSSKSTGCFGTTK	231
						HLA-A*03:01	1	26	35	10	LGMTWKYVVS	16258.1	30		HLA-DRB1*01:01	13	28	16	YLRPQPTSTYYYPLGM	231
						HLA-A*11:01	1	64	71	8	VYYTPAES	16279.8	22		HLA-DRB1*11:01	32	44	13	YVVSSKSTGCFGT	231
						HLA-A*24:02	1	8	15	8	TLDCVYLR	16304.6	29		HLA-DRB1*11:01	32	47	16	YVVSSKSTGCFGTTKK	231
						HLA-A*02:01	1	32	39	8	YVVSSKST	16361.8	42		HLA-DRB1*11:01	32	43	12	YVVSSKSTGCFG	231
						HLA-A*03:01	1	75	84	10	CLSSKKVIKD	16370.8	31		HLA-DRB1*01:01	13	25	13	YLRPQPTSTYYYP	231
						HLA-A*01:01	1	139	147	9	FYYTSSYYV	16384	14		HLA-DRB1*11:01	32	48	17	YVVSSKSTGCFGTTKKY	231
						HLA-B*07:02	1	34	44	11	VSSKSTGCFGT	16389.3	27		HLA-DRB1*11:01	32	49	18	YVVSSKSTGCFGTTKKYT	231
						HLA-A*03:01	1	84	94	11	DKKKKKDEDKQ	16393.4	73		HLA-DPA1*01:03/DPB1*02:01	138	150	13	PFYYTSSYYVPRA	232
						HLA-A*24:02	1	72	82	11	PIVCLSSKKVI	16410.1	54		HLA-DRB1*04:01	12	24	13	VYLRPQPTSTYYY	232
						HLA-A*02:01	1	56	65	10	YYPYYYYYVY	16436.9	38		HLA-DRB1*15:01	132	147	16	YLPVVEPFYYTSSYYV	232
						HLA-B*07:02	1	79	89	11	KKVIKDKKKKK	16464.9	27		HLA-DRB1*15:01	138	149	12	PFYYTSSYYVPR	232
						HLA-A*24:02	1	52	62	11	PETYYYPYYYY	16485.8	54		HLA-DRB1*15:01	131	147	17	TYLPVVEPFYYTSSYYV	232
						HLA-B*07:02	1	36	46	11	SKSTGCFGTTK	16502.9	27		HLA-DRB1*09:01	71	83	13	SPIVCLSSKKVIK	232
						HLA-B*07:02	1	115	125	11	SGKKKYEYVER	16540.9	27		HLA-DRB1*11:01	31	42	12	KYVVSSKSTGCF	232
						HLA-B*07:02	1	3	13	11	PLVVDTLDCVY	16579.1	27		HLA-DRB1*15:01	130	147	18	RTYLPVVEPFYYTSSYYV	232
						HLA-A*02:01	1	42	49	8	FGTTKKYT	16589.4	42		HLA-DPA1*01:03/DPB1*02:01	49	66	18	TLTPETYYYPYYYYYVYY	233
						HLA-A*24:02	1	57	64	8	YPYYYYYV	16607.7	30		HLA-DRB1*09:01	71	82	12	SPIVCLSSKKVI	233
						HLA-A*02:01	1	144	153	10	SYYVPRAILF	16627.2	38		HLA-DPA1*01:03/DPB1*02:01	50	66	17	LTPETYYYPYYYYYVYY	234
						HLA-A*24:02	1	141	148	8	YTSSYYVP	16646	30		HLA-DRB1*07:01	140	153	14	YYTSSYYVPRAILF	234
						HLA-A*02:01	1	5	12	8	VVDTLDCV	16665.9	42		HLA-DRB1*07:01	141	153	13	YTSSYYVPRAILF	234
						HLA-B*07:02	1	32	41	10	YVVSSKSTGC	16696.7	38		HLA-DPA1*01:03/DPB1*02:01	56	73	18	YYPYYYYYVYYTPAESPI	235
						HLA-B*07:02	1	76	86	11	LSSKKVIKDKK	16732.5	27		HLA-DPA1*01:03/DPB1*02:01	56	72	17	YYPYYYYYVYYTPAESP	236
						HLA-B*07:02	1	130	140	11	RTYLPVVEPFY	16771	27		HLA-DRB1*04:01	12	25	14	VYLRPQPTSTYYYP	236
						HLA-B*07:02	1	43	52	10	GTTKKYTLTP	16773.7	38		HLA-DRB1*04:01	60	72	13	YYYYVYYTPAESP	236
						HLA-A*24:02	1	119	127	9	KYEYVEREK	16786.5	22		HLA-DRB1*04:01	12	26	15	VYLRPQPTSTYYYPL	236
						HLA-A*01:01	1	26	36	11	LGMTWKYVVSS	16795.8	25		HLA-DPA1*01:03/DPB1*02:01	138	149	12	PFYYTSSYYVPR	236
						HLA-A*02:01	1	38	45	8	STGCFGTT	16820.2	43		HLA-DPA1*01:03/DPB1*02:01	50	65	16	LTPETYYYPYYYYYVY	237
						HLA-A*24:02	1	93	103	11	KQELKDESSKE	16831	55		HLA-DRB1*15:01	133	148	16	LPVVEPFYYTSSYYVP	237
						HLA-A*01:01	1	135	144	10	VVEPFYYTSS	16847.7	19		HLA-DPA1*01:03/DPB1*02:01	49	65	17	TLTPETYYYPYYYYYVY	237
						HLA-A*11:01	1	35	42	8	SSKSTGCF	16851.9	23		HLA-DRB1*04:01	60	71	12	YYYYVYYTPAES	237
						HLA-A*11:01	1	120	127	8	YEYVEREK	16851.9	23		HLA-DRB1*15:01	132	148	17	YLPVVEPFYYTSSYYVP	237
						HLA-A*02:01	1	32	41	10	YVVSSKSTGC	16858.5	38		HLA-DPA1*01:03/DPB1*02:01	48	65	18	YTLTPETYYYPYYYYYVY	237
						HLA-A*11:01	1	101	111	11	SKEGSEKEEGS	16885	61		HLA-DRB1*11:01	74	89	16	VCLSSKKVIKDKKKKK	237
						HLA-A*02:01	1	135	143	9	VVEPFYYTS	16999.3	28		HLA-DRB1*15:01	139	154	16	FYYTSSYYVPRAILFP	237
						HLA-B*07:02	1	43	53	11	GTTKKYTLTPE	17004.3	28		HLA-DRB1*15:01	131	148	18	TYLPVVEPFYYTSSYYVP	237
						HLA-A*01:01	1	14	22	9	LRPQPTSTY	17077.3	15		HLA-DRB5*01:01	74	87	14	VCLSSKKVIKDKKK	238
						HLA-A*03:01	1	33	41	9	VVSSKSTGC	17193.3	18		HLA-DRB5*01:01	75	87	13	CLSSKKVIKDKKK	238
						HLA-A*24:02	1	17	27	11	QPTSTYYYPLG	17262.8	56		HLA-DRB1*11:01	139	152	14	FYYTSSYYVPRAIL	238
						HLA-A*01:01	1	38	46	9	STGCFGTTK	17275.1	15		HLA-DRB5*01:01	76	87	12	LSSKKVIKDKKK	239
						HLA-A*24:02	1	88	95	8	KKDEDKQE	17310.5	31		HLA-DRB1*11:01	74	91	18	VCLSSKKVIKDKKKKKDE	239
						HLA-B*07:02	1	29	39	11	TWKYVVSSKST	17320.5	28		HLA-DPA1*01:03/DPB1*02:01	52	67	16	PETYYYPYYYYYVYYT	240
						HLA-A*02:01	1	106	116	11	EKEEGSKKSSG	17345.2	62		HLA-DPA1*01:03/DPB1*02:01	56	71	16	YYPYYYYYVYYTPAES	240
						HLA-A*11:01	1	35	44	10	SSKSTGCFGT	17371.2	22		HLA-DPA1*01:03/DPB1*02:01	51	67	17	TPETYYYPYYYYYVYYT	240
						HLA-A*11:01	1	5	14	10	VVDTLDCVYL	17411.3	22		HLA-DRB1*11:01	138	152	15	PFYYTSSYYVPRAIL	240
						HLA-A*02:01	1	57	65	9	YPYYYYYVY	17475.5	28		HLA-DRB1*11:01	74	90	17	VCLSSKKVIKDKKKKKD	240
						HLA-B*07:02	1	13	20	8	YLRPQPTS	17524.3	36		HLA-DPA1*01:03/DPB1*02:01	60	71	12	YYYYVYYTPAES	241
						HLA-A*24:02	1	67	77	11	TPAESPIVCLS	17543.2	56		HLA-DRB1*01:01	56	73	18	YYPYYYYYVYYTPAESPI	241
						HLA-A*11:01	1	8	16	9	TLDCVYLRP	17580.5	24		HLA-DPA1*01:03/DPB1*02:01	57	72	16	YPYYYYYVYYTPAESP	242
						HLA-A*11:01	1	16	26	11	PQPTSTYYYPL	17599.5	61		HLA-DPA1*01:03/DPB1*02:01	59	74	16	YYYYYVYYTPAESPIV	242
						HLA-A*03:01	1	108	118	11	EEGSKKSSGKK	17606.4	76		HLA-DPA1*01:03/DPB1*02:01	57	73	17	YPYYYYYVYYTPAESPI	242
						HLA-A*11:01	1	7	16	10	DTLDCVYLRP	17612.9	22		HLA-DPA1*01:03/DPB1*02:01	59	75	17	YYYYYVYYTPAESPIVC	242
						HLA-A*03:01	1	28	36	9	MTWKYVVSS	17634.4	18		HLA-DRB1*01:01	58	73	16	PYYYYYVYYTPAESPI	242
						HLA-B*07:02	1	30	40	11	WKYVVSSKSTG	17642.5	28		HLA-DPA1*01:03/DPB1*02:01	57	74	18	YPYYYYYVYYTPAESPIV	242
						HLA-A*11:01	1	134	142	9	PVVEPFYYT	17661.6	24		HLA-DPA1*01:03/DPB1*02:01	59	76	18	YYYYYVYYTPAESPIVCL	242
						HLA-A*03:01	1	72	82	11	PIVCLSSKKVI	17728.4	76		HLA-DRB1*04:05	133	147	15	LPVVEPFYYTSSYYV	242
						HLA-A*03:01	1	82	92	11	IKDKKKKKDED	17728.4	76		HLA-DRB1*07:01	141	154	14	YTSSYYVPRAILFP	242
						HLA-A*02:01	1	89	96	8	KDEDKQEL	17735	44		HLA-DRB1*07:01	140	154	15	YYTSSYYVPRAILFP	242
						HLA-A*02:01	1	35	44	10	SSKSTGCFGT	17775.4	39		HLA-DRB1*01:01	57	73	17	YPYYYYYVYYTPAESPI	242
						HLA-A*03:01	1	31	40	10	KYVVSSKSTG	17785.7	32		HLA-DPA1*01:03/DPB1*02:01	60	75	16	YYYYVYYTPAESPIVC	243
						HLA-A*24:02	1	136	146	11	VEPFYYTSSYY	17787.3	57		HLA-DPA1*01:03/DPB1*02:01	60	76	17	YYYYVYYTPAESPIVCL	243
						HLA-A*01:01	1	103	113	11	EGSEKEEGSKK	17791	26		HLA-DPA1*01:03/DPB1*02:01	60	77	18	YYYYVYYTPAESPIVCLS	243
						HLA-B*07:02	1	121	131	11	EYVEREKVVRT	17805.7	29		HLA-DPA1*01:03/DPB1*02:01	58	73	16	PYYYYYVYYTPAESPI	244
						HLA-A*24:02	1	24	32	9	YPLGMTWKY	17822.1	22		HLA-DPA1*01:03/DPB1*02:01	51	66	16	TPETYYYPYYYYYVYY	244
						HLA-A*24:02	1	140	150	11	YYTSSYYVPRA	17828.3	57		HLA-DPA1*01:03/DPB1*02:01	58	74	17	PYYYYYVYYTPAESPIV	244
						HLA-A*02:01	1	62	72	11	YYVYYTPAESP	17831.2	63		HLA-DPA1*01:03/DPB1*02:01	58	75	18	PYYYYYVYYTPAESPIVC	244
						HLA-B*07:02	1	84	94	11	DKKKKKDEDKQ	17846.8	29		HLA-DRB1*04:05	134	147	14	PVVEPFYYTSSYYV	244
						HLA-A*02:01	1	48	55	8	YTLTPETY	17857.9	44		HLA-DRB1*01:01	20	34	15	STYYYPLGMTWKYVV	244
						HLA-A*03:01	1	52	61	10	PETYYYPYYY	17867.8	32		HLA-DRB1*01:01	64	80	17	VYYTPAESPIVCLSSKK	246
						HLA-A*01:01	1	120	127	8	YEYVEREK	17931.2	23		HLA-DPA1*01:03/DPB1*02:01	49	64	16	TLTPETYYYPYYYYYV	247
						HLA-B*07:02	1	120	129	10	YEYVEREKVV	17932.1	39		HLA-DPA1*01:03/DPB1*02:01	47	64	18	KYTLTPETYYYPYYYYYV	247
						HLA-B*07:02	1	31	38	8	KYVVSSKS	17932.5	36		HLA-DRB1*01:01	64	79	16	VYYTPAESPIVCLSSK	247
						HLA-A*02:01	1	47	54	8	KYTLTPET	17940.3	44		HLA-DPA1*01:03/DPB1*02:01	48	64	17	YTLTPETYYYPYYYYYV	248
						HLA-A*03:01	1	123	132	10	VEREKVVRTY	17950.2	32		HLA-DRB1*07:01	33	50	18	VVSSKSTGCFGTTKKYTL	250
						HLA-A*01:01	1	41	50	10	CFGTTKKYTL	17969.7	20		HLA-DRB5*01:01	107	121	15	KEEGSKKSSGKKKYE	251
						HLA-A*02:01	1	54	61	8	TYYYPYYY	18023.1	44		HLA-DRB1*04:05	134	148	15	PVVEPFYYTSSYYVP	252
						HLA-A*11:01	1	76	84	9	LSSKKVIKD	18031.4	25		HLA-DRB5*01:01	107	120	14	KEEGSKKSSGKKKY	252
						HLA-A*24:02	1	30	40	11	WKYVVSSKSTG	18034.7	57		HLA-DRB5*01:01	106	120	15	EKEEGSKKSSGKKKY	252
						HLA-A*01:01	1	33	43	11	VVSSKSTGCFG	18080.1	26		HLA-DRB1*01:01	55	71	17	YYYPYYYYYVYYTPAES	252
						HLA-A*24:02	1	62	69	8	YYVYYTPA	18084.6	31		HLA-DRB1*01:01	54	71	18	TYYYPYYYYYVYYTPAES	252
						HLA-A*03:01	1	5	13	9	VVDTLDCVY	18086.7	18		HLA-DRB1*01:01	56	71	16	YYPYYYYYVYYTPAES	253
						HLA-A*01:01	1	9	16	8	LDCVYLRP	18138.9	24		HLA-DRB1*11:01	76	91	16	LSSKKVIKDKKKKKDE	254
						HLA-A*03:01	1	58	67	10	PYYYYYVYYT	18158.1	32		HLA-DRB1*11:01	75	90	16	CLSSKKVIKDKKKKKD	255
						HLA-A*01:01	1	28	36	9	MTWKYVVSS	18256.6	16		HLA-DRB1*11:01	75	91	17	CLSSKKVIKDKKKKKDE	255
						HLA-A*01:01	1	114	124	11	SSGKKKYEYVE	18331.6	27		HLA-DRB1*01:01	65	78	14	YYTPAESPIVCLSS	255
						HLA-A*24:02	1	131	138	8	TYLPVVEP	18336.2	32		HLA-DRB1*01:01	65	79	15	YYTPAESPIVCLSSK	255
						HLA-B*07:02	1	110	120	11	GSKKSSGKKKY	18346.8	29		HLA-DRB1*01:01	66	80	15	YTPAESPIVCLSSKK	255
						HLA-A*02:01	1	46	56	11	KKYTLTPETYY	18373	64		HLA-DRB1*01:01	19	33	15	TSTYYYPLGMTWKYV	256
						HLA-A*01:01	1	93	100	8	KQELKDES	18433.6	24		HLA-DRB5*01:01	106	119	14	EKEEGSKKSSGKKK	257
						HLA-A*03:01	1	104	114	11	GSEKEEGSKKS	18436.1	77		HLA-DRB5*01:01	107	119	13	KEEGSKKSSGKKK	257
						HLA-A*03:01	1	64	73	10	VYYTPAESPI	18453.1	32		HLA-DRB5*01:01	105	119	15	SEKEEGSKKSSGKKK	257
						HLA-B*07:02	1	28	37	10	MTWKYVVSSK	18476.9	40		HLA-DRB1*01:01	65	80	16	YYTPAESPIVCLSSKK	258
						HLA-A*24:02	1	16	25	10	PQPTSTYYYP	18477.8	17		HLA-DRB1*11:01	76	92	17	LSSKKVIKDKKKKKDED	258
						HLA-A*11:01	1	103	112	10	EGSEKEEGSK	18485.4	22		HLA-DRB1*11:01	75	92	18	CLSSKKVIKDKKKKKDED	258
						HLA-B*07:02	1	135	142	8	VVEPFYYT	18520	37		HLA-DRB1*11:01	76	93	18	LSSKKVIKDKKKKKDEDK	258
						HLA-A*24:02	1	51	58	8	TPETYYYP	18548.6	32		HLA-DRB1*11:01	78	93	16	SKKVIKDKKKKKDEDK	259
						HLA-A*01:01	1	49	59	11	TLTPETYYYPY	18586.6	27		HLA-DRB1*11:01	77	92	16	SSKKVIKDKKKKKDED	259
						HLA-A*11:01	1	8	18	11	TLDCVYLRPQP	18599.4	63		HLA-DRB1*07:01	42	57	16	FGTTKKYTLTPETYYY	259
						HLA-A*11:01	1	41	51	11	CFGTTKKYTLT	18642.3	63		HLA-DRB1*11:01	77	93	17	SSKKVIKDKKKKKDEDK	259
						HLA-B*07:02	1	38	48	11	STGCFGTTKKY	18644.9	30		HLA-DRB1*11:01	78	94	17	SKKVIKDKKKKKDEDKQ	259
						HLA-A*03:01	1	3	13	11	PLVVDTLDCVY	18692.6	78		HLA-DRB1*01:01	20	33	14	STYYYPLGMTWKYV	259
						HLA-B*07:02	1	111	120	10	SKKSSGKKKY	18734	40		HLA-DRB1*07:01	42	58	17	FGTTKKYTLTPETYYYP	259
						HLA-A*03:01	1	50	60	11	LTPETYYYPYY	18735.7	78		HLA-DRB1*11:01	77	94	18	SSKKVIKDKKKKKDEDKQ	259
						HLA-A*01:01	1	20	30	11	STYYYPLGMTW	18801.8	27		HLA-DRB1*11:01	78	95	18	SKKVIKDKKKKKDEDKQE	259
						HLA-A*24:02	1	35	42	8	SSKSTGCF	18849.9	32		HLA-DRB1*07:01	42	59	18	FGTTKKYTLTPETYYYPY	259
						HLA-B*07:02	1	15	25	11	RPQPTSTYYYP	18860.8	30		HLA-DRB1*01:01	65	77	13	YYTPAESPIVCLS	260
						HLA-B*07:02	1	81	91	11	VIKDKKKKKDE	18904.3	30		HLA-DRB1*01:01	66	79	14	YTPAESPIVCLSSK	260
						HLA-A*01:01	1	126	136	11	EKVVRTYLPVV	18932.2	27		HLA-DRB1*11:01	80	91	12	KVIKDKKKKKDE	261
						HLA-B*07:02	1	32	42	11	YVVSSKSTGCF	18947.9	30		HLA-DRB1*01:01	66	78	13	YTPAESPIVCLSS	261
						HLA-B*07:02	1	96	106	11	LKDESSKEGSE	18947.9	30		HLA-DRB1*07:01	36	51	16	SKSTGCFGTTKKYTLT	262
						HLA-A*01:01	1	136	145	10	VEPFYYTSSY	18990.7	21		HLA-DRB1*07:01	35	51	17	SSKSTGCFGTTKKYTLT	262
						HLA-A*24:02	1	23	33	11	YYPLGMTWKYV	19015.6	59		HLA-DRB1*07:01	34	51	18	VSSKSTGCFGTTKKYTLT	262
						HLA-A*01:01	1	90	100	11	DEDKQELKDES	19063.4	28		HLA-DRB1*07:01	35	50	16	SSKSTGCFGTTKKYTL	263
						HLA-B*07:02	1	8	15	8	TLDCVYLR	19082.7	38		HLA-DRB1*11:01	80	93	14	KVIKDKKKKKDEDK	263
						HLA-A*11:01	1	17	26	10	QPTSTYYYPL	19091.1	23		HLA-DRB1*07:01	34	50	17	VSSKSTGCFGTTKKYTL	263
						HLA-A*24:02	1	135	142	8	VVEPFYYT	19156.2	33		HLA-DRB1*11:01	80	94	15	KVIKDKKKKKDEDKQ	263
						HLA-A*01:01	1	19	27	9	TSTYYYPLG	19161.1	16		HLA-DRB1*07:01	39	56	18	TGCFGTTKKYTLTPETYY	264
						HLA-A*24:02	1	57	67	11	YPYYYYYVYYT	19235.8	60		HLA-DRB1*11:01	79	94	16	KKVIKDKKKKKDEDKQ	265
						HLA-A*02:01	1	130	140	11	RTYLPVVEPFY	19283.2	65		HLA-DRB1*11:01	80	92	13	KVIKDKKKKKDED	265
						HLA-A*24:02	1	10	20	11	DCVYLRPQPTS	19324.6	60		HLA-DRB1*11:01	79	95	17	KKVIKDKKKKKDEDKQE	265
						HLA-A*01:01	1	62	72	11	YYVYYTPAESP	19373.1	28		HLA-DRB1*01:01	55	72	18	YYYPYYYYYVYYTPAESP	265
						HLA-A*01:01	1	134	144	11	PVVEPFYYTSS	19373.1	28		HLA-DRB1*11:01	79	96	18	KKVIKDKKKKKDEDKQEL	265
						HLA-B*07:02	1	144	153	10	SYYVPRAILF	19392.3	41		HLA-DRB1*01:01	56	72	17	YYPYYYYYVYYTPAESP	266
						HLA-A*24:02	1	66	76	11	YTPAESPIVCL	19413.8	60		HLA-DRB1*01:01	65	76	12	YYTPAESPIVCL	267
						HLA-A*03:01	1	17	27	11	QPTSTYYYPLG	19438.8	79		HLA-DRB1*01:01	57	72	16	YPYYYYYVYYTPAESP	268
						HLA-A*02:01	1	6	16	11	VDTLDCVYLRP	19461.7	65		HLA-DRB1*07:01	40	56	17	GCFGTTKKYTLTPETYY	268
						HLA-A*02:01	1	58	68	11	PYYYYYVYYTP	19461.7	65		HLA-DRB1*07:01	42	55	14	FGTTKKYTLTPETY	268
						HLA-A*03:01	1	128	136	9	VVRTYLPVV	19469.7	19		HLA-DRB1*07:01	42	54	13	FGTTKKYTLTPET	268
						HLA-A*01:01	1	122	131	10	YVEREKVVRT	19477.8	22		HLA-DRB1*07:01	40	57	18	GCFGTTKKYTLTPETYYY	268
						HLA-B*07:02	1	142	152	11	TSSYYVPRAIL	19478.7	31		HLA-DRB1*07:01	42	53	12	FGTTKKYTLTPE	268
						HLA-A*24:02	1	46	55	10	KKYTLTPETY	19482.7	18		HLA-DPA1*01:03/DPB1*02:01	139	153	15	FYYTSSYYVPRAILF	269
						HLA-A*11:01	1	43	51	9	GTTKKYTLT	19499.8	25		HLA-DRB1*11:01	139	151	13	FYYTSSYYVPRAI	269
						HLA-A*01:01	1	35	44	10	SSKSTGCFGT	19522.7	22		HLA-DRB1*01:01	66	77	12	YTPAESPIVCLS	269
						HLA-A*01:01	1	123	133	11	VEREKVVRTYL	19597.5	28		HLA-DRB1*04:05	135	147	13	VVEPFYYTSSYYV	270
						HLA-B*07:02	1	136	143	8	VEPFYYTS	19617.3	38		HLA-DRB1*07:01	41	56	16	CFGTTKKYTLTPETYY	270
						HLA-A*02:01	1	130	137	8	RTYLPVVE	19625.9	46		HLA-DRB1*07:01	41	57	17	CFGTTKKYTLTPETYYY	270
						HLA-A*01:01	1	35	45	11	SSKSTGCFGTT	19687.9	28		HLA-DRB1*07:01	41	58	18	CFGTTKKYTLTPETYYYP	270
						HLA-A*11:01	1	59	69	11	YYYYYVYYTPA	19701.5	64		HLA-DPA1*01:03/DPB1*02:01	46	63	18	KKYTLTPETYYYPYYYYY	271
						HLA-B*07:02	1	11	20	10	CVYLRPQPTS	19752.9	42		HLA-DRB1*07:01	37	52	16	KSTGCFGTTKKYTLTP	271
						HLA-A*11:01	1	123	130	8	VEREKVVR	19753.8	26		HLA-DRB1*07:01	36	52	17	SKSTGCFGTTKKYTLTP	271
						HLA-A*24:02	1	127	134	8	KVVRTYLP	19783.8	33		HLA-DRB1*11:01	139	150	12	FYYTSSYYVPRA	271
						HLA-A*01:01	1	38	47	10	STGCFGTTKK	19794.3	22		HLA-DRB1*07:01	35	52	18	SSKSTGCFGTTKKYTLTP	271
						HLA-A*03:01	1	4	14	11	LVVDTLDCVYL	19800.2	80		HLA-DRB1*04:05	136	147	12	VEPFYYTSSYYV	272
						HLA-A*02:01	1	65	72	8	YYTPAESP	19807.5	47		HLA-DRB1*11:01	138	151	14	PFYYTSSYYVPRAI	272
						HLA-A*11:01	1	78	86	9	SKKVIKDKK	19816.6	25		HLA-DPA1*01:03/DPB1*02:01	47	63	17	KYTLTPETYYYPYYYYY	273
						HLA-B*07:02	1	125	134	10	REKVVRTYLP	19844	42		HLA-DRB5*01:01	108	122	15	EEGSKKSSGKKKYEY	273
						HLA-B*07:02	1	79	88	10	KKVIKDKKKK	19844	42		HLA-DRB1*11:01	80	95	16	KVIKDKKKKKDEDKQE	273
						HLA-A*11:01	1	14	23	10	LRPQPTSTYY	19898.9	23		HLA-DRB1*11:01	80	96	17	KVIKDKKKKKDEDKQEL	273
						HLA-B*07:02	1	78	85	8	SKKVIKDK	19936.1	39		HLA-DRB1*11:01	80	97	18	KVIKDKKKKKDEDKQELK	273
						HLA-A*01:01	1	76	85	10	LSSKKVIKDK	20023.5	22		HLA-DRB1*07:01	142	153	12	TSSYYVPRAILF	274
						HLA-A*24:02	1	108	118	11	EEGSKKSSGKK	20049.8	62		HLA-DRB1*15:01	50	67	18	LTPETYYYPYYYYYVYYT	274
						HLA-A*02:01	1	90	100	11	DEDKQELKDES	20053	66		HLA-DRB1*11:01	138	150	13	PFYYTSSYYVPRA	274
						HLA-B*07:02	1	85	95	11	KKKKKDEDKQE	20070.6	32		HLA-DPA1*01:03/DPB1*02:01	48	63	16	YTLTPETYYYPYYYYY	275
						HLA-A*03:01	1	6	16	11	VDTLDCVYLRP	20121.9	80		HLA-DRB1*07:01	39	54	16	TGCFGTTKKYTLTPET	275
						HLA-A*11:01	1	34	42	9	VSSKSTGCF	20231.6	26		HLA-DRB1*07:01	38	53	16	STGCFGTTKKYTLTPE	275
						HLA-A*03:01	1	7	16	10	DTLDCVYLRP	20233.5	34		HLA-DRB1*15:01	54	71	18	TYYYPYYYYYVYYTPAES	275
						HLA-A*24:02	1	89	96	8	KDEDKQEL	20244.6	34		HLA-DRB1*07:01	38	54	17	STGCFGTTKKYTLTPET	275
						HLA-A*03:01	1	88	98	11	KKDEDKQELKD	20261.4	81		HLA-DRB1*07:01	37	53	17	KSTGCFGTTKKYTLTPE	275
						HLA-A*03:01	1	126	136	11	EKVVRTYLPVV	20261.4	81		HLA-DRB1*07:01	39	55	17	TGCFGTTKKYTLTPETY	275
						HLA-A*24:02	1	20	30	11	STYYYPLGMTW	20282	62		HLA-DRB1*07:01	37	54	18	KSTGCFGTTKKYTLTPET	275
						HLA-A*02:01	1	19	26	8	TSTYYYPL	20315.6	47		HLA-DRB1*07:01	38	55	18	STGCFGTTKKYTLTPETY	275
						HLA-B*07:02	1	106	116	11	EKEEGSKKSSG	20349.8	32		HLA-DRB1*07:01	36	53	18	SKSTGCFGTTKKYTLTPE	275
						HLA-A*01:01	1	76	83	8	LSSKKVIK	20399.1	26		HLA-DPA1*01:03/DPB1*02:01	139	152	14	FYYTSSYYVPRAIL	276
						HLA-A*03:01	1	95	102	8	ELKDESSK	20414.1	12		HLA-DRB1*04:01	61	73	13	YYYVYYTPAESPI	276
						HLA-A*01:01	1	22	32	11	YYYPLGMTWKY	20426.8	29		HLA-DRB1*15:01	51	67	17	TPETYYYPYYYYYVYYT	276
						HLA-A*11:01	1	55	62	8	YYYPYYYY	20448	27		HLA-DRB1*07:01	41	52	12	CFGTTKKYTLTP	276
						HLA-A*11:01	1	139	147	9	FYYTSSYYV	20607.7	26		HLA-DRB5*01:01	80	91	12	KVIKDKKKKKDE	276
						HLA-A*24:02	1	77	84	8	SSKKVIKD	20621	34		HLA-DRB1*04:01	29	42	14	TWKYVVSSKSTGCF	277
						HLA-B*07:02	1	64	73	10	VYYTPAESPI	20683.8	43		HLA-DRB1*04:01	29	43	15	TWKYVVSSKSTGCFG	277
						HLA-A*11:01	1	55	65	11	YYYPYYYYYVY	20725.3	65		HLA-DRB1*15:01	52	67	16	PETYYYPYYYYYVYYT	277
						HLA-A*11:01	1	89	96	8	KDEDKQEL	20780.2	27		HLA-DRB1*11:01	117	133	17	KKKYEYVEREKVVRTYL	277
						HLA-A*24:02	1	132	140	9	YLPVVEPFY	20843	25		HLA-DRB5*01:01	108	121	14	EEGSKKSSGKKKYE	277
						HLA-B*07:02	1	26	34	9	LGMTWKYVV	20852.6	21		HLA-DRB1*11:01	119	133	15	KYEYVEREKVVRTYL	277
						HLA-A*02:01	1	81	91	11	VIKDKKKKKDE	20853.6	67		HLA-DRB1*11:01	116	133	18	GKKKYEYVEREKVVRTYL	277
						HLA-A*24:02	1	29	36	8	TWKYVVSS	20859.8	35		HLA-DRB5*01:01	130	147	18	RTYLPVVEPFYYTSSYYV	277
						HLA-A*02:01	1	21	30	10	TYYYPLGMTW	20884.3	42		HLA-DRB1*04:01	29	41	13	TWKYVVSSKSTGC	278
						HLA-A*03:01	1	81	88	8	VIKDKKKK	20889.6	12		HLA-DRB1*11:01	116	131	16	GKKKYEYVEREKVVRT	278
						HLA-B*07:02	1	4	14	11	LVVDTLDCVYL	20919.9	33		HLA-DRB1*11:01	117	132	16	KKKYEYVEREKVVRTY	278
						HLA-B*07:02	1	54	64	11	TYYYPYYYYYV	20919.9	33		HLA-DRB5*01:01	132	147	16	YLPVVEPFYYTSSYYV	278
						HLA-A*24:02	1	7	15	9	DTLDCVYLR	20939.2	25		HLA-DRB1*11:01	116	132	17	GKKKYEYVEREKVVRTY	278
						HLA-A*01:01	1	60	69	10	YYYYVYYTPA	20967.2	23		HLA-DRB1*11:01	115	131	17	SGKKKYEYVEREKVVRT	278
						HLA-A*03:01	1	72	79	8	PIVCLSSK	21034.4	12		HLA-DRB1*15:01	53	69	17	ETYYYPYYYYYVYYTPA	278
						HLA-A*24:02	1	42	50	9	FGTTKKYTL	21084.3	25		HLA-DRB5*01:01	108	120	13	EEGSKKSSGKKKY	278
						HLA-A*11:01	1	121	131	11	EYVEREKVVRT	21110.6	66		HLA-DRB5*01:01	131	147	17	TYLPVVEPFYYTSSYYV	278
						HLA-A*11:01	1	112	119	8	KKSSGKKK	21117.9	28		HLA-DRB1*11:01	117	134	18	KKKYEYVEREKVVRTYLP	278
						HLA-A*03:01	1	96	106	11	LKDESSKEGSE	21118.8	82		HLA-DRB1*11:01	115	132	18	SGKKKYEYVEREKVVRTY	278
						HLA-A*03:01	1	66	76	11	YTPAESPIVCL	21118.8	82		HLA-DRB1*11:01	114	131	18	SSGKKKYEYVEREKVVRT	278
						HLA-B*07:02	1	68	78	11	PAESPIVCLSS	21162.2	33		HLA-DRB1*15:01	53	70	18	ETYYYPYYYYYVYYTPAE	279
						HLA-B*07:02	1	19	26	8	TSTYYYPL	21166.1	40		HLA-DRB1*15:01	52	69	18	PETYYYPYYYYYVYYTPA	279
						HLA-A*11:01	1	129	136	8	VRTYLPVV	21166.5	28		HLA-DPA1*01:03/DPB1*02:01	139	151	13	FYYTSSYYVPRAI	280
						HLA-A*02:01	1	66	75	10	YTPAESPIVC	21174.8	42		HLA-DRB1*04:05	135	148	14	VVEPFYYTSSYYVP	280
						HLA-A*02:01	1	37	44	8	KSTGCFGT	21224.1	49		HLA-DRB1*15:01	53	68	16	ETYYYPYYYYYVYYTP	280
						HLA-A*01:01	1	7	15	9	DTLDCVYLR	21253	17		HLA-DRB1*15:01	51	68	18	TPETYYYPYYYYYVYYTP	280
						HLA-B*07:02	1	80	90	11	KVIKDKKKKKD	21308.8	33		HLA-DRB1*07:01	40	55	16	GCFGTTKKYTLTPETY	280
						HLA-A*11:01	1	22	29	8	YYYPLGMT	21313.3	28		HLA-DRB1*11:01	136	153	18	VEPFYYTSSYYVPRAILF	280
						HLA-A*01:01	1	28	37	10	MTWKYVVSSK	21406.2	24		HLA-DRB1*15:01	52	68	17	PETYYYPYYYYYVYYTP	281
						HLA-A*02:01	1	93	100	8	KQELKDES	21420.5	49		HLA-DRB1*07:01	41	54	14	CFGTTKKYTLTPET	281
						HLA-A*24:02	1	89	99	11	KDEDKQELKDE	21434.3	65		HLA-DRB1*07:01	41	55	15	CFGTTKKYTLTPETY	281
						HLA-A*02:01	1	48	56	9	YTLTPETYY	21450.1	31		HLA-DRB1*07:01	41	53	13	CFGTTKKYTLTPE	281
						HLA-B*07:02	1	135	145	11	VVEPFYYTSSY	21456.6	33		HLA-DRB1*11:01	81	94	14	VIKDKKKKKDEDKQ	281
						HLA-A*01:01	1	3	12	10	PLVVDTLDCV	21554.6	24		HLA-DRB1*11:01	81	95	15	VIKDKKKKKDEDKQE	281
						HLA-A*01:01	1	48	58	11	YTLTPETYYYP	21587.4	30		HLA-DRB1*11:01	81	96	16	VIKDKKKKKDEDKQEL	281
						HLA-A*02:01	1	75	84	10	CLSSKKVIKD	21618.2	42		HLA-DRB1*11:01	81	93	13	VIKDKKKKKDEDK	281
						HLA-A*24:02	1	121	128	8	EYVEREKV	21642.6	35		HLA-DRB1*11:01	81	97	17	VIKDKKKKKDEDKQELK	281
						HLA-B*07:02	1	124	133	10	EREKVVRTYL	21708.5	44		HLA-DRB1*11:01	81	92	12	VIKDKKKKKDED	281
						HLA-A*03:01	1	124	134	11	EREKVVRTYLP	21710.5	83		HLA-DRB1*11:01	81	98	18	VIKDKKKKKDEDKQELKD	281
						HLA-A*24:02	1	106	116	11	EKEEGSKKSSG	21732.5	65		HLA-DRB1*04:01	30	43	14	WKYVVSSKSTGCFG	282
						HLA-A*01:01	1	41	51	11	CFGTTKKYTLT	21737	30		HLA-DRB1*04:01	30	44	15	WKYVVSSKSTGCFGT	282
						HLA-A*11:01	1	3	13	11	PLVVDTLDCVY	21752	67		HLA-DRB1*11:01	115	130	16	SGKKKYEYVEREKVVR	282
						HLA-A*01:01	1	104	114	11	GSEKEEGSKKS	21787.1	30		HLA-DRB1*04:05	136	148	13	VEPFYYTSSYYVP	282
						HLA-A*03:01	1	30	37	8	WKYVVSSK	21874.1	12		HLA-DRB1*11:01	114	130	17	SSGKKKYEYVEREKVVR	282
						HLA-A*03:01	1	139	147	9	FYYTSSYYV	21895.8	20		HLA-DRB1*11:01	113	130	18	KSSGKKKYEYVEREKVVR	282
						HLA-B*07:02	1	119	129	11	KYEYVEREKVV	21905.8	34		HLA-DRB5*01:01	80	93	14	KVIKDKKKKKDEDK	282
						HLA-B*07:02	1	20	27	8	STYYYPLG	21909.9	41		HLA-DRB5*01:01	80	94	15	KVIKDKKKKKDEDKQ	282
						HLA-A*02:01	1	129	136	8	VRTYLPVV	21919.5	50		HLA-DRB5*01:01	80	92	13	KVIKDKKKKKDED	282
						HLA-A*03:01	1	86	93	8	KKKKDEDK	21924.5	12		HLA-DRB1*04:01	30	42	13	WKYVVSSKSTGCF	283
						HLA-A*01:01	1	58	67	10	PYYYYYVYYT	21955.3	24		HLA-DRB1*09:01	59	73	15	YYYYYVYYTPAESPI	283
						HLA-A*03:01	1	111	118	8	SKKSSGKK	21975.1	12		HLA-DRB1*11:01	36	51	16	SKSTGCFGTTKKYTLT	283
						HLA-A*01:01	1	110	120	11	GSKKSSGKKKY	21988.7	31		HLA-DRB1*11:01	35	51	17	SSKSTGCFGTTKKYTLT	283
						HLA-A*03:01	1	24	32	9	YPLGMTWKY	21996.8	20		HLA-DRB5*01:01	80	95	16	KVIKDKKKKKDEDKQE	283
						HLA-A*11:01	1	21	30	10	TYYYPLGMTW	22020.6	24		HLA-DRB1*11:01	136	152	17	VEPFYYTSSYYVPRAIL	283
						HLA-B*07:02	1	88	95	8	KKDEDKQE	22112.6	41		HLA-DRB1*11:01	138	149	12	PFYYTSSYYVPR	283
						HLA-A*03:01	1	141	151	11	YTSSYYVPRAI	22114.1	84		HLA-DRB5*01:01	80	96	17	KVIKDKKKKKDEDKQEL	283
						HLA-A*03:01	1	73	80	8	IVCLSSKK	22127.4	12		HLA-DRB1*11:01	34	51	18	VSSKSTGCFGTTKKYTLT	283
						HLA-A*03:01	1	78	85	8	SKKVIKDK	22127.4	12		HLA-DRB1*11:01	135	152	18	VVEPFYYTSSYYVPRAIL	283
						HLA-A*01:01	1	124	132	9	EREKVVRTY	22203.4	18		HLA-DRB5*01:01	80	97	18	KVIKDKKKKKDEDKQELK	283
						HLA-A*11:01	1	93	100	8	KQELKDES	22215.2	29		HLA-DRB1*04:01	30	41	12	WKYVVSSKSTGC	284
						HLA-A*02:01	1	58	65	8	PYYYYYVY	22224.4	50		HLA-DRB1*11:01	119	132	14	KYEYVEREKVVRTY	284
						HLA-A*03:01	1	105	112	8	SEKEEGSK	22229.5	12		HLA-DRB1*11:01	119	131	13	KYEYVEREKVVRT	284
						HLA-A*11:01	1	11	19	9	CVYLRPQPT	22234.6	27		HLA-DRB1*07:01	142	154	13	TSSYYVPRAILFP	284
						HLA-A*24:02	1	26	36	11	LGMTWKYVVSS	22238.7	66		HLA-DRB5*01:01	108	119	12	EEGSKKSSGKKK	284
						HLA-A*01:01	1	8	16	9	TLDCVYLRP	22254.6	18		HLA-DRB1*04:01	61	72	12	YYYVYYTPAESP	285
						HLA-A*03:01	1	80	87	8	KVIKDKKK	22280.8	12		HLA-DRB1*11:01	120	133	14	YEYVEREKVVRTYL	285
						HLA-A*24:02	1	85	92	8	KKKKKDED	22300.3	36		HLA-DRB1*11:01	120	134	15	YEYVEREKVVRTYLP	285
						HLA-A*11:01	1	62	69	8	YYVYYTPA	22317.7	29		HLA-DRB1*11:01	118	133	16	KKYEYVEREKVVRTYL	286
						HLA-A*02:01	1	70	77	8	ESPIVCLS	22327	50		HLA-DRB1*09:01	58	71	14	PYYYYYVYYTPAES	286
						HLA-A*03:01	1	40	47	8	GCFGTTKK	22332.1	12		HLA-DRB1*04:01	22	39	18	YYYPLGMTWKYVVSSKST	286
						HLA-A*02:01	1	53	61	9	ETYYYPYYY	22357.8	31		HLA-DPA1*01:03/DPB1*02:01	139	150	12	FYYTSSYYVPRA	286
						HLA-A*01:01	1	50	57	8	LTPETYYY	22367.1	28		HLA-DRB1*09:01	57	71	15	YPYYYYYVYYTPAES	286
						HLA-B*07:02	1	39	46	8	TGCFGTTK	22420.2	41		HLA-DRB1*11:01	118	134	17	KKYEYVEREKVVRTYLP	286
						HLA-A*03:01	1	120	127	8	YEYVEREK	22435.2	13		HLA-DRB1*11:01	35	50	16	SSKSTGCFGTTKKYTL	286
						HLA-A*03:01	1	112	119	8	KKSSGKKK	22435.2	13		HLA-DRB1*11:01	118	135	18	KKYEYVEREKVVRTYLPV	286
						HLA-A*24:02	1	113	123	11	KSSGKKKYEYV	22444.5	67		HLA-DRB1*11:01	34	50	17	VSSKSTGCFGTTKKYTL	286
						HLA-B*07:02	1	143	150	8	SSYYVPRA	22471.9	41		HLA-DRB1*11:01	33	50	18	VVSSKSTGCFGTTKKYTL	286
						HLA-A*02:01	1	76	83	8	LSSKKVIK	22481.7	50		HLA-DRB1*11:01	139	154	16	FYYTSSYYVPRAILFP	287
						HLA-A*02:01	1	114	121	8	SSGKKKYE	22481.7	50		HLA-DRB1*09:01	59	71	13	YYYYYVYYTPAES	287
						HLA-A*24:02	1	66	73	8	YTPAESPI	22506.6	36		HLA-DRB1*09:01	137	151	15	EPFYYTSSYYVPRAI	287
						HLA-B*07:02	1	29	38	10	TWKYVVSSKS	22523.2	44		HLA-DRB5*01:01	109	122	14	EGSKKSSGKKKYEY	287
						HLA-B*07:02	1	140	149	10	YYTSSYYVPR	22523.2	44		HLA-DRB1*11:01	39	54	16	TGCFGTTKKYTLTPET	287
						HLA-A*24:02	1	135	145	11	VVEPFYYTSSY	22548.1	67		HLA-DRB5*01:01	109	123	15	EGSKKSSGKKKYEYV	287
						HLA-A*02:01	1	20	30	11	STYYYPLGMTW	22551.7	68		HLA-DRB1*11:01	38	53	16	STGCFGTTKKYTLTPE	287
						HLA-A*01:01	1	43	50	8	GTTKKYTL	22574.1	28		HLA-DRB1*11:01	39	55	17	TGCFGTTKKYTLTPETY	287
						HLA-A*03:01	1	79	86	8	KKVIKDKK	22642.8	13		HLA-DRB1*11:01	37	53	17	KSTGCFGTTKKYTLTPE	287
						HLA-A*03:01	1	105	115	11	SEKEEGSKKSS	22681.4	84		HLA-DRB1*11:01	38	54	17	STGCFGTTKKYTLTPET	287
						HLA-A*03:01	1	106	113	8	EKEEGSKK	22695	13		HLA-DRB1*11:01	39	56	18	TGCFGTTKKYTLTPETYY	287
						HLA-A*01:01	1	11	18	8	CVYLRPQP	22730.6	28		HLA-DRB1*11:01	38	55	18	STGCFGTTKKYTLTPETY	287
						HLA-A*02:01	1	47	56	10	KYTLTPETYY	22741.5	43		HLA-DRB1*11:01	37	54	18	KSTGCFGTTKKYTLTPET	287
						HLA-A*03:01	1	111	119	9	SKKSSGKKK	22769.8	21		HLA-DRB1*11:01	36	53	18	SKSTGCFGTTKKYTLTPE	287
						HLA-A*01:01	1	104	113	10	GSEKEEGSKK	22779.3	25		HLA-DRB1*11:01	37	52	16	KSTGCFGTTKKYTLTP	288
						HLA-A*03:01	1	132	142	11	YLPVVEPFYYT	22786.1	84		HLA-DRB1*11:01	36	52	17	SKSTGCFGTTKKYTLTP	288
						HLA-A*03:01	1	100	107	8	SSKEGSEK	22799.7	13		HLA-DRB1*11:01	35	52	18	SSKSTGCFGTTKKYTLTP	288
						HLA-A*03:01	1	39	46	8	TGCFGTTK	22852.3	13		HLA-DRB1*11:01	137	154	18	EPFYYTSSYYVPRAILFP	289
						HLA-B*07:02	1	8	17	10	TLDCVYLRPQ	22889.2	45		HLA-DRB1*11:01	137	153	17	EPFYYTSSYYVPRAILF	289
						HLA-A*03:01	1	110	117	8	GSKKSSGK	22905	13		HLA-DRB1*04:01	25	40	16	PLGMTWKYVVSSKSTG	290
						HLA-A*03:01	1	82	89	8	IKDKKKKK	22905	13		HLA-DRB1*04:01	27	43	17	GMTWKYVVSSKSTGCFG	290
						HLA-A*03:01	1	90	97	8	DEDKQELK	22905	13		HLA-DRB1*04:01	24	40	17	YPLGMTWKYVVSSKSTG	290
						HLA-B*07:02	1	90	100	11	DEDKQELKDES	22991.1	35		HLA-DRB1*04:01	27	44	18	GMTWKYVVSSKSTGCFGT	290
						HLA-A*24:02	1	25	34	10	PLGMTWKYVV	22995.9	21		HLA-DRB1*04:01	26	43	18	LGMTWKYVVSSKSTGCFG	290
						HLA-A*02:01	1	145	153	9	YYVPRAILF	23037.2	31		HLA-DRB1*04:01	23	40	18	YYPLGMTWKYVVSSKSTG	290
						HLA-A*03:01	1	24	34	11	YPLGMTWKYVV	23050	85		HLA-DRB1*11:01	138	153	16	PFYYTSSYYVPRAILF	290
						HLA-A*02:01	1	64	71	8	VYYTPAES	23058.4	51		HLA-DRB5*01:01	132	148	17	YLPVVEPFYYTSSYYVP	290
						HLA-A*24:02	1	48	57	10	YTLTPETYYY	23102	21		HLA-DRB5*01:01	131	148	18	TYLPVVEPFYYTSSYYVP	290
						HLA-A*11:01	1	115	122	8	SGKKKYEY	23102	30		HLA-DRB1*04:01	27	42	16	GMTWKYVVSSKSTGCF	291
						HLA-B*07:02	1	16	26	11	PQPTSTYYYPL	23203.8	35		HLA-DRB1*04:01	26	41	16	LGMTWKYVVSSKSTGC	291
						HLA-A*02:01	1	42	51	10	FGTTKKYTLT	23217.7	43		HLA-DRB1*04:01	26	42	17	LGMTWKYVVSSKSTGCF	291
						HLA-A*24:02	1	135	143	9	VVEPFYYTS	23225.2	27		HLA-DRB1*04:01	25	41	17	PLGMTWKYVVSSKSTGC	291
						HLA-B*07:02	1	31	41	11	KYVVSSKSTGC	23311	36		HLA-DRB1*04:01	22	38	17	YYYPLGMTWKYVVSSKS	291
						HLA-A*02:01	1	122	132	11	YVEREKVVRTY	23344.3	69		HLA-DRB1*09:01	60	73	14	YYYYVYYTPAESPI	291
						HLA-A*03:01	1	122	130	9	YVEREKVVR	23353.9	21		HLA-DRB1*04:01	25	42	18	PLGMTWKYVVSSKSTGCF	291
						HLA-A*02:01	1	37	46	10	KSTGCFGTTK	23378.7	44		HLA-DRB1*04:01	21	38	18	TYYYPLGMTWKYVVSSKS	291
						HLA-B*07:02	1	119	126	8	KYEYVERE	23422.9	42		HLA-DRB1*04:01	24	41	18	YPLGMTWKYVVSSKSTGC	291
						HLA-B*07:02	1	55	64	10	YYYPYYYYYV	23476.3	45		HLA-DRB1*11:01	138	154	17	PFYYTSSYYVPRAILFP	291
						HLA-A*02:01	1	131	138	8	TYLPVVEP	23487.1	52		HLA-DRB1*11:01	114	129	16	SSGKKKYEYVEREKVV	292
						HLA-A*03:01	1	76	83	8	LSSKKVIK	23492.5	13		HLA-DRB1*09:01	136	150	15	VEPFYYTSSYYVPRA	292
						HLA-A*01:01	1	121	131	11	EYVEREKVVRT	23507.2	32		HLA-DRB1*11:01	113	129	17	KSSGKKKYEYVEREKVV	292
						HLA-A*01:01	1	133	142	10	LPVVEPFYYT	23525.6	26		HLA-DRB5*01:01	109	121	13	EGSKKSSGKKKYE	292
						HLA-B*07:02	1	27	34	8	GMTWKYVV	23531	42		HLA-DRB1*11:01	40	55	16	GCFGTTKKYTLTPETY	292
						HLA-A*24:02	1	16	24	9	PQPTSTYYY	23548.3	27		HLA-DRB1*11:01	119	130	12	KYEYVEREKVVR	292
						HLA-A*03:01	1	22	30	9	YYYPLGMTW	23570	21		HLA-DRB1*11:01	137	152	16	EPFYYTSSYYVPRAIL	292
						HLA-A*11:01	1	87	94	8	KKKDEDKQ	23585.8	30		HLA-DRB1*11:01	40	56	17	GCFGTTKKYTLTPETYY	292
						HLA-A*11:01	1	60	69	10	YYYYVYYTPA	23595.5	25		HLA-DRB1*11:01	112	129	18	KKSSGKKKYEYVEREKVV	292
						HLA-A*01:01	1	76	86	11	LSSKKVIKDKK	23615.7	32		HLA-DRB1*11:01	119	136	18	KYEYVEREKVVRTYLPVV	292
						HLA-B*07:02	1	25	35	11	PLGMTWKYVVS	23635.2	36		HLA-DRB1*11:01	136	151	16	VEPFYYTSSYYVPRAI	292
						HLA-A*02:01	1	60	70	11	YYYYVYYTPAE	23669	69		HLA-DRB1*11:01	135	150	16	VVEPFYYTSSYYVPRA	292
						HLA-B*07:02	1	17	24	8	QPTSTYYY	23694.1	42		HLA-DRB1*11:01	40	57	18	GCFGTTKKYTLTPETYYY	292
						HLA-A*02:01	1	11	20	10	CVYLRPQPTS	23703.9	44		HLA-DRB1*11:01	135	151	17	VVEPFYYTSSYYVPRAI	292
						HLA-A*01:01	1	64	73	10	VYYTPAESPI	23852.8	26		HLA-DRB1*11:01	134	150	17	PVVEPFYYTSSYYVPRA	292
						HLA-A*01:01	1	141	151	11	YTSSYYVPRAI	23889.1	32		HLA-DRB1*11:01	134	151	18	PVVEPFYYTSSYYVPRAI	292
						HLA-A*24:02	1	113	120	8	KSSGKKKY	23895.2	38		HLA-DRB1*11:01	133	150	18	LPVVEPFYYTSSYYVPRA	292
						HLA-A*11:01	1	140	147	8	YYTSSYYV	23913.9	30		HLA-DRB1*04:01	62	76	15	YYVYYTPAESPIVCL	293
						HLA-B*07:02	1	86	93	8	KKKKDEDK	23968.5	43		HLA-DRB5*01:01	133	148	16	LPVVEPFYYTSSYYVP	293
						HLA-A*03:01	1	32	41	10	YVVSSKSTGC	23992.2	37		HLA-DRB5*01:01	140	153	14	YYTSSYYVPRAILF	293
						HLA-A*01:01	1	43	51	9	GTTKKYTLT	24066.9	19		HLA-DRB1*11:01	120	132	13	YEYVEREKVVRTY	293
						HLA-A*01:01	1	17	26	10	QPTSTYYYPL	24073.5	26		HLA-DRB5*01:01	109	120	12	EGSKKSSGKKKY	293
						HLA-B*07:02	1	26	36	11	LGMTWKYVVSS	24074.7	36		HLA-DRB1*11:01	120	131	12	YEYVEREKVVRT	293
						HLA-A*02:01	1	97	104	8	KDESSKEG	24089.6	52		HLA-DRB1*09:01	134	147	14	PVVEPFYYTSSYYV	294
						HLA-A*03:01	1	43	52	10	GTTKKYTLTP	24102.9	37		HLA-DRB1*09:01	133	147	15	LPVVEPFYYTSSYYV	294
						HLA-A*24:02	1	37	44	8	KSTGCFGT	24116.3	38		HLA-DPA1*01:03/DPB1*02:01	61	74	14	YYYVYYTPAESPIV	294
						HLA-A*01:01	1	34	41	8	VSSKSTGC	24244.3	30		HLA-DRB1*11:01	119	134	16	KYEYVEREKVVRTYLP	294
						HLA-B*07:02	1	35	44	10	SSKSTGCFGT	24245.4	46		HLA-DRB1*09:01	59	72	14	YYYYYVYYTPAESP	294
						HLA-A*24:02	1	142	151	10	TSSYYVPRAI	24246.6	21		HLA-DRB1*15:01	59	73	15	YYYYYVYYTPAESPI	294
						HLA-A*03:01	1	24	31	8	YPLGMTWK	24262.2	14		HLA-DRB1*09:01	58	72	15	PYYYYYVYYTPAESP	294
						HLA-A*24:02	1	119	129	11	KYEYVEREKVV	24328.2	70		HLA-DRB1*11:01	119	135	17	KYEYVEREKVVRTYLPV	294
						HLA-A*02:01	1	125	132	8	REKVVRTY	24368.6	53		HLA-DRB5*01:01	141	153	13	YTSSYYVPRAILF	294
						HLA-A*01:01	1	37	46	10	KSTGCFGTTK	24464.7	27		HLA-DRB1*07:01	143	154	12	SSYYVPRAILFP	294
						HLA-B*07:02	1	93	102	10	KQELKDESSK	24469.8	46		HLA-DRB1*11:01	42	56	15	FGTTKKYTLTPETYY	294
						HLA-A*03:01	1	139	148	10	FYYTSSYYVP	24494.6	37		HLA-DRB5*01:01	81	94	14	VIKDKKKKKDEDKQ	294
						HLA-B*07:02	1	8	18	11	TLDCVYLRPQP	24522.2	37		HLA-DRB5*01:01	81	95	15	VIKDKKKKKDEDKQE	294
						HLA-B*07:02	1	137	146	10	EPFYYTSSYY	24526.2	46		HLA-DRB5*01:01	81	93	13	VIKDKKKKKDEDK	294
						HLA-A*11:01	1	12	19	8	VYLRPQPT	24527.3	31		HLA-DRB5*01:01	81	96	16	VIKDKKKKKDEDKQEL	294
						HLA-A*24:02	1	1	11	11	MAPLVVDTLDC	24553.3	70		HLA-DRB5*01:01	81	97	17	VIKDKKKKKDEDKQELK	294
						HLA-A*02:01	1	34	44	11	VSSKSTGCFGT	24557.3	70		HLA-DRB5*01:01	81	92	12	VIKDKKKKKDED	294
						HLA-A*03:01	1	63	71	9	YVYYTPAES	24624.1	22		HLA-DRB5*01:01	81	98	18	VIKDKKKKKDEDKQELKD	294
						HLA-A*01:01	1	56	64	9	YYPYYYYYV	24627.5	19		HLA-DPA1*01:03/DPB1*02:01	61	75	15	YYYVYYTPAESPIVC	295
						HLA-A*01:01	1	68	78	11	PAESPIVCLSS	24671.8	33		HLA-DRB1*09:01	60	71	12	YYYYVYYTPAES	295
						HLA-A*11:01	1	68	78	11	PAESPIVCLSS	24745.7	70		HLA-DRB1*15:01	24	38	15	YPLGMTWKYVVSSKS	295
						HLA-A*02:01	1	101	111	11	SKEGSEKEEGS	24898.9	70		HLA-DRB1*15:01	56	73	18	YYPYYYYYVYYTPAESPI	295
						HLA-A*02:01	1	75	85	11	CLSSKKVIKDK	24956.3	70		HLA-DRB1*15:01	54	69	16	TYYYPYYYYYVYYTPA	296
						HLA-B*07:02	1	46	53	8	KKYTLTPE	24982.7	43		HLA-DRB1*15:01	56	71	16	YYPYYYYYVYYTPAES	296
						HLA-A*11:01	1	127	137	11	KVVRTYLPVVE	25032.3	70		HLA-DRB1*09:01	137	150	14	EPFYYTSSYYVPRA	296
						HLA-A*02:01	1	46	55	10	KKYTLTPETY	25050.7	45		HLA-DRB1*15:01	54	70	17	TYYYPYYYYYVYYTPAE	296
						HLA-A*11:01	1	111	119	9	SKKSSGKKK	25062.8	29		HLA-DPA1*01:03/DPB1*02:01	61	73	13	YYYVYYTPAESPI	297
						HLA-A*24:02	1	128	137	10	VVRTYLPVVE	25156.5	22		HLA-DRB1*09:01	136	149	14	VEPFYYTSSYYVPR	297
						HLA-A*02:01	1	7	16	10	DTLDCVYLRP	25166.3	45		HLA-DRB1*04:01	29	40	12	TWKYVVSSKSTG	297
						HLA-A*01:01	1	144	153	10	SYYVPRAILF	25266.2	27		HLA-DRB1*09:01	135	149	15	VVEPFYYTSSYYVPR	297
						HLA-A*01:01	1	133	140	8	LPVVEPFY	25270.3	31		HLA-DRB1*15:01	55	71	17	YYYPYYYYYVYYTPAES	297
						HLA-A*01:01	1	61	69	9	YYYVYYTPA	25317.5	19		HLA-DRB1*04:01	24	39	16	YPLGMTWKYVVSSKST	298
						HLA-A*02:01	1	73	80	8	IVCLSSKK	25341.4	54		HLA-DRB1*04:01	23	39	17	YYPLGMTWKYVVSSKST	298
						HLA-A*01:01	1	24	33	10	YPLGMTWKYV	25382.8	28		HLA-DRB1*04:01	62	74	13	YYVYYTPAESPIV	298
						HLA-A*01:01	1	123	132	10	VEREKVVRTY	25382.8	28		HLA-DRB1*15:01	56	72	17	YYPYYYYYVYYTPAESP	298
						HLA-A*01:01	1	70	77	8	ESPIVCLS	25386.9	31		HLA-DRB5*01:01	141	154	14	YTSSYYVPRAILFP	299
						HLA-B*07:02	1	111	118	8	SKKSSGKK	25388.7	44		HLA-DRB5*01:01	140	154	15	YYTSSYYVPRAILFP	299
						HLA-A*24:02	1	104	111	8	GSEKEEGS	25427.9	40		HLA-DRB1*15:01	55	72	18	YYYPYYYYYVYYTPAESP	299
						HLA-B*07:02	1	100	110	11	SSKEGSEKEEG	25442.5	38		HLA-DRB1*11:01	42	55	14	FGTTKKYTLTPETY	299
						HLA-A*24:02	1	15	22	8	RPQPTSTY	25486.5	40		HLA-DRB1*11:01	42	54	13	FGTTKKYTLTPET	299
						HLA-A*03:01	1	51	61	11	TPETYYYPYYY	25507.6	88		HLA-DRB1*09:01	134	148	15	PVVEPFYYTSSYYVP	300
						HLA-A*01:01	1	105	112	8	SEKEEGSK	25621.8	31		HLA-DRB1*04:05	137	148	12	EPFYYTSSYYVP	300
						HLA-A*24:02	1	63	72	10	YVYYTPAESP	25624.2	22		HLA-DRB1*15:01	58	71	14	PYYYYYVYYTPAES	301
						HLA-A*02:01	1	21	28	8	TYYYPLGM	25634.8	54		HLA-DRB1*15:01	59	71	13	YYYYYVYYTPAES	301
						HLA-A*24:02	1	79	89	11	KKVIKDKKKKK	25651.3	71		HLA-DRB1*09:01	61	73	13	YYYVYYTPAESPI	301
						HLA-A*01:01	1	72	79	8	PIVCLSSK	25680.9	31		HLA-DPA1*01:03/DPB1*02:01	61	72	12	YYYVYYTPAESP	301
						HLA-B*07:02	1	81	90	10	VIKDKKKKKD	25741.3	47		HLA-DRB1*11:01	120	136	17	YEYVEREKVVRTYLPVV	301
						HLA-B*07:02	1	96	103	8	LKDESSKE	25741.9	44		HLA-DRB1*11:01	42	57	16	FGTTKKYTLTPETYYY	301
						HLA-A*11:01	1	23	32	10	YYPLGMTWKY	25753.1	26		HLA-DRB1*11:01	134	149	16	PVVEPFYYTSSYYVPR	301
						HLA-A*02:01	1	69	76	8	AESPIVCL	25753.1	54		HLA-DRB1*11:01	120	137	18	YEYVEREKVVRTYLPVVE	301
						HLA-A*24:02	1	18	28	11	PTSTYYYPLGM	25829.1	72		HLA-DRB1*11:01	42	58	17	FGTTKKYTLTPETYYYP	301
						HLA-A*01:01	1	99	107	9	ESSKEGSEK	25907.2	20		HLA-DRB1*11:01	133	149	17	LPVVEPFYYTSSYYVPR	301
						HLA-B*07:02	1	39	49	11	TGCFGTTKKYT	25975.3	39		HLA-DRB1*11:01	42	53	12	FGTTKKYTLTPE	301
						HLA-B*07:02	1	78	88	11	SKKVIKDKKKK	25975.3	39		HLA-DRB1*11:01	42	59	18	FGTTKKYTLTPETYYYPY	301
						HLA-A*02:01	1	53	60	8	ETYYYPYY	25991.4	55		HLA-DRB1*11:01	132	149	18	YLPVVEPFYYTSSYYVPR	301
						HLA-A*01:01	1	21	31	11	TYYYPLGMTWK	26013.6	34		HLA-DRB1*04:01	62	75	14	YYVYYTPAESPIVC	302
						HLA-A*03:01	1	34	42	9	VSSKSTGCF	26023.2	23		HLA-DRB1*15:01	59	72	14	YYYYYVYYTPAESP	302
						HLA-A*11:01	1	37	44	8	KSTGCFGT	26160.7	33		HLA-DRB1*15:01	58	72	15	PYYYYYVYYTPAESP	302
						HLA-A*02:01	1	145	152	8	YYVPRAIL	26231.9	55		HLA-DRB1*09:01	137	149	13	EPFYYTSSYYVPR	302
						HLA-B*07:02	1	118	128	11	KKYEYVEREKV	26276	39		HLA-DRB1*09:01	60	72	13	YYYYVYYTPAESP	302
						HLA-A*01:01	1	91	98	8	EDKQELKD	26279.1	32		HLA-DRB1*11:01	120	135	16	YEYVEREKVVRTYLPV	302
						HLA-A*24:02	1	14	22	9	LRPQPTSTY	26360.9	29		HLA-DRB1*11:01	111	128	18	SKKSSGKKKYEYVEREKV	302
						HLA-A*01:01	1	98	108	11	DESSKEGSEKE	26375.5	35		HLA-DRB1*04:01	28	43	16	MTWKYVVSSKSTGCFG	303
						HLA-A*01:01	1	32	41	10	YVVSSKSTGC	26457	28		HLA-DRB1*04:01	28	44	17	MTWKYVVSSKSTGCFGT	303
						HLA-A*01:01	1	79	86	8	KKVIKDKK	26461.2	32		HLA-DRB1*04:01	28	45	18	MTWKYVVSSKSTGCFGTT	303
						HLA-A*02:01	1	93	103	11	KQELKDESSKE	26496	72		HLA-DRB1*11:01	113	128	16	KSSGKKKYEYVEREKV	303
						HLA-A*03:01	1	8	16	9	TLDCVYLRP	26507	23		HLA-DRB1*11:01	112	128	17	KKSSGKKKYEYVEREKV	303
						HLA-A*01:01	1	111	120	10	SKKSSGKKKY	26579.1	29		HLA-DRB1*04:01	23	38	16	YYPLGMTWKYVVSSKS	304
						HLA-A*01:01	1	7	14	8	DTLDCVYL	26583.4	32		HLA-DRB1*11:01	41	54	14	CFGTTKKYTLTPET	304
						HLA-A*11:01	1	67	74	8	TPAESPIV	26647.1	33		HLA-DRB1*11:01	41	55	15	CFGTTKKYTLTPETY	304
						HLA-A*11:01	1	43	52	10	GTTKKYTLTP	26658.1	26		HLA-DRB1*07:01	31	42	12	KYVVSSKSTGCF	306
						HLA-A*24:02	1	49	58	10	TLTPETYYYP	26708.5	23		HLA-DRB1*11:01	41	56	16	CFGTTKKYTLTPETYY	307
						HLA-A*11:01	1	127	136	10	KVVRTYLPVV	26719.6	26		HLA-DRB1*11:01	41	53	13	CFGTTKKYTLTPE	307
						HLA-A*01:01	1	18	25	8	PTSTYYYP	26767.6	32		HLA-DRB1*11:01	41	57	17	CFGTTKKYTLTPETYYY	307
						HLA-A*11:01	1	59	68	10	YYYYYVYYTP	26781.2	26		HLA-DRB1*11:01	41	58	18	CFGTTKKYTLTPETYYYP	307
						HLA-B*07:02	1	101	111	11	SKEGSEKEEGS	26888.1	40		HLA-DRB1*09:01	68	81	14	PAESPIVCLSSKKV	308
						HLA-B*07:02	1	126	135	10	EKVVRTYLPV	26892.4	48		HLA-DRB1*09:01	69	81	13	AESPIVCLSSKKV	308
						HLA-B*07:02	1	123	130	8	VEREKVVR	26893	45		HLA-DRB1*09:01	67	81	15	TPAESPIVCLSSKKV	308
						HLA-A*24:02	1	120	130	11	YEYVEREKVVR	26922.2	73		HLA-DRB1*11:01	41	52	12	CFGTTKKYTLTP	308
						HLA-A*24:02	1	91	98	8	EDKQELKD	26934.6	41		HLA-DRB1*09:01	70	81	12	ESPIVCLSSKKV	308
						HLA-A*01:01	1	65	74	10	YYTPAESPIV	26948.8	29		HLA-DRB1*04:05	58	74	17	PYYYYYVYYTPAESPIV	309
						HLA-A*01:01	1	22	31	10	YYYPLGMTWK	26948.8	29		HLA-DRB1*04:05	58	75	18	PYYYYYVYYTPAESPIVC	309
						HLA-A*11:01	1	92	102	11	DKQELKDESSK	27008.5	71		HLA-DRB1*04:05	57	74	18	YPYYYYYVYYTPAESPIV	310
						HLA-A*11:01	1	138	145	8	PFYYTSSY	27017.8	34		HLA-DRB1*04:01	29	44	16	TWKYVVSSKSTGCFGT	311
						HLA-B*07:02	1	35	45	11	SSKSTGCFGTT	27074.5	40		HLA-DRB1*04:01	29	45	17	TWKYVVSSKSTGCFGTT	311
						HLA-B*07:02	1	94	104	11	QELKDESSKEG	27136.9	40		HLA-DRB1*04:01	29	46	18	TWKYVVSSKSTGCFGTTK	311
						HLA-B*07:02	1	116	123	8	GKKKYEYV	27141.9	45		HLA-DRB1*04:05	59	76	18	YYYYYVYYTPAESPIVCL	311
						HLA-A*24:02	1	141	150	10	YTSSYYVPRA	27142.5	23		HLA-DRB1*11:01	132	147	16	YLPVVEPFYYTSSYYV	311
						HLA-A*11:01	1	2	9	8	APLVVDTL	27205.1	34		HLA-DRB1*11:01	131	147	17	TYLPVVEPFYYTSSYYV	311
						HLA-A*02:01	1	94	101	8	QELKDESS	27342	56		HLA-DRB1*11:01	130	147	18	RTYLPVVEPFYYTSSYYV	311
						HLA-A*11:01	1	40	50	11	GCFGTTKKYTL	27447.3	72		HLA-DRB1*04:05	59	74	16	YYYYYVYYTPAESPIV	312
						HLA-A*01:01	1	35	42	8	SSKSTGCF	27454.3	32		HLA-DRB1*04:05	59	75	17	YYYYYVYYTPAESPIVC	312
						HLA-A*24:02	1	19	27	9	TSTYYYPLG	27476.4	30		HLA-DRB1*09:01	61	72	12	YYYVYYTPAESP	313
						HLA-B*07:02	1	131	138	8	TYLPVVEP	27519.5	45		HLA-DRB5*01:01	71	88	18	SPIVCLSSKKVIKDKKKK	313
						HLA-A*11:01	1	43	50	8	GTTKKYTL	27520.1	34		HLA-DRB3*01:01	1	15	15	MAPLVVDTLDCVYLR	316
						HLA-A*11:01	1	27	35	9	GMTWKYVVS	27544.2	30		HLA-DRB1*09:01	135	147	13	VVEPFYYTSSYYV	316
						HLA-A*11:01	1	84	94	11	DKKKKKDEDKQ	27574	72		HLA-DRB1*09:01	136	147	12	VEPFYYTSSYYV	316
						HLA-B*07:02	1	100	107	8	SSKEGSEK	27582.9	45		HLA-DRB1*11:01	133	148	16	LPVVEPFYYTSSYYVP	316
						HLA-B*07:02	1	42	50	9	FGTTKKYTL	27616	24		HLA-DRB1*11:01	132	148	17	YLPVVEPFYYTSSYYVP	316
						HLA-A*24:02	1	117	124	8	KKKYEYVE	27689.2	42		HLA-DRB1*11:01	131	148	18	TYLPVVEPFYYTSSYYVP	316
						HLA-A*01:01	1	7	16	10	DTLDCVYLRP	27703.8	30		HLA-DRB1*04:01	30	45	16	WKYVVSSKSTGCFGTT	317
						HLA-A*11:01	1	10	17	8	DCVYLRPQ	27710.9	34		HLA-DRB1*04:01	30	46	17	WKYVVSSKSTGCFGTTK	317
						HLA-A*03:01	1	78	87	10	SKKVIKDKKK	27737.7	39		HLA-DRB5*01:01	72	88	17	PIVCLSSKKVIKDKKKK	317
						HLA-A*02:01	1	67	74	8	TPAESPIV	27786.3	57		HLA-DRB1*04:01	30	47	18	WKYVVSSKSTGCFGTTKK	317
						HLA-B*07:02	1	113	122	10	KSSGKKKYEY	27837.5	49		HLA-DRB5*01:01	71	87	17	SPIVCLSSKKVIKDKKK	319
						HLA-B*07:02	1	140	150	11	YYTSSYYVPRA	27961.5	41		HLA-DRB5*01:01	70	87	18	ESPIVCLSSKKVIKDKKK	319
						HLA-A*01:01	1	73	80	8	IVCLSSKK	27964.7	33		HLA-DRB1*01:01	62	73	12	YYVYYTPAESPI	319
						HLA-A*11:01	1	47	54	8	KYTLTPET	27967.3	34		HLA-DRB3*01:01	2	15	14	APLVVDTLDCVYLR	320
						HLA-A*11:01	1	133	140	8	LPVVEPFY	27967.3	34		HLA-DRB3*01:01	1	14	14	MAPLVVDTLDCVYL	320
						HLA-A*01:01	1	30	40	11	WKYVVSSKSTG	28002.7	36		HLA-DRB1*15:01	72	83	12	PIVCLSSKKVIK	320
						HLA-A*24:02	1	70	77	8	ESPIVCLS	28074.4	42		HLA-DRB3*01:01	2	16	15	APLVVDTLDCVYLRP	321
						HLA-A*01:01	1	44	51	8	TTKKYTLT	28093.8	33		HLA-DRB1*15:01	55	70	16	YYYPYYYYYVYYTPAE	321
						HLA-A*11:01	1	5	12	8	VVDTLDCV	28096.4	35		HLA-DRB1*07:01	31	44	14	KYVVSSKSTGCFGT	321
						HLA-A*01:01	1	68	76	9	PAESPIVCL	28146.2	21		HLA-DRB1*07:01	31	45	15	KYVVSSKSTGCFGTT	321
						HLA-A*01:01	1	143	152	10	SSYYVPRAIL	28154	30		HLA-DRB1*09:01	135	148	14	VVEPFYYTSSYYVP	322
						HLA-A*11:01	1	144	151	8	SYYVPRAI	28291.1	35		HLA-DRB1*09:01	136	148	13	VEPFYYTSSYYVP	322
						HLA-B*07:02	1	59	69	11	YYYYYVYYTPA	28350.5	41		HLA-DRB1*01:01	18	32	15	PTSTYYYPLGMTWKY	322
						HLA-A*01:01	1	28	35	8	MTWKYVVS	28353.7	33		HLA-DRB1*04:05	58	73	16	PYYYYYVYYTPAESPI	323
						HLA-A*11:01	1	18	25	8	PTSTYYYP	28356.3	35		HLA-DRB1*15:01	72	85	14	PIVCLSSKKVIKDK	323
						HLA-A*11:01	1	103	110	8	EGSEKEEG	28356.3	35		HLA-DRB1*15:01	72	86	15	PIVCLSSKKVIKDKK	323
						HLA-A*24:02	1	138	146	9	PFYYTSSYY	28442	30		HLA-DRB1*07:01	31	43	13	KYVVSSKSTGCFG	323
						HLA-A*02:01	1	33	41	9	VVSSKSTGC	28472.8	34		HLA-DRB1*04:05	56	71	16	YYPYYYYYVYYTPAES	324
						HLA-A*11:01	1	52	59	8	PETYYYPY	28487.2	35		HLA-DRB1*04:05	57	73	17	YPYYYYYVYYTPAESPI	324
						HLA-A*11:01	1	131	139	9	TYLPVVEPF	28512.2	30		HLA-DRB1*04:05	55	71	17	YYYPYYYYYVYYTPAES	324
						HLA-A*01:01	1	35	43	9	SSKSTGCFG	28537.8	21		HLA-DRB5*01:01	72	87	16	PIVCLSSKKVIKDKKK	324
						HLA-B*07:02	1	20	29	10	STYYYPLGMT	28551.6	49		HLA-DRB1*04:05	54	71	18	TYYYPYYYYYVYYTPAES	324
						HLA-B*07:02	1	37	45	9	KSTGCFGTT	28586.4	24		HLA-DRB1*04:05	56	73	18	YYPYYYYYVYYTPAESPI	324
						HLA-A*02:01	1	36	44	9	SKSTGCFGT	28604.2	34		HLA-DRB3*01:01	2	14	13	APLVVDTLDCVYL	325
						HLA-B*07:02	1	100	109	10	SSKEGSEKEE	28617.4	49		HLA-DRB1*15:01	72	84	13	PIVCLSSKKVIKD	325
						HLA-A*03:01	1	92	102	11	DKQELKDESSK	28686	91		HLA-DRB5*01:01	72	86	15	PIVCLSSKKVIKDKK	327
						HLA-A*02:01	1	135	144	10	VVEPFYYTSS	28762.1	47		HLA-DRB1*09:01	137	148	12	EPFYYTSSYYVP	328
						HLA-B*07:02	1	101	108	8	SKEGSEKE	28816.4	46		HLA-DRB3*01:01	1	13	13	MAPLVVDTLDCVY	329
						HLA-A*02:01	1	73	82	10	IVCLSSKKVI	28828.4	47		HLA-DRB1*04:05	57	72	16	YPYYYYYVYYTPAESP	332
						HLA-A*01:01	1	4	12	9	LVVDTLDCV	28868.2	21		HLA-DRB1*04:01	63	77	15	YVYYTPAESPIVCLS	332
						HLA-A*24:02	1	20	27	8	STYYYPLG	28927.4	43		HLA-DRB1*04:05	56	72	17	YYPYYYYYVYYTPAESP	333
						HLA-A*01:01	1	89	96	8	KDEDKQEL	28947.4	34		HLA-DRB1*04:05	55	72	18	YYYPYYYYYVYYTPAESP	333
						HLA-A*03:01	1	141	150	10	YTSSYYVPRA	28978.1	40		HLA-DRB3*01:01	2	13	12	APLVVDTLDCVY	334
						HLA-A*24:02	1	34	44	11	VSSKSTGCFGT	28980.8	76		HLA-DRB3*01:01	1	12	12	MAPLVVDTLDCV	334
						HLA-A*03:01	1	133	141	9	LPVVEPFYY	29064.3	24		HLA-DRB1*01:01	4	20	17	LVVDTLDCVYLRPQPTS	334
						HLA-A*01:01	1	110	117	8	GSKKSSGK	29081	34		HLA-DRB1*01:01	3	20	18	PLVVDTLDCVYLRPQPTS	334
						HLA-B*07:02	1	97	104	8	KDESSKEG	29150.1	46		HLA-DPA1*01:03/DPB1*02:01	136	152	17	VEPFYYTSSYYVPRAIL	335
						HLA-A*02:01	1	119	126	8	KYEYVERE	29162.9	58		HLA-DRB1*04:01	63	76	14	YVYYTPAESPIVCL	335
						HLA-A*11:01	1	32	42	11	YVVSSKSTGCF	29207.9	73		HLA-DPA1*01:03/DPB1*02:01	136	153	18	VEPFYYTSSYYVPRAILF	335
						HLA-A*11:01	1	7	14	8	DTLDCVYL	29218	36		HLA-DPA1*01:03/DPB1*02:01	135	152	18	VVEPFYYTSSYYVPRAIL	335
						HLA-B*07:02	1	136	146	11	VEPFYYTSSYY	29279.3	42		HLA-DRB1*11:01	57	71	15	YPYYYYYVYYTPAES	335
						HLA-A*02:01	1	88	95	8	KKDEDKQE	29297.5	58		HLA-DRB1*01:01	19	32	14	TSTYYYPLGMTWKY	335
						HLA-A*11:01	1	44	53	10	TTKKYTLTPE	29365	28		HLA-DRB1*01:01	117	131	15	KKKYEYVEREKVVRT	336
						HLA-A*01:01	1	42	52	11	FGTTKKYTLTP	29390	37		HLA-DPA1*01:03/DPB1*02:01	136	151	16	VEPFYYTSSYYVPRAI	337
						HLA-B*07:02	1	55	65	11	YYYPYYYYYVY	29414.4	43		HLA-DPA1*01:03/DPB1*02:01	135	151	17	VVEPFYYTSSYYVPRAI	337
						HLA-A*24:02	1	115	122	8	SGKKKYEY	29465.2	44		HLA-DPA1*01:03/DPB1*02:01	125	139	15	REKVVRTYLPVVEPF	337
						HLA-A*02:01	1	139	149	11	FYYTSSYYVPR	29524.3	74		HLA-DRB1*15:01	25	39	15	PLGMTWKYVVSSKST	337
						HLA-B*07:02	1	63	73	11	YVYYTPAESPI	29550.2	43		HLA-DPA1*01:03/DPB1*02:01	134	151	18	PVVEPFYYTSSYYVPRAI	337
						HLA-A*02:01	1	14	24	11	LRPQPTSTYYY	29592.4	74		HLA-DRB5*01:01	72	85	14	PIVCLSSKKVIKDK	337
						HLA-A*02:01	1	116	126	11	GKKKYEYVERE	29592.4	74		HLA-DPA1*01:03/DPB1*02:01	124	138	15	EREKVVRTYLPVVEP	338
						HLA-A*24:02	1	87	94	8	KKKDEDKQ	29601.2	44		HLA-DPA1*01:03/DPB1*02:01	123	136	14	VEREKVVRTYLPVV	339
						HLA-A*03:01	1	94	104	11	QELKDESSKEG	29625.8	91		HLA-DPA1*01:03/DPB1*02:01	124	136	13	EREKVVRTYLPVV	339
						HLA-A*02:01	1	41	51	11	CFGTTKKYTLT	29660.6	74		HLA-DRB5*01:01	73	88	16	IVCLSSKKVIKDKKKK	339
						HLA-A*01:01	1	143	151	9	SSYYVPRAI	29814	21		HLA-DPA1*01:03/DPB1*02:01	122	136	15	YVEREKVVRTYLPVV	339
						HLA-A*11:01	1	44	51	8	TTKKYTLT	29967.5	36		HLA-DRB1*15:01	26	39	14	LGMTWKYVVSSKST	339
						HLA-A*03:01	1	90	100	11	DEDKQELKDES	29968.8	92		HLA-DRB1*01:01	5	20	16	VVDTLDCVYLRPQPTS	339
						HLA-A*02:01	1	12	21	10	VYLRPQPTST	30048.3	48		HLA-DRB1*01:01	20	32	13	STYYYPLGMTWKY	339
						HLA-A*03:01	1	44	53	10	TTKKYTLTPE	30134.9	40		HLA-DPA1*01:03/DPB1*02:01	124	137	14	EREKVVRTYLPVVE	340
						HLA-A*03:01	1	8	15	8	TLDCVYLR	30194.7	16		HLA-DPA1*01:03/DPB1*02:01	123	137	15	VEREKVVRTYLPVVE	340
						HLA-A*01:01	1	76	84	9	LSSKKVIKD	30228.7	21		HLA-DPA1*01:03/DPB1*02:01	137	154	18	EPFYYTSSYYVPRAILFP	340
						HLA-A*02:01	1	45	52	8	TKKYTLTP	30327	59		HLA-DRB5*01:01	72	84	13	PIVCLSSKKVIKD	340
						HLA-A*02:01	1	43	53	11	GTTKKYTLTPE	30351.5	74		HLA-DRB1*01:01	2	19	18	APLVVDTLDCVYLRPQPT	340
						HLA-A*24:02	1	58	65	8	PYYYYYVY	30360.6	45		HLA-DPA1*01:03/DPB1*02:01	139	154	16	FYYTSSYYVPRAILFP	341
						HLA-A*01:01	1	134	141	8	PVVEPFYY	30381.6	35		HLA-DPA1*01:03/DPB1*02:01	137	153	17	EPFYYTSSYYVPRAILF	341
						HLA-B*07:02	1	25	34	10	PLGMTWKYVV	30383	51		HLA-DRB1*01:01	4	19	16	LVVDTLDCVYLRPQPT	341
						HLA-A*24:02	1	29	38	10	TWKYVVSSKS	30384.4	25		HLA-DRB1*01:01	118	132	15	KKYEYVEREKVVRTY	341
						HLA-B*07:02	1	112	121	10	KKSSGKKKYE	30453	51		HLA-DRB1*01:01	3	19	17	PLVVDTLDCVYLRPQPT	341
						HLA-A*01:01	1	75	85	11	CLSSKKVIKDK	30493	38		HLA-DPA1*01:03/DPB1*02:01	137	152	16	EPFYYTSSYYVPRAIL	342
						HLA-A*02:01	1	24	32	9	YPLGMTWKY	30509.1	34		HLA-DPA1*01:03/DPB1*02:01	135	150	16	VVEPFYYTSSYYVPRA	342
						HLA-A*03:01	1	16	24	9	PQPTSTYYY	30574.5	24		HLA-DPA1*01:03/DPB1*02:01	134	150	17	PVVEPFYYTSSYYVPRA	342
						HLA-B*07:02	1	145	153	9	YYVPRAILF	30630.9	25		HLA-DPA1*01:03/DPB1*02:01	133	150	18	LPVVEPFYYTSSYYVPRA	342
						HLA-A*24:02	1	124	131	8	EREKVVRT	30641.5	45		HLA-DRB1*04:01	63	74	12	YVYYTPAESPIV	342
						HLA-A*02:01	1	12	22	11	VYLRPQPTSTY	30773.7	75		HLA-DRB5*01:01	72	83	12	PIVCLSSKKVIK	342
						HLA-A*01:01	1	63	70	8	YVYYTPAE	30804.2	36		HLA-DRB1*15:01	49	63	15	TLTPETYYYPYYYYY	344
						HLA-A*11:01	1	37	45	9	KSTGCFGTT	30834	31		HLA-DPA1*01:03/DPB1*02:01	138	154	17	PFYYTSSYYVPRAILFP	345
						HLA-A*24:02	1	44	52	9	TTKKYTLTP	30900.1	32		HLA-DRB1*15:01	50	63	14	LTPETYYYPYYYYY	345
						HLA-A*01:01	1	1	11	11	MAPLVVDTLDC	30917.2	38		HLA-DRB1*15:01	26	40	15	LGMTWKYVVSSKSTG	345
						HLA-A*24:02	1	44	51	8	TTKKYTLT	30925	45		HLA-DRB1*01:01	118	131	14	KKYEYVEREKVVRT	345
						HLA-B*07:02	1	113	123	11	KSSGKKKYEYV	30942.8	44		HLA-DPA1*01:03/DPB1*02:01	125	138	14	REKVVRTYLPVVEP	346
						HLA-A*24:02	1	25	35	11	PLGMTWKYVVS	31053.5	78		HLA-DRB1*04:01	63	75	13	YVYYTPAESPIVC	346
						HLA-A*24:02	1	75	85	11	CLSSKKVIKDK	31125	78		HLA-DPA1*01:03/DPB1*02:01	132	149	18	YLPVVEPFYYTSSYYVPR	346
						HLA-A*02:01	1	136	146	11	VEPFYYTSSYY	31130.1	75		HLA-DPA1*01:03/DPB1*02:01	138	153	16	PFYYTSSYYVPRAILF	347
						HLA-A*01:01	1	14	24	11	LRPQPTSTYYY	31131.5	39		HLA-DPA1*01:03/DPB1*02:01	134	149	16	PVVEPFYYTSSYYVPR	347
						HLA-B*07:02	1	87	97	11	KKKDEDKQELK	31157.3	44		HLA-DPA1*01:03/DPB1*02:01	133	149	17	LPVVEPFYYTSSYYVPR	347
						HLA-B*07:02	1	63	70	8	YVYYTPAE	31234.9	48		HLA-DPA1*01:03/DPB1*02:01	125	136	12	REKVVRTYLPVV	347
						HLA-A*02:01	1	118	127	10	KKYEYVEREK	31247.8	48		HLA-DRB1*01:01	18	31	14	PTSTYYYPLGMTWK	347
						HLA-A*02:01	1	119	128	10	KYEYVEREKV	31247.8	48		HLA-DRB1*01:01	17	31	15	QPTSTYYYPLGMTWK	347
						HLA-A*02:01	1	11	21	11	CVYLRPQPTST	31273.8	75		HLA-DPA1*01:03/DPB1*02:01	125	137	13	REKVVRTYLPVVE	348
						HLA-B*07:02	1	46	55	10	KKYTLTPETY	31378.3	51		HLA-DRB1*15:01	126	140	15	EKVVRTYLPVVEPFY	352
						HLA-A*02:01	1	14	21	8	LRPQPTST	31465.2	60		HLA-DRB5*01:01	73	86	14	IVCLSSKKVIKDKK	352
						HLA-A*03:01	1	75	82	8	CLSSKKVI	31472.4	20		HLA-DRB1*04:05	22	39	18	YYYPLGMTWKYVVSSKST	354
						HLA-A*24:02	1	90	97	8	DEDKQELK	31500	46		HLA-DRB5*01:01	60	74	15	YYYYVYYTPAESPIV	354
						HLA-A*02:01	1	131	139	9	TYLPVVEPF	31508.7	35		HLA-DRB1*15:01	25	38	14	PLGMTWKYVVSSKS	355
						HLA-A*01:01	1	67	76	10	TPAESPIVCL	31516.6	33		HLA-DRB5*01:01	61	74	14	YYYVYYTPAESPIV	355
						HLA-B*07:02	1	122	132	11	YVEREKVVRTY	31518.1	45		HLA-DRB1*01:01	126	140	15	EKVVRTYLPVVEPFY	355
						HLA-A*03:01	1	118	125	8	KKYEYVER	31545	20		HLA-DRB1*11:01	59	73	15	YYYYYVYYTPAESPI	356
						HLA-A*03:01	1	144	151	8	SYYVPRAI	31545	20		HLA-DRB1*15:01	26	38	13	LGMTWKYVVSSKS	356
						HLA-A*24:02	1	6	14	9	VDTLDCVYL	31547.1	32		HLA-DPA1*01:03/DPB1*02:01	61	76	16	YYYVYYTPAESPIVCL	357
						HLA-B*07:02	1	103	113	11	EGSEKEEGSKK	31590.8	45		HLA-DPA1*01:03/DPB1*02:01	61	77	17	YYYVYYTPAESPIVCLS	357
						HLA-A*01:01	1	86	93	8	KKKKDEDK	31594.4	37		HLA-DPA1*01:03/DPB1*02:01	61	78	18	YYYVYYTPAESPIVCLSS	357
						HLA-A*24:02	1	36	46	11	SKSTGCFGTTK	31630.8	78		HLA-DRB1*15:01	57	74	18	YPYYYYYVYYTPAESPIV	357
						HLA-A*02:01	1	105	115	11	SEKEEGSKKSS	31708.8	75		HLA-DRB1*04:05	22	38	17	YYYPLGMTWKYVVSSKS	358
						HLA-A*24:02	1	98	105	8	DESSKEGS	31791.4	46		HLA-DRB1*04:05	60	76	17	YYYYVYYTPAESPIVCL	358
						HLA-B*07:02	1	105	115	11	SEKEEGSKKSS	31809.7	45		HLA-DRB1*15:01	49	62	14	TLTPETYYYPYYYY	358
						HLA-A*01:01	1	137	144	8	EPFYYTSS	31813.4	37		HLA-DRB1*15:01	48	62	15	YTLTPETYYYPYYYY	358
						HLA-B*07:02	1	63	71	9	YVYYTPAES	31853.7	26		HLA-DRB1*15:01	50	62	13	LTPETYYYPYYYY	358
						HLA-B*07:02	1	99	109	11	ESSKEGSEKEE	31883.1	45		HLA-DRB1*04:05	21	38	18	TYYYPLGMTWKYVVSSKS	358
						HLA-A*24:02	1	130	140	11	RTYLPVVEPFY	31923.5	79		HLA-DRB1*04:05	60	77	18	YYYYVYYTPAESPIVCLS	358
						HLA-A*03:01	1	25	32	8	PLGMTWKY	31983.8	20		HLA-DRB5*01:01	61	75	15	YYYVYYTPAESPIVC	358
						HLA-A*24:02	1	110	120	11	GSKKSSGKKKY	32070.8	79		HLA-DRB1*15:01	58	74	17	PYYYYYVYYTPAESPIV	359
						HLA-A*24:02	1	13	22	10	YLRPQPTSTY	32110.7	26		HLA-DRB1*11:01	59	71	13	YYYYYVYYTPAES	359
						HLA-B*07:02	1	126	133	8	EKVVRTYL	32332.6	48		HLA-DRB1*01:01	31	44	14	KYVVSSKSTGCFGT	359
						HLA-A*02:01	1	142	149	8	TSSYYVPR	32346.7	61		HLA-DRB1*01:01	31	45	15	KYVVSSKSTGCFGTT	359
						HLA-A*02:01	1	33	40	8	VVSSKSTG	32421.3	61		HLA-DRB1*04:05	60	75	16	YYYYVYYTPAESPIVC	360
						HLA-A*03:01	1	13	21	9	YLRPQPTST	32460.9	25		HLA-DRB1*15:01	58	75	18	PYYYYYVYYTPAESPIVC	361
						HLA-B*07:02	1	74	83	10	VCLSSKKVIK	32481	52		HLA-DRB1*01:01	19	31	13	TSTYYYPLGMTWK	361
						HLA-A*11:01	1	69	76	8	AESPIVCL	32482.5	39		HLA-DRB1*11:01	58	71	14	PYYYYYVYYTPAES	362
						HLA-A*03:01	1	123	130	8	VEREKVVR	32503.5	22		HLA-DRB1*11:01	59	72	14	YYYYYVYYTPAESP	364
						HLA-A*03:01	1	49	56	8	TLTPETYY	32578.4	22		HLA-DRB1*11:01	20	34	15	STYYYPLGMTWKYVV	364
						HLA-A*03:01	1	58	65	8	PYYYYYVY	32653.5	22		HLA-DRB5*01:01	69	86	18	AESPIVCLSSKKVIKDKK	364
						HLA-A*03:01	1	54	61	8	TYYYPYYY	32728.8	23		HLA-DRB1*15:01	123	137	15	VEREKVVRTYLPVVE	365
						HLA-B*07:02	1	37	47	11	KSTGCFGTTKK	32776.3	46		HLA-DRB5*01:01	71	86	16	SPIVCLSSKKVIKDKK	366
						HLA-B*07:02	1	112	119	8	KKSSGKKK	32782.3	49		HLA-DRB5*01:01	69	84	16	AESPIVCLSSKKVIKD	366
						HLA-A*24:02	1	18	27	10	PTSTYYYPLG	32783.1	26		HLA-DRB5*01:01	69	85	17	AESPIVCLSSKKVIKDK	366
						HLA-A*24:02	1	109	119	11	EGSKKSSGKKK	32969.3	80		HLA-DRB5*01:01	70	86	17	ESPIVCLSSKKVIKDKK	366
						HLA-B*07:02	1	73	81	9	IVCLSSKKV	32973.1	26		HLA-DRB5*01:01	68	84	17	PAESPIVCLSSKKVIKD	366
						HLA-B*07:02	1	72	82	11	PIVCLSSKKVI	33003.5	46		HLA-DRB1*15:01	59	76	18	YYYYYVYYTPAESPIVCL	366
						HLA-A*01:01	1	26	34	9	LGMTWKYVV	33068.9	23		HLA-DRB5*01:01	68	85	18	PAESPIVCLSSKKVIKDK	366
						HLA-B*07:02	1	36	45	10	SKSTGCFGTT	33084.9	53		HLA-DRB5*01:01	67	84	18	TPAESPIVCLSSKKVIKD	366
						HLA-A*03:01	1	138	145	8	PFYYTSSY	33107.8	23		HLA-DRB5*01:01	66	83	18	YTPAESPIVCLSSKKVIK	366
						HLA-A*11:01	1	74	84	11	VCLSSKKVIKD	33151.3	76		HLA-DRB1*01:01	20	31	12	STYYYPLGMTWK	366
						HLA-A*03:01	1	55	62	8	YYYPYYYY	33184.1	24		HLA-DRB1*15:01	124	137	14	EREKVVRTYLPVVE	367
						HLA-A*03:01	1	59	66	8	YYYYYVYY	33184.1	24		HLA-DRB5*01:01	68	83	16	PAESPIVCLSSKKVIK	367
						HLA-B*07:02	1	144	154	11	SYYVPRAILFP	33232.3	46		HLA-DRB1*11:01	58	72	15	PYYYYYVYYTPAESP	367
						HLA-A*01:01	1	104	112	9	GSEKEEGSK	33298.1	23		HLA-DRB5*01:01	67	83	17	TPAESPIVCLSSKKVIK	367
						HLA-A*03:01	1	65	75	11	YYTPAESPIVC	33317.3	94		HLA-DRB1*15:01	66	83	18	YTPAESPIVCLSSKKVIK	367
						HLA-A*02:01	1	107	114	8	KEEGSKKS	33329.6	62		HLA-DRB1*01:01	31	43	13	KYVVSSKSTGCFG	367
						HLA-A*03:01	1	139	146	8	FYYTSSYY	33337.3	24		HLA-DRB1*04:05	61	76	16	YYYVYYTPAESPIVCL	368
						HLA-B*07:02	1	139	149	11	FYYTSSYYVPR	33385.7	46		HLA-DRB1*04:05	61	77	17	YYYVYYTPAESPIVCLS	368
						HLA-A*01:01	1	118	128	11	KKYEYVEREKV	33434.9	40		HLA-DRB5*01:01	70	85	16	ESPIVCLSSKKVIKDK	368
						HLA-A*24:02	1	34	43	10	VSSKSTGCFG	33469.6	27		HLA-DRB1*04:05	61	78	18	YYYVYYTPAESPIVCLSS	368
						HLA-A*11:01	1	121	128	8	EYVEREKV	33469.6	40		HLA-DRB1*08:02	26	40	15	LGMTWKYVVSSKSTG	369
						HLA-B*07:02	1	80	87	8	KVIKDKKK	33545.9	49		HLA-DRB5*01:01	57	71	15	YPYYYYYVYYTPAES	369
						HLA-A*01:01	1	145	153	9	YYVPRAILF	33606.2	23		HLA-DRB5*01:01	73	85	13	IVCLSSKKVIKDK	369
						HLA-B*07:02	1	12	22	11	VYLRPQPTSTY	33617.1	47		HLA-DRB1*15:01	59	74	16	YYYYYVYYTPAESPIV	370
						HLA-B*07:02	1	4	11	8	LVVDTLDC	33623.3	49		HLA-DRB1*15:01	59	75	17	YYYYYVYYTPAESPIVC	372
						HLA-A*01:01	1	33	41	9	VVSSKSTGC	33683.7	23		HLA-DRB5*01:01	73	84	12	IVCLSSKKVIKD	372
						HLA-A*01:01	1	83	90	8	KDKKKKKD	33698.5	39		HLA-DRB1*15:01	125	139	15	REKVVRTYLPVVEPF	374
						HLA-B*07:02	1	84	91	8	DKKKKKDE	33700.8	49		HLA-DRB1*15:01	65	82	18	YYTPAESPIVCLSSKKVI	374
						HLA-A*11:01	1	138	147	10	PFYYTSSYYV	33793.3	30		HLA-DRB1*01:01	31	42	12	KYVVSSKSTGCF	374
						HLA-A*24:02	1	53	63	11	ETYYYPYYYYY	33815	80		HLA-DRB1*15:01	124	138	15	EREKVVRTYLPVVEP	375
						HLA-A*01:01	1	135	143	9	VVEPFYYTS	33839.2	23		HLA-DRB1*15:01	66	82	17	YTPAESPIVCLSSKKVI	375
						HLA-B*07:02	1	78	87	10	SKKVIKDKKK	33855.6	53		HLA-DRB1*15:01	73	87	15	IVCLSSKKVIKDKKK	376
						HLA-B*07:02	1	134	144	11	PVVEPFYYTSS	33928.1	47		HLA-DRB1*01:01	21	35	15	TYYYPLGMTWKYVVS	377
						HLA-A*03:01	1	142	149	8	TSSYYVPR	34035.3	24		HLA-DRB1*08:02	27	40	14	GMTWKYVVSSKSTG	378
						HLA-A*02:01	1	69	78	10	AESPIVCLSS	34105.2	50		HLA-DRB1*04:05	24	39	16	YPLGMTWKYVVSSKST	378
						HLA-A*03:01	1	114	123	10	SSGKKKYEYV	34124.8	43		HLA-DRB1*04:05	23	39	17	YYPLGMTWKYVVSSKST	378
						HLA-B*07:02	1	118	125	8	KKYEYVER	34169.6	49		HLA-DRB1*04:05	25	40	16	PLGMTWKYVVSSKSTG	380
						HLA-A*02:01	1	144	154	11	SYYVPRAILFP	34212.1	76		HLA-DRB1*04:05	24	40	17	YPLGMTWKYVVSSKSTG	380
						HLA-A*01:01	1	50	58	9	LTPETYYYP	34231	23		HLA-DRB1*04:05	23	40	18	YYPLGMTWKYVVSSKSTG	380
						HLA-A*02:01	1	20	27	8	STYYYPLG	34263.4	63		HLA-DRB1*15:01	27	39	13	GMTWKYVVSSKST	380
						HLA-A*02:01	1	51	61	11	TPETYYYPYYY	34291	77		HLA-DRB1*01:01	53	67	15	ETYYYPYYYYYVYYT	380
						HLA-A*01:01	1	99	109	11	ESSKEGSEKEE	34292.6	41		HLA-DRB1*04:05	57	68	12	YPYYYYYVYYTP	381
						HLA-B*07:02	1	120	130	11	YEYVEREKVVR	34321	47		HLA-DRB1*04:05	23	38	16	YYPLGMTWKYVVSSKS	382
						HLA-A*24:02	1	100	110	11	SSKEGSEKEEG	34364.5	81		HLA-DRB1*15:01	126	139	14	EKVVRTYLPVVEPF	382
						HLA-A*24:02	1	50	59	10	LTPETYYYPY	34407.3	27		HLA-DRB1*04:05	138	152	15	PFYYTSSYYVPRAIL	382
						HLA-A*02:01	1	40	49	10	GCFGTTKKYT	34500.1	50		HLA-DRB1*04:05	54	68	15	TYYYPYYYYYVYYTP	382
						HLA-A*03:01	1	41	48	8	CFGTTKKY	34508.8	25		HLA-DRB1*01:01	54	67	14	TYYYPYYYYYVYYT	382
						HLA-A*03:01	1	56	63	8	YYPYYYYY	34508.8	25		HLA-DRB1*01:01	21	34	14	TYYYPLGMTWKYVV	383
						HLA-A*03:01	1	125	134	10	REKVVRTYLP	34519.9	43		HLA-DRB5*01:01	66	82	17	YTPAESPIVCLSSKKVI	383
						HLA-B*07:02	1	22	30	9	YYYPLGMTW	34527.1	27		HLA-DRB5*01:01	65	82	18	YYTPAESPIVCLSSKKVI	383
						HLA-A*02:01	1	23	32	10	YYPLGMTWKY	34579.6	50		HLA-DRB1*08:02	25	39	15	PLGMTWKYVVSSKST	384
						HLA-A*02:01	1	7	14	8	DTLDCVYL	34580.4	63		HLA-DRB1*08:02	26	39	14	LGMTWKYVVSSKST	384
						HLA-A*03:01	1	134	141	8	PVVEPFYY	34588.4	25		HLA-DRB1*04:05	29	42	14	TWKYVVSSKSTGCF	384
						HLA-B*07:02	1	50	60	11	LTPETYYYPYY	34638.6	48		HLA-DRB1*15:01	125	137	13	REKVVRTYLPVVE	384
						HLA-A*01:01	1	135	142	8	VVEPFYYT	34642.6	40		HLA-DRB1*04:05	29	43	15	TWKYVVSSKSTGCFG	384
						HLA-A*03:01	1	125	132	8	REKVVRTY	34668.1	26		HLA-DRB1*04:05	139	153	15	FYYTSSYYVPRAILF	384
						HLA-A*24:02	1	13	20	8	YLRPQPTS	34698.4	48		HLA-DRB1*08:02	27	41	15	GMTWKYVVSSKSTGC	385
						HLA-A*24:02	1	112	119	8	KKSSGKKK	34698.4	48		HLA-DRB1*04:05	29	41	13	TWKYVVSSKSTGC	385
						HLA-A*01:01	1	8	17	10	TLDCVYLRPQ	34716.8	36		HLA-DRB1*15:01	51	63	13	TPETYYYPYYYYY	385
						HLA-A*01:01	1	70	79	10	ESPIVCLSSK	34877.1	36		HLA-DRB1*04:05	55	68	14	YYYPYYYYYVYYTP	385
						HLA-A*01:01	1	139	148	10	FYYTSSYYVP	34877.1	36		HLA-DRB1*04:05	56	68	13	YYPYYYYYVYYTP	385
						HLA-B*07:02	1	61	68	8	YYYVYYTP	34885.1	50		HLA-DRB1*15:01	50	66	17	LTPETYYYPYYYYYVYY	385
						HLA-A*11:01	1	17	25	9	QPTSTYYYP	34916.4	33		HLA-DRB1*15:01	49	66	18	TLTPETYYYPYYYYYVYY	385
						HLA-B*07:02	1	61	69	9	YYYVYYTPA	34926.9	27		HLA-DRB5*01:01	67	82	16	TPAESPIVCLSSKKVI	385
						HLA-A*24:02	1	18	25	8	PTSTYYYP	34939	48		HLA-DRB1*15:01	73	89	17	IVCLSSKKVIKDKKKKK	385
						HLA-A*24:02	1	50	57	8	LTPETYYY	34939	48		HLA-DRB1*15:01	68	83	16	PAESPIVCLSSKKVIK	386
						HLA-A*02:01	1	52	61	10	PETYYYPYYY	34980	50		HLA-DRB1*15:01	67	83	17	TPAESPIVCLSSKKVIK	386
						HLA-A*03:01	1	23	30	8	YYPLGMTW	34988.9	28		HLA-DRB1*15:01	27	40	14	GMTWKYVVSSKSTG	386
						HLA-A*03:01	1	16	23	8	PQPTSTYY	34988.9	28		HLA-DRB1*15:01	73	90	18	IVCLSSKKVIKDKKKKKD	386
						HLA-A*02:01	1	39	46	8	TGCFGTTK	35061.5	63		HLA-DRB1*03:01	1	15	15	MAPLVVDTLDCVYLR	388
						HLA-B*07:02	1	112	122	11	KKSSGKKKYEY	35120.4	48		HLA-DRB1*04:05	29	40	12	TWKYVVSSKSTG	388
						HLA-A*11:01	1	4	11	8	LVVDTLDC	35127.7	42		HLA-DRB1*04:05	53	67	15	ETYYYPYYYYYVYYT	388
						HLA-A*11:01	1	61	69	9	YYYVYYTPA	35158.5	34		HLA-DRB1*15:01	72	89	18	PIVCLSSKKVIKDKKKKK	388
						HLA-A*03:01	1	66	73	8	YTPAESPI	35312.6	28		HLA-DRB1*08:02	26	38	13	LGMTWKYVVSSKS	389
						HLA-A*01:01	1	137	147	11	EPFYYTSSYYV	35334.6	41		HLA-DPA1*01:03/DPB1*02:01	132	148	17	YLPVVEPFYYTSSYYVP	389
						HLA-A*01:01	1	25	33	9	PLGMTWKYV	35352.5	24		HLA-DRB1*04:05	54	67	14	TYYYPYYYYYVYYT	389
						HLA-B*07:02	1	127	134	8	KVVRTYLP	35370.4	50		HLA-DRB1*04:05	139	152	14	FYYTSSYYVPRAIL	389
						HLA-A*02:01	1	87	96	10	KKKDEDKQEL	35466.6	51		HLA-DPA1*01:03/DPB1*02:01	131	148	18	TYLPVVEPFYYTSSYYVP	389
						HLA-A*03:01	1	115	122	8	SGKKKYEY	35475.6	28		HLA-DRB1*15:01	70	87	18	ESPIVCLSSKKVIKDKKK	389
						HLA-A*03:01	1	62	71	10	YYVYYTPAES	35487.1	43		HLA-DRB1*08:02	25	38	14	PLGMTWKYVVSSKS	390
						HLA-A*01:01	1	8	18	11	TLDCVYLRPQP	35497.7	42		HLA-DRB1*08:02	24	38	15	YPLGMTWKYVVSSKS	390
						HLA-A*01:01	1	120	130	11	YEYVEREKVVR	35497.7	42		HLA-DPA1*01:03/DPB1*02:01	133	148	16	LPVVEPFYYTSSYYVP	390
						HLA-A*02:01	1	80	87	8	KVIKDKKK	35549.2	64		HLA-DRB1*15:01	57	73	17	YPYYYYYVYYTPAESPI	390
						HLA-A*03:01	1	53	60	8	ETYYYPYY	35557.4	28		HLA-DRB1*15:01	51	66	16	TPETYYYPYYYYYVYY	391
						HLA-A*24:02	1	8	16	9	TLDCVYLRP	35559.9	35		HLA-DRB1*04:05	30	43	14	WKYVVSSKSTGCFG	391
						HLA-A*02:01	1	68	75	8	PAESPIVC	35631.2	64		HLA-DRB1*04:05	30	42	13	WKYVVSSKSTGCF	391
						HLA-A*03:01	1	52	59	8	PETYYYPY	35639.4	29		HLA-DRB1*04:05	30	44	15	WKYVVSSKSTGCFGT	391
						HLA-A*24:02	1	76	86	11	LSSKKVIKDKK	35654.1	82		HLA-DRB1*15:01	71	87	17	SPIVCLSSKKVIKDKKK	391
						HLA-A*02:01	1	24	31	8	YPLGMTWK	35713.3	64		HLA-DRB1*15:01	71	88	18	SPIVCLSSKKVIKDKKKK	391
						HLA-A*24:02	1	2	12	11	APLVVDTLDCV	35818.7	82		HLA-DRB1*08:02	27	39	13	GMTWKYVVSSKST	392
						HLA-A*24:02	1	48	58	11	YTLTPETYYYP	35901.3	82		HLA-DRB1*03:01	2	15	14	APLVVDTLDCVYLR	392
						HLA-A*02:01	1	114	124	11	SSGKKKYEYVE	35907.1	77		HLA-DRB1*04:05	27	42	16	GMTWKYVVSSKSTGCF	392
						HLA-A*03:01	1	13	20	8	YLRPQPTS	36052.1	29		HLA-DRB1*04:05	26	41	16	LGMTWKYVVSSKSTGC	392
						HLA-A*01:01	1	112	122	11	KKSSGKKKYEY	36074.5	42		HLA-DRB1*15:01	70	85	16	ESPIVCLSSKKVIKDK	392
						HLA-A*01:01	1	123	130	8	VEREKVVR	36108.5	41		HLA-DRB1*04:05	27	43	17	GMTWKYVVSSKSTGCFG	392
						HLA-B*07:02	1	69	78	10	AESPIVCLSS	36193.5	55		HLA-DRB1*04:05	26	42	17	LGMTWKYVVSSKSTGCF	392
						HLA-A*11:01	1	128	136	9	VVRTYLPVV	36226.8	34		HLA-DRB1*04:05	25	41	17	PLGMTWKYVVSSKSTGC	392
						HLA-A*02:01	1	29	39	11	TWKYVVSSKST	36406.6	78		HLA-DRB1*15:01	125	138	14	REKVVRTYLPVVEP	392
						HLA-A*03:01	1	48	55	8	YTLTPETY	36469.5	33		HLA-DRB1*15:01	69	85	17	AESPIVCLSSKKVIKDK	392
						HLA-A*03:01	1	61	70	10	YYYVYYTPAE	36481.3	44		HLA-DRB1*15:01	70	86	17	ESPIVCLSSKKVIKDKK	392
						HLA-A*24:02	1	125	135	11	REKVVRTYLPV	36484.6	82		HLA-DRB1*15:01	126	137	12	EKVVRTYLPVVE	392
						HLA-A*03:01	1	50	57	8	LTPETYYY	36553.6	33		HLA-DRB1*04:05	30	41	12	WKYVVSSKSTGC	392
						HLA-A*11:01	1	113	121	9	KSSGKKKYE	36562	34		HLA-DRB1*04:05	27	44	18	GMTWKYVVSSKSTGCFGT	392
						HLA-A*01:01	1	103	110	8	EGSEKEEG	36695.3	42		HLA-DRB1*04:05	26	43	18	LGMTWKYVVSSKSTGCFG	392
						HLA-A*03:01	1	113	120	8	KSSGKKKY	36722.3	33		HLA-DRB1*04:05	25	42	18	PLGMTWKYVVSSKSTGCF	392
						HLA-B*07:02	1	7	17	11	DTLDCVYLRPQ	36775.6	50		HLA-DRB1*04:05	24	41	18	YPLGMTWKYVVSSKSTGC	392
						HLA-A*11:01	1	63	72	10	YVYYTPAESP	36798.5	31		HLA-DRB1*15:01	69	86	18	AESPIVCLSSKKVIKDKK	392
						HLA-A*11:01	1	70	77	8	ESPIVCLS	36868	44		HLA-DRB1*15:01	68	85	18	PAESPIVCLSSKKVIKDK	392
						HLA-A*02:01	1	126	133	8	EKVVRTYL	36883.3	65		HLA-DRB1*15:01	69	84	16	AESPIVCLSSKKVIKD	393
						HLA-A*24:02	1	125	133	9	REKVVRTYL	36894.4	36		HLA-DRB1*15:01	58	73	16	PYYYYYVYYTPAESPI	393
						HLA-A*01:01	1	62	69	8	YYVYYTPA	36949.6	42		HLA-DRB1*04:05	55	67	13	YYYPYYYYYVYYT	393
						HLA-A*03:01	1	6	13	8	VDTLDCVY	36976.9	33		HLA-DRB1*15:01	68	84	17	PAESPIVCLSSKKVIKD	393
						HLA-B*07:02	1	41	51	11	CFGTTKKYTLT	37030.5	50		HLA-DRB1*04:05	56	67	12	YYPYYYYYVYYT	393
						HLA-B*07:02	1	38	45	8	STGCFGTT	37037.4	51		HLA-DRB1*15:01	67	84	18	TPAESPIVCLSSKKVIKD	393
						HLA-A*03:01	1	3	10	8	PLVVDTLD	37062.1	33		HLA-DRB1*15:01	71	86	16	SPIVCLSSKKVIKDKK	394
						HLA-A*11:01	1	98	105	8	DESSKEGS	37209.2	44		HLA-DRB1*15:01	57	72	16	YPYYYYYVYYTPAESP	394
						HLA-A*03:01	1	15	22	8	RPQPTSTY	37233.2	34		HLA-DRB1*15:01	67	82	16	TPAESPIVCLSSKKVI	394
						HLA-A*03:01	1	64	71	8	VYYTPAES	37233.2	34		HLA-DRB1*09:01	29	42	14	TWKYVVSSKSTGCF	395
						HLA-A*11:01	1	69	77	9	AESPIVCLS	37327.6	35		HLA-DRB1*15:01	73	88	16	IVCLSSKKVIKDKKKK	395
						HLA-A*24:02	1	91	101	11	EDKQELKDESS	37420.5	83		HLA-DRB1*15:01	28	39	12	MTWKYVVSSKST	395
						HLA-A*24:02	1	103	113	11	EGSEKEEGSKK	37420.5	83		HLA-DRB1*04:05	138	151	14	PFYYTSSYYVPRAI	396
						HLA-A*11:01	1	27	36	10	GMTWKYVVSS	37569	31		HLA-DRB1*15:01	73	86	14	IVCLSSKKVIKDKK	396
						HLA-B*07:02	1	12	19	8	VYLRPQPT	37639.2	51		HLA-DRB1*15:01	73	85	13	IVCLSSKKVIKDK	396
						HLA-B*07:02	1	133	141	9	LPVVEPFYY	37684.3	28		HLA-DRB1*15:01	73	84	12	IVCLSSKKVIKD	396
						HLA-A*01:01	1	117	124	8	KKKYEYVE	37723.3	43		HLA-DRB1*09:01	25	40	16	PLGMTWKYVVSSKSTG	397
						HLA-A*03:01	1	17	24	8	QPTSTYYY	37751.1	34		HLA-DRB1*09:01	24	40	17	YPLGMTWKYVVSSKSTG	397
						HLA-B*07:02	1	68	76	9	PAESPIVCL	37771.1	28		HLA-DRB1*09:01	29	43	15	TWKYVVSSKSTGCFG	397
						HLA-A*03:01	1	29	36	8	TWKYVVSS	37838.2	34		HLA-DRB1*09:01	23	39	17	YYPLGMTWKYVVSSKST	397
						HLA-B*07:02	1	95	102	8	ELKDESSK	37900.1	52		HLA-DRB1*15:01	27	41	15	GMTWKYVVSSKSTGC	397
						HLA-A*11:01	1	104	111	8	GSEKEEGS	37900.9	45		HLA-DRB1*09:01	23	40	18	YYPLGMTWKYVVSSKSTG	397
						HLA-A*02:01	1	62	70	9	YYVYYTPAE	37969.1	37		HLA-DRB1*09:01	22	39	18	YYYPLGMTWKYVVSSKST	397
						HLA-A*11:01	1	33	42	10	VVSSKSTGCF	38004.1	31		HLA-DRB1*08:02	27	38	12	GMTWKYVVSSKS	398
						HLA-A*01:01	1	124	134	11	EREKVVRTYLP	38036.5	43		HLA-DRB1*09:01	24	39	16	YPLGMTWKYVVSSKST	398
						HLA-A*24:02	1	15	24	10	RPQPTSTYYY	38075.9	30		HLA-DRB1*15:01	72	87	16	PIVCLSSKKVIKDKKK	398
						HLA-A*03:01	1	27	34	8	GMTWKYVV	38100.4	35		HLA-DRB1*09:01	30	42	13	WKYVVSSKSTGCF	398
						HLA-A*03:01	1	31	38	8	KYVVSSKS	38100.4	35		HLA-DRB1*15:01	72	88	17	PIVCLSSKKVIKDKKKK	398
						HLA-B*07:02	1	114	121	8	SSGKKKYE	38162.8	52		HLA-DRB1*04:05	28	43	16	MTWKYVVSSKSTGCFG	399
						HLA-A*03:01	1	144	154	11	SYYVPRAILFP	38165.4	96		HLA-DRB1*04:05	28	44	17	MTWKYVVSSKSTGCFGT	399
						HLA-A*02:01	1	36	43	8	SKSTGCFG	38179.5	66		HLA-DRB1*09:01	29	41	13	TWKYVVSSKSTGC	399
						HLA-A*02:01	1	53	63	11	ETYYYPYYYYY	38210.3	79		HLA-DRB1*04:05	28	45	18	MTWKYVVSSKSTGCFGTT	399
						HLA-A*03:01	1	33	40	8	VVSSKSTG	38364.5	35		HLA-DRB1*15:01	50	65	16	LTPETYYYPYYYYYVY	400
						HLA-A*03:01	1	135	144	10	VVEPFYYTSS	38376.9	45		HLA-DRB1*09:01	23	38	16	YYPLGMTWKYVVSSKS	400
						HLA-A*01:01	1	7	17	11	DTLDCVYLRPQ	38388.4	44		HLA-DRB1*15:01	49	65	17	TLTPETYYYPYYYYYVY	400
						HLA-B*07:02	1	104	113	10	GSEKEEGSKK	38426.4	56		HLA-DRB1*09:01	22	38	17	YYYPLGMTWKYVVSSKS	400
						HLA-A*24:02	1	64	71	8	VYYTPAES	38486.6	51		HLA-DRB1*15:01	48	65	18	YTLTPETYYYPYYYYYVY	400
						HLA-A*03:01	1	44	52	9	TTKKYTLTP	38491.1	27		HLA-DRB1*09:01	25	42	18	PLGMTWKYVVSSKSTGCF	400
						HLA-A*01:01	1	109	116	8	EGSKKSSG	38513.2	44		HLA-DRB1*09:01	21	38	18	TYYYPLGMTWKYVVSSKS	400
						HLA-A*03:01	1	20	27	8	STYYYPLG	38541.6	36		HLA-DRB1*01:01	54	68	15	TYYYPYYYYYVYYTP	400
						HLA-A*03:01	1	36	43	8	SKSTGCFG	38541.6	36		HLA-DRB1*15:01	126	138	13	EKVVRTYLPVVEP	401
						HLA-A*24:02	1	53	61	9	ETYYYPYYY	38544.3	37		HLA-DRB1*09:01	25	41	17	PLGMTWKYVVSSKSTGC	401
						HLA-A*03:01	1	8	17	10	TLDCVYLRPQ	38554	45		HLA-DRB1*09:01	30	43	14	WKYVVSSKSTGCFG	401
						HLA-B*07:02	1	125	135	11	REKVVRTYLPV	38597.6	51		HLA-DRB1*09:01	26	42	17	LGMTWKYVVSSKSTGCF	401
						HLA-A*24:02	1	49	57	9	TLTPETYYY	38633.1	37		HLA-DRB1*09:01	30	44	15	WKYVVSSKSTGCFGT	401
						HLA-B*07:02	1	128	138	11	VVRTYLPVVEP	38686.5	52		HLA-DRB1*09:01	24	41	18	YPLGMTWKYVVSSKSTGC	401
						HLA-A*24:02	1	80	90	11	KVIKDKKKKKD	38735.6	84		HLA-DRB1*15:01	28	40	13	MTWKYVVSSKSTG	401
						HLA-A*01:01	1	66	75	10	YTPAESPIVC	38863.3	39		HLA-DRB1*03:01	2	16	15	APLVVDTLDCVYLRP	402
						HLA-A*11:01	1	116	123	8	GKKKYEYV	38873.2	46		HLA-DRB1*09:01	26	41	16	LGMTWKYVVSSKSTGC	402
						HLA-A*03:01	1	21	28	8	TYYYPLGM	38898.2	37		HLA-DRB1*09:01	26	43	18	LGMTWKYVVSSKSTGCFG	402
						HLA-A*01:01	1	124	133	10	EREKVVRTYL	38952.9	39		HLA-DRB1*04:01	136	150	15	VEPFYYTSSYYVPRA	403
						HLA-B*07:02	1	34	41	8	VSSKSTGC	38961.9	52		HLA-DRB1*04:05	139	151	13	FYYTSSYYVPRAI	403
						HLA-A*02:01	1	90	97	8	DEDKQELK	38978.9	66		HLA-DRB1*15:01	51	62	12	TPETYYYPYYYY	403
						HLA-A*03:01	1	60	67	8	YYYYVYYT	38987.9	37		HLA-DRB1*09:01	30	41	12	WKYVVSSKSTGC	403
						HLA-A*03:01	1	61	68	8	YYYVYYTP	38987.9	37		HLA-DRB5*01:01	64	81	18	VYYTPAESPIVCLSSKKV	403
						HLA-A*03:01	1	133	140	8	LPVVEPFY	38987.9	37		HLA-DRB1*13:02	72	85	14	PIVCLSSKKVIKDK	404
						HLA-A*24:02	1	101	111	11	SKEGSEKEEGS	39004.1	85		HLA-DRB1*13:02	72	86	15	PIVCLSSKKVIKDKK	404
						HLA-B*07:02	1	18	26	9	PTSTYYYPL	39008.6	28		HLA-DRB5*01:01	66	81	16	YTPAESPIVCLSSKKV	404
						HLA-A*03:01	1	4	11	8	LVVDTLDC	39077.8	37		HLA-DRB5*01:01	65	81	17	YYTPAESPIVCLSSKKV	404
						HLA-A*02:01	1	32	40	9	YVVSSKSTG	39122.8	37		HLA-DRB1*15:01	27	38	12	GMTWKYVVSSKS	404
						HLA-A*03:01	1	22	29	8	YYYPLGMT	39167.9	37		HLA-DRB1*04:05	29	44	16	TWKYVVSSKSTGCFGT	405
						HLA-A*03:01	1	132	139	8	YLPVVEPF	39167.9	37		HLA-DRB1*04:05	29	45	17	TWKYVVSSKSTGCFGTT	405
						HLA-A*02:01	1	133	143	11	LPVVEPFYYTS	39190.4	79		HLA-DRB1*04:05	29	46	18	TWKYVVSSKSTGCFGTTK	405
						HLA-A*24:02	1	116	123	8	GKKKYEYV	39202.2	52		HLA-DRB1*15:01	28	42	15	MTWKYVVSSKSTGCF	406
						HLA-A*11:01	1	17	27	11	QPTSTYYYPLG	39219.3	79		HLA-DRB1*15:01	59	70	12	YYYYYVYYTPAE	406
						HLA-A*03:01	1	93	100	8	KQELKDES	39258.2	37		HLA-DRB1*15:01	49	64	16	TLTPETYYYPYYYYYV	407
						HLA-A*01:01	1	59	67	9	YYYYYVYYT	39302.5	26		HLA-DRB1*13:02	72	84	13	PIVCLSSKKVIKD	407
						HLA-A*03:01	1	85	92	8	KKKKKDED	39348.7	37		HLA-DRB1*15:01	58	70	13	PYYYYYVYYTPAE	407
						HLA-A*01:01	1	27	34	8	GMTWKYVV	39410.3	45		HLA-DRB1*15:01	48	64	17	YTLTPETYYYPYYYYYV	407
						HLA-A*02:01	1	43	50	8	GTTKKYTL	39430.3	67		HLA-DRB1*13:02	72	83	12	PIVCLSSKKVIK	407
						HLA-B*07:02	1	48	58	11	YTLTPETYYYP	39496.6	52		HLA-DRB1*15:01	47	64	18	KYTLTPETYYYPYYYYYV	407
						HLA-A*03:01	1	9	19	11	LDCVYLRPQPT	39506.6	97		HLA-DRB1*04:05	138	150	13	PFYYTSSYYVPRA	410
						HLA-A*02:01	1	71	78	8	SPIVCLSS	39521.2	67		HLA-DRB1*15:01	28	41	14	MTWKYVVSSKSTGC	412
						HLA-A*01:01	1	23	33	11	YYPLGMTWKYV	39554.9	44		HLA-DRB1*04:05	30	45	16	WKYVVSSKSTGCFGTT	413
						HLA-A*03:01	1	99	109	11	ESSKEGSEKEE	39780.5	97		HLA-DRB1*04:05	30	46	17	WKYVVSSKSTGCFGTTK	413
						HLA-A*03:01	1	128	135	8	VVRTYLPV	39804.3	38		HLA-DRB1*11:01	140	153	14	YYTSSYYVPRAILF	413
						HLA-A*03:01	1	131	138	8	TYLPVVEP	39804.3	38		HLA-DRB1*09:01	29	40	12	TWKYVVSSKSTG	413
						HLA-A*03:01	1	28	35	8	MTWKYVVS	39804.3	38		HLA-DRB1*04:05	30	47	18	WKYVVSSKSTGCFGTTKK	413
						HLA-A*01:01	1	141	148	8	YTSSYYVP	39958.6	46		HLA-DRB1*07:01	117	131	15	KKKYEYVEREKVVRT	413
						HLA-A*03:01	1	109	116	8	EGSKKSSG	39988	38		HLA-DRB1*01:01	123	137	15	VEREKVVRTYLPVVE	414
						HLA-A*03:01	1	67	77	11	TPAESPIVCLS	40056.2	97		HLA-DRB5*01:01	59	73	15	YYYYYVYYTPAESPI	415
						HLA-A*03:01	1	11	18	8	CVYLRPQP	40080.2	38		HLA-DRB1*07:01	117	130	14	KKKYEYVEREKVVR	415
						HLA-A*03:01	1	47	54	8	KYTLTPET	40080.2	38		HLA-DRB1*07:01	116	130	15	GKKKYEYVEREKVVR	415
						HLA-A*03:01	1	12	19	8	VYLRPQPT	40080.2	38		HLA-DRB1*04:01	137	151	15	EPFYYTSSYYVPRAI	416
						HLA-A*03:01	1	94	101	8	QELKDESS	40080.2	38		HLA-DRB1*11:01	141	153	13	YTSSYYVPRAILF	416
						HLA-A*03:01	1	97	104	8	KDESSKEG	40080.2	38		HLA-DRB1*11:01	7	21	15	DTLDCVYLRPQPTST	416
						HLA-A*03:01	1	103	110	8	EGSEKEEG	40080.2	38		HLA-DRB1*07:01	116	129	14	GKKKYEYVEREKVV	416
						HLA-A*03:01	1	107	114	8	KEEGSKKS	40172.6	38		HLA-DRB1*07:01	115	129	15	SGKKKYEYVEREKVV	416
						HLA-A*03:01	1	140	147	8	YYTSSYYV	40358	39		HLA-DRB1*07:01	117	129	13	KKKYEYVEREKVV	416
						HLA-A*03:01	1	68	75	8	PAESPIVC	40358	39		HLA-DRB1*01:01	22	36	15	YYYPLGMTWKYVVSS	416
						HLA-A*03:01	1	98	105	8	DESSKEGS	40358	39		HLA-DRB1*04:05	139	150	12	FYYTSSYYVPRA	418
						HLA-A*01:01	1	87	97	11	KKKDEDKQELK	40383.1	45		HLA-DRB1*11:01	140	154	15	YYTSSYYVPRAILFP	419
						HLA-A*01:01	1	70	78	9	ESPIVCLSS	40403.6	26		HLA-DRB1*04:01	137	150	14	EPFYYTSSYYVPRA	420
						HLA-B*07:02	1	23	33	11	YYPLGMTWKYV	40416.6	53		HLA-DRB1*04:01	136	149	14	VEPFYYTSSYYVPR	420
						HLA-A*01:01	1	49	56	8	TLTPETYY	40421.3	46		HLA-DRB1*04:01	135	149	15	VVEPFYYTSSYYVPR	420
						HLA-A*02:01	1	96	103	8	LKDESSKE	40441.8	67		HLA-DRB5*01:01	59	71	13	YYYYYVYYTPAES	420
						HLA-A*03:01	1	65	72	8	YYTPAESP	40451.1	39		HLA-DRB1*09:01	117	131	15	KKKYEYVEREKVVRT	421
						HLA-A*24:02	1	75	82	8	CLSSKKVI	40486.5	53		HLA-DRB1*04:05	62	76	15	YYVYYTPAESPIVCL	422
						HLA-A*03:01	1	77	84	8	SSKKVIKD	40544.3	39		HLA-DRB5*01:01	58	71	14	PYYYYYVYYTPAES	422
						HLA-A*24:02	1	130	138	9	RTYLPVVEP	40547.1	38		HLA-DRB1*09:01	116	129	14	GKKKYEYVEREKVV	422
						HLA-A*24:02	1	97	107	11	KDESSKEGSEK	40561.1	86		HLA-DRB1*09:01	115	129	15	SGKKKYEYVEREKVV	422
						HLA-A*01:01	1	101	111	11	SKEGSEKEEGS	40569.5	45		HLA-DRB1*09:01	117	129	13	KKKYEYVEREKVV	422
						HLA-A*01:01	1	58	65	8	PYYYYYVY	40607.9	46		HLA-DRB1*11:01	141	154	14	YTSSYYVPRAILFP	423
						HLA-A*03:01	1	45	52	8	TKKYTLTP	40637.8	39		HLA-DRB1*15:01	58	69	12	PYYYYYVYYTPA	424
						HLA-A*03:01	1	108	115	8	EEGSKKSS	40637.8	39		HLA-DRB1*09:01	117	130	14	KKKYEYVEREKVVR	424
						HLA-A*03:01	1	136	143	8	VEPFYYTS	40637.8	39		HLA-DRB1*09:01	116	130	15	GKKKYEYVEREKVVR	424
						HLA-B*07:02	1	21	31	11	TYYYPLGMTWK	40696.8	53		HLA-DRB1*01:01	21	33	13	TYYYPLGMTWKYV	424
						HLA-A*11:01	1	66	75	10	YTPAESPIVC	40722.1	32		HLA-DRB1*04:05	62	74	13	YYVYYTPAESPIV	426
						HLA-A*03:01	1	127	134	8	KVVRTYLP	40731.5	39		HLA-DRB4*01:01	10	24	15	DCVYLRPQPTSTYYY	426
						HLA-A*01:01	1	82	92	11	IKDKKKKKDED	40756.8	45		HLA-DRB4*01:01	10	23	14	DCVYLRPQPTSTYY	427
						HLA-A*11:01	1	139	149	11	FYYTSSYYVPR	40785	80		HLA-DRB1*09:01	27	42	16	GMTWKYVVSSKSTGCF	427
						HLA-B*07:02	1	107	117	11	KEEGSKKSSGK	40790.6	53		HLA-DRB1*09:01	27	43	17	GMTWKYVVSSKSTGCFG	427
						HLA-B*07:02	1	3	10	8	PLVVDTLD	40798.1	53		HLA-DRB1*11:01	142	153	12	TSSYYVPRAILF	427
						HLA-A*02:01	1	144	151	8	SYYVPRAI	40816	68		HLA-DRB1*09:01	27	44	18	GMTWKYVVSSKSTGCFGT	427
						HLA-A*03:01	1	121	128	8	EYVEREKV	40825.4	39		HLA-DRB4*01:01	10	22	13	DCVYLRPQPTSTY	428
						HLA-A*03:01	1	34	41	8	VSSKSTGC	40825.4	39		HLA-DRB1*11:01	6	20	15	VDTLDCVYLRPQPTS	429
						HLA-A*03:01	1	83	90	8	KDKKKKKD	40825.4	39		HLA-DRB1*04:05	62	75	14	YYVYYTPAESPIVC	430
						HLA-A*03:01	1	91	98	8	EDKQELKD	40919.5	40		HLA-DRB1*01:01	55	70	16	YYYPYYYYYVYYTPAE	430
						HLA-A*03:01	1	116	123	8	GKKKYEYV	40919.5	40		HLA-DRB1*01:01	54	70	17	TYYYPYYYYYVYYTPAE	430
						HLA-A*24:02	1	71	81	11	SPIVCLSSKKV	40936.4	86		HLA-DRB1*07:01	118	131	14	KKYEYVEREKVVRT	430
						HLA-A*24:02	1	73	83	11	IVCLSSKKVIK	40936.4	86		HLA-DRB1*07:01	118	132	15	KKYEYVEREKVVRTY	430
						HLA-A*24:02	1	133	143	11	LPVVEPFYYTS	40936.4	86		HLA-DRB1*01:01	53	70	18	ETYYYPYYYYYVYYTPAE	430
						HLA-A*01:01	1	119	128	10	KYEYVEREKV	40977	41		HLA-DRB1*01:01	54	69	16	TYYYPYYYYYVYYTPA	431
						HLA-A*24:02	1	115	124	10	SGKKKYEYVE	41081.9	31		HLA-DRB1*03:01	71	85	15	SPIVCLSSKKVIKDK	432
						HLA-A*02:01	1	72	81	10	PIVCLSSKKV	41192.7	53		HLA-DRB4*01:01	11	24	14	CVYLRPQPTSTYYY	432
						HLA-A*03:01	1	135	142	8	VVEPFYYT	41203.1	40		HLA-DRB1*01:01	53	69	17	ETYYYPYYYYYVYYTPA	432
						HLA-A*03:01	1	29	38	10	TWKYVVSSKS	41216.4	46		HLA-DRB1*07:01	118	130	13	KKYEYVEREKVVR	432
						HLA-A*03:01	1	5	12	8	VVDTLDCV	41298.1	40		HLA-DRB1*15:01	64	81	18	VYYTPAESPIVCLSSKKV	432
						HLA-A*03:01	1	73	82	10	IVCLSSKKVI	41311.4	46		HLA-DRB1*01:01	52	69	18	PETYYYPYYYYYVYYTPA	432
						HLA-A*03:01	1	104	111	8	GSEKEEGS	41393.3	40		HLA-DRB1*08:02	28	40	13	MTWKYVVSSKSTG	433
						HLA-A*03:01	1	119	126	8	KYEYVERE	41393.3	40		HLA-DRB4*01:01	11	23	13	CVYLRPQPTSTYY	433
						HLA-A*11:01	1	22	30	9	YYYPLGMTW	41402.8	36		HLA-DRB1*15:01	66	81	16	YTPAESPIVCLSSKKV	433
						HLA-A*03:01	1	128	137	10	VVRTYLPVVE	41406.6	46		HLA-DRB1*15:01	65	81	17	YYTPAESPIVCLSSKKV	433
						HLA-A*03:01	1	146	153	8	YVPRAILF	41488.7	40		HLA-DRB4*01:01	11	25	15	CVYLRPQPTSTYYYP	434
						HLA-A*03:01	1	46	53	8	KKYTLTPE	41488.7	40		HLA-DRB1*11:01	142	154	13	TSSYYVPRAILFP	434
						HLA-A*03:01	1	70	77	8	ESPIVCLS	41584.4	40		HLA-DRB4*01:01	11	22	12	CVYLRPQPTSTY	434
						HLA-A*03:01	1	44	51	8	TTKKYTLT	41584.4	40		HLA-DRB4*01:01	4	21	18	LVVDTLDCVYLRPQPTST	434
						HLA-A*11:01	1	144	153	10	SYYVPRAILF	41670.6	32		HLA-DRB1*07:01	118	129	12	KKYEYVEREKVV	434
						HLA-A*03:01	1	122	129	8	YVEREKVV	41680.2	41		HLA-DRB1*03:01	72	86	15	PIVCLSSKKVIKDKK	435
						HLA-A*11:01	1	85	95	11	KKKKKDEDKQE	41735	80		HLA-DRB1*15:01	122	136	15	YVEREKVVRTYLPVV	435
						HLA-A*01:01	1	138	145	8	PFYYTSSY	41745.5	48		HLA-DRB1*09:01	118	131	14	KKYEYVEREKVVRT	435
						HLA-B*07:02	1	107	114	8	KEEGSKKS	41748.4	53		HLA-DRB1*09:01	118	132	15	KKYEYVEREKVVRTY	435
						HLA-A*01:01	1	32	42	11	YVVSSKSTGCF	41802.3	46		HLA-DRB1*03:01	72	85	14	PIVCLSSKKVIKDK	436
						HLA-A*11:01	1	86	96	11	KKKKDEDKQEL	41831.2	80		HLA-DRB1*15:01	123	136	14	VEREKVVRTYLPVV	436
						HLA-A*01:01	1	40	49	10	GCFGTTKKYT	41835	41		HLA-DRB1*11:01	7	20	14	DTLDCVYLRPQPTS	436
						HLA-B*07:02	1	129	139	11	VRTYLPVVEPF	41836.9	54		HLA-DRB1*09:01	115	128	14	SGKKKYEYVEREKV	436
						HLA-A*03:01	1	130	137	8	RTYLPVVE	41872.6	41		HLA-DRB1*09:01	114	128	15	SSGKKKYEYVEREKV	436
						HLA-A*24:02	1	134	144	11	PVVEPFYYTSS	41890	86		HLA-DRB1*09:01	116	128	13	GKKKYEYVEREKV	436
						HLA-A*24:02	1	32	39	8	YVVSSKST	41909.3	54		HLA-DRB1*09:01	118	129	12	KKYEYVEREKVV	436
						HLA-A*11:01	1	94	104	11	QELKDESSKEG	41927.6	80		HLA-DRB1*09:01	117	128	12	KKKYEYVEREKV	436
						HLA-A*03:01	1	63	70	8	YVYYTPAE	41969.1	41		HLA-DRB4*01:01	4	20	17	LVVDTLDCVYLRPQPTS	437
						HLA-A*01:01	1	138	148	11	PFYYTSSYYVP	41995.2	46		HLA-DRB5*01:01	59	72	14	YYYYYVYYTPAESP	438
						HLA-A*24:02	1	40	47	8	GCFGTTKK	42005.9	54		HLA-DRB4*01:01	3	20	18	PLVVDTLDCVYLRPQPTS	438
						HLA-A*01:01	1	33	40	8	VVSSKSTG	42034.9	48		HLA-DRB1*09:01	118	130	13	KKYEYVEREKVVR	438
						HLA-A*03:01	1	18	25	8	PTSTYYYP	42065.9	41		HLA-DRB1*11:01	6	19	14	VDTLDCVYLRPQPT	438
						HLA-A*03:01	1	32	39	8	YVVSSKST	42065.9	41		HLA-DRB1*11:01	5	19	15	VVDTLDCVYLRPQPT	438
						HLA-A*03:01	1	117	124	8	KKKYEYVE	42065.9	41		HLA-DRB1*04:05	138	149	12	PFYYTSSYYVPR	439
						HLA-A*03:01	1	137	144	8	EPFYYTSS	42065.9	41		HLA-DRB1*03:01	71	84	14	SPIVCLSSKKVIKD	440
						HLA-A*02:01	1	130	138	9	RTYLPVVEP	42211.4	38		HLA-DRB1*03:01	70	84	15	ESPIVCLSSKKVIKD	440
						HLA-A*03:01	1	35	42	8	SSKSTGCF	42260	42		HLA-DRB5*01:01	117	131	15	KKKYEYVEREKVVRT	440
						HLA-A*03:01	1	38	45	8	STGCFGTT	42260	42		HLA-DRB5*01:01	37	51	15	KSTGCFGTTKKYTLT	440
						HLA-A*03:01	1	24	33	10	YPLGMTWKYV	42273.7	46		HLA-DRB1*03:01	70	83	14	ESPIVCLSSKKVIK	441
						HLA-A*02:01	1	18	28	11	PTSTYYYPLGM	42284.4	80		HLA-DRB1*03:01	71	83	13	SPIVCLSSKKVIK	441
						HLA-A*02:01	1	86	93	8	KKKKDEDK	42347.7	68		HLA-DRB1*03:01	69	83	15	AESPIVCLSSKKVIK	441
						HLA-A*01:01	1	97	107	11	KDESSKEGSEK	42383.8	46		HLA-DRB5*01:01	58	72	15	PYYYYYVYYTPAESP	441
						HLA-A*24:02	1	9	19	11	LDCVYLRPQPT	42472.7	87		HLA-DRB1*01:01	55	67	13	YYYPYYYYYVYYT	441
						HLA-B*07:02	1	88	97	10	KKDEDKQELK	42523.6	58		HLA-DRB1*08:02	28	41	14	MTWKYVVSSKSTGC	442
						HLA-A*03:01	1	71	78	8	SPIVCLSS	42651.1	44		HLA-DRB1*08:02	28	42	15	MTWKYVVSSKSTGCF	442
						HLA-A*03:01	1	74	81	8	VCLSSKKV	42651.1	44		HLA-DRB1*15:01	124	136	13	EREKVVRTYLPVV	442
						HLA-B*07:02	1	14	21	8	LRPQPTST	42720.9	54		HLA-DRB5*01:01	36	50	15	SKSTGCFGTTKKYTL	442
						HLA-A*03:01	1	141	148	8	YTSSYYVP	42749.4	45		HLA-DRB4*01:01	4	19	16	LVVDTLDCVYLRPQPT	442
						HLA-A*03:01	1	5	14	10	VVDTLDCVYL	42763.2	47		HLA-DRB1*07:01	115	128	14	SGKKKYEYVEREKV	442
						HLA-B*07:02	1	49	59	11	TLTPETYYYPY	42811.5	55		HLA-DRB1*07:01	114	128	15	SSGKKKYEYVEREKV	442
						HLA-A*03:01	1	37	44	8	KSTGCFGT	42847.9	45		HLA-DRB1*07:01	116	128	13	GKKKYEYVEREKV	442
						HLA-A*24:02	1	11	21	11	CVYLRPQPTST	42865.7	87		HLA-DRB1*01:01	56	67	12	YYPYYYYYVYYT	442
						HLA-A*01:01	1	71	78	8	SPIVCLSS	42915.1	49		HLA-DRB1*07:01	117	128	12	KKKYEYVEREKV	442
						HLA-A*03:01	1	124	131	8	EREKVVRT	42946.7	46		HLA-DRB1*09:01	28	43	16	MTWKYVVSSKSTGCFG	443
						HLA-A*03:01	1	9	16	8	LDCVYLRP	42946.7	46		HLA-DRB4*01:01	2	19	18	APLVVDTLDCVYLRPQPT	443
						HLA-A*24:02	1	136	143	8	VEPFYYTS	42984.3	55		HLA-DRB4*01:01	3	19	17	PLVVDTLDCVYLRPQPT	443
						HLA-A*03:01	1	145	152	8	YYVPRAIL	43045.7	46		HLA-DRB1*09:01	28	44	17	MTWKYVVSSKSTGCFGT	443
						HLA-A*03:01	1	26	33	8	LGMTWKYV	43045.7	46		HLA-DRB1*09:01	28	45	18	MTWKYVVSSKSTGCFGTT	443
						HLA-A*03:01	1	84	91	8	DKKKKKDE	43045.7	46		HLA-DRB1*03:01	72	84	13	PIVCLSSKKVIKD	444
						HLA-A*03:01	1	14	21	8	LRPQPTST	43045.7	46		HLA-DRB5*01:01	118	132	15	KKYEYVEREKVVRTY	444
						HLA-A*03:01	1	27	35	9	GMTWKYVVS	43088.4	29		HLA-DRB5*01:01	38	51	14	STGCFGTTKKYTLT	444
						HLA-B*07:02	1	34	43	10	VSSKSTGCFG	43115.2	58		HLA-DRB5*01:01	116	130	15	GKKKYEYVEREKVVR	444
						HLA-A*01:01	1	39	49	11	TGCFGTTKKYT	43171.8	47		HLA-DRB5*01:01	39	51	13	TGCFGTTKKYTLT	444
						HLA-A*03:01	1	142	150	9	TSSYYVPRA	43187.7	29		HLA-DRB1*03:01	72	83	12	PIVCLSSKKVIK	445
						HLA-B*07:02	1	56	66	11	YYPYYYYYVYY	43207.6	56		HLA-DRB5*01:01	117	130	14	KKKYEYVEREKVVR	445
						HLA-B*07:02	1	88	98	11	KKDEDKQELKD	43207.6	56		HLA-DRB5*01:01	37	50	14	KSTGCFGTTKKYTL	445
						HLA-A*24:02	1	52	61	10	PETYYYPYYY	43216.5	33		HLA-DRB1*11:01	7	19	13	DTLDCVYLRPQPT	445
						HLA-A*03:01	1	87	94	8	KKKDEDKQ	43244.4	47		HLA-DRB3*01:01	134	147	14	PVVEPFYYTSSYYV	446
						HLA-A*24:02	1	133	141	9	LPVVEPFYY	43247.4	39		HLA-DRB3*01:01	135	147	13	VVEPFYYTSSYYV	446
						HLA-A*24:02	1	38	48	11	STGCFGTTKKY	43262.3	87		HLA-DRB3*01:01	133	147	15	LPVVEPFYYTSSYYV	446
						HLA-A*01:01	1	99	108	10	ESSKEGSEKE	43305.2	42		HLA-DRB3*01:01	136	147	12	VEPFYYTSSYYV	446
						HLA-A*03:01	1	88	95	8	KKDEDKQE	43344.1	48		HLA-DRB1*04:01	137	149	13	EPFYYTSSYYVPR	446
						HLA-A*11:01	1	67	75	9	TPAESPIVC	43354.1	37		HLA-DPA1*01:03/DPB1*02:01	132	147	16	YLPVVEPFYYTSSYYV	448
						HLA-A*01:01	1	84	94	11	DKKKKKDEDKQ	43371.1	47		HLA-DPA1*01:03/DPB1*02:01	131	147	17	TYLPVVEPFYYTSSYYV	448
						HLA-A*01:01	1	54	61	8	TYYYPYYY	43412	50		HLA-DPA1*01:03/DPB1*02:01	130	147	18	RTYLPVVEPFYYTSSYYV	448
						HLA-A*03:01	1	2	12	11	APLVVDTLDCV	43418	98		HLA-DRB1*01:01	124	137	14	EREKVVRTYLPVVE	448
						HLA-A*03:01	1	101	108	8	SKEGSEKE	43444	49		HLA-DRB1*09:01	29	44	16	TWKYVVSSKSTGCFGT	449
						HLA-A*03:01	1	147	154	8	VPRAILFP	43444	49		HLA-DRB1*04:01	60	77	18	YYYYVYYTPAESPIVCLS	449
						HLA-B*07:02	1	105	112	8	SEKEEGSK	43515.1	54		HLA-DRB5*01:01	38	50	13	STGCFGTTKKYTL	449
						HLA-A*03:01	1	57	64	8	YPYYYYYV	43544.2	49		HLA-DRB1*09:01	29	45	17	TWKYVVSSKSTGCFGTT	449
						HLA-A*03:01	1	129	136	8	VRTYLPVV	43544.2	49		HLA-DRB5*01:01	39	50	12	TGCFGTTKKYTL	449
						HLA-A*24:02	1	92	102	11	DKQELKDESSK	43562.2	88		HLA-DRB1*09:01	29	46	18	TWKYVVSSKSTGCFGTTK	449
						HLA-A*03:01	1	21	29	9	TYYYPLGMT	43587.3	29		HLA-DRB1*08:02	28	39	12	MTWKYVVSSKST	450
						HLA-A*03:01	1	1	8	8	MAPLVVDT	43644.5	49		HLA-DRB5*01:01	118	131	14	KKYEYVEREKVVRT	450
						HLA-A*03:01	1	37	45	9	KSTGCFGTT	43687.8	29		HLA-DRB1*04:01	59	76	18	YYYYYVYYTPAESPIVCL	451
						HLA-A*01:01	1	10	17	8	DCVYLRPQ	43712.9	50		HLA-DRB5*01:01	60	73	14	YYYYVYYTPAESPI	451
						HLA-A*03:01	1	69	76	8	AESPIVCL	43745.2	50		HLA-DRB1*04:01	60	76	17	YYYYVYYTPAESPIVCL	453
						HLA-A*03:01	1	96	103	8	LKDESSKE	43745.2	50		HLA-DRB5*01:01	61	73	13	YYYVYYTPAESPI	453
						HLA-A*03:01	1	102	109	8	KEGSEKEE	43745.2	50		HLA-DRB5*01:01	40	51	12	GCFGTTKKYTLT	453
						HLA-A*01:01	1	122	130	9	YVEREKVVR	43794.5	27		HLA-DRB1*09:01	30	45	16	WKYVVSSKSTGCFGTT	454
						HLA-A*03:01	1	62	69	8	YYVYYTPA	43846	50		HLA-DRB1*09:01	30	46	17	WKYVVSSKSTGCFGTTK	454
						HLA-A*03:01	1	42	49	8	FGTTKKYT	43846	50		HLA-DRB1*09:01	30	47	18	WKYVVSSKSTGCFGTTKK	454
						HLA-A*03:01	1	92	99	8	DKQELKDE	43846	50		HLA-DPA1*01:03/DPB1*02:01	56	67	12	YYPYYYYYVYYT	455
						HLA-A*01:01	1	6	15	10	VDTLDCVYLR	43907.6	43		HLA-DRB5*01:01	118	130	13	KKYEYVEREKVVR	455
						HLA-B*07:02	1	66	75	10	YTPAESPIVC	43916.7	59		HLA-DRB3*01:01	135	148	14	VVEPFYYTSSYYVP	456
						HLA-A*11:01	1	60	68	9	YYYYVYYTP	44058.5	37		HLA-DRB3*01:01	136	148	13	VEPFYYTSSYYVP	456
						HLA-A*03:01	1	125	133	9	REKVVRTYL	44092	29		HLA-DRB3*01:01	134	148	15	PVVEPFYYTSSYYVP	456
						HLA-A*01:01	1	127	135	9	KVVRTYLPV	44098.1	28		HLA-DRB1*04:01	57	74	18	YPYYYYYVYYTPAESPIV	456
						HLA-A*01:01	1	62	71	10	YYVYYTPAES	44110.3	43		HLA-DRB1*04:01	59	74	16	YYYYYVYYTPAESPIV	457
						HLA-A*03:01	1	126	133	8	EKVVRTYL	44149.9	50		HLA-DRB1*04:01	58	74	17	PYYYYYVYYTPAESPIV	457
						HLA-B*07:02	1	6	16	11	VDTLDCVYLRP	44214	56		HLA-DRB4*01:01	8	23	16	TLDCVYLRPQPTSTYY	457
						HLA-A*03:01	1	69	78	10	AESPIVCLSS	44266	47		HLA-DRB4*01:01	8	24	17	TLDCVYLRPQPTSTYYY	457
						HLA-A*01:01	1	89	97	9	KDEDKQELK	44301.7	28		HLA-DRB4*01:01	7	23	17	DTLDCVYLRPQPTSTYY	457
						HLA-A*03:01	1	7	14	8	DTLDCVYL	44456	50		HLA-DRB4*01:01	6	22	17	VDTLDCVYLRPQPTSTY	457
						HLA-B*07:02	1	135	144	10	VVEPFYYTSS	44527.7	59		HLA-DRB4*01:01	7	24	18	DTLDCVYLRPQPTSTYYY	457
						HLA-A*02:01	1	123	130	8	VEREKVVR	44548.2	70		HLA-DRB4*01:01	6	23	18	VDTLDCVYLRPQPTSTYY	457
						HLA-A*02:01	1	147	154	8	VPRAILFP	44548.2	70		HLA-DRB4*01:01	5	22	18	VVDTLDCVYLRPQPTSTY	457
						HLA-A*03:01	1	43	50	8	GTTKKYTL	44558.4	50		HLA-DRB4*01:01	7	22	16	DTLDCVYLRPQPTSTY	458
						HLA-A*24:02	1	50	60	11	LTPETYYYPYY	44576.9	88		HLA-DRB1*11:01	22	36	15	YYYPLGMTWKYVVSS	458
						HLA-A*01:01	1	15	22	8	RPQPTSTY	44628.3	51		HLA-DRB4*01:01	8	25	18	TLDCVYLRPQPTSTYYYP	458
						HLA-A*03:01	1	51	58	8	TPETYYYP	44661.2	51		HLA-DRB3*01:01	136	149	14	VEPFYYTSSYYVPR	459
						HLA-A*03:01	1	89	96	8	KDEDKQEL	44661.2	51		HLA-DRB3*01:01	135	149	15	VVEPFYYTSSYYVPR	459
						HLA-A*03:01	1	18	27	10	PTSTYYYPLG	44675.6	47		HLA-DPA1*01:03/DPB1*02:01	16	30	15	PQPTSTYYYPLGMTW	459
						HLA-A*24:02	1	95	105	11	ELKDESSKEGS	44679.7	88		HLA-DRB3*01:01	136	150	15	VEPFYYTSSYYVPRA	460
						HLA-A*02:01	1	40	47	8	GCFGTTKK	44753.8	70		HLA-DRB1*03:01	69	82	14	AESPIVCLSSKKVI	460
						HLA-A*02:01	1	92	99	8	DKQELKDE	44753.8	70		HLA-DRB1*03:01	70	82	13	ESPIVCLSSKKVI	460
						HLA-A*24:02	1	34	41	8	VSSKSTGC	44906.6	56		HLA-DRB1*03:01	68	82	15	PAESPIVCLSSKKVI	460
						HLA-A*24:02	1	136	145	10	VEPFYYTSSY	44941.8	33		HLA-DRB1*03:01	71	82	12	SPIVCLSSKKVI	460
						HLA-A*01:01	1	60	70	11	YYYYVYYTPAE	44998.7	48		HLA-DRB1*01:01	124	138	15	EREKVVRTYLPVVEP	460
						HLA-B*07:02	1	140	147	8	YYTSSYYV	45044.3	55		HLA-DRB1*04:01	59	75	17	YYYYYVYYTPAESPIVC	461
						HLA-A*01:01	1	1	9	9	MAPLVVDTL	45125.3	28		HLA-DRB4*01:01	9	24	16	LDCVYLRPQPTSTYYY	462
						HLA-A*11:01	1	66	76	11	YTPAESPIVCL	45133.6	81		HLA-DRB1*04:01	58	75	18	PYYYYYVYYTPAESPIVC	462
						HLA-B*07:02	1	22	29	8	YYYPLGMT	45148.2	55		HLA-DRB1*11:01	21	35	15	TYYYPLGMTWKYVVS	462
						HLA-A*03:01	1	19	26	8	TSTYYYPL	45178.3	52		HLA-DRB5*01:01	60	71	12	YYYYVYYTPAES	462
						HLA-A*03:01	1	99	106	8	ESSKEGSE	45178.3	52		HLA-DRB1*04:01	60	75	16	YYYYVYYTPAESPIVC	463
						HLA-A*03:01	1	114	121	8	SSGKKKYE	45178.3	52		HLA-DRB5*01:01	39	53	15	TGCFGTTKKYTLTPE	463
						HLA-A*01:01	1	40	48	9	GCFGTTKKY	45229.3	28		HLA-DRB4*01:01	9	25	17	LDCVYLRPQPTSTYYYP	463
						HLA-B*07:02	1	36	43	8	SKSTGCFG	45252.2	55		HLA-DRB4*01:01	9	26	18	LDCVYLRPQPTSTYYYPL	463
						HLA-A*11:01	1	3	10	8	PLVVDTLD	45357.6	51		HLA-DRB5*01:01	39	52	14	TGCFGTTKKYTLTP	464
						HLA-A*03:01	1	143	150	8	SSYYVPRA	45386.8	54		HLA-DRB5*01:01	38	52	15	STGCFGTTKKYTLTP	464
						HLA-A*24:02	1	69	79	11	AESPIVCLSSK	45405.7	88		HLA-DRB1*01:01	55	68	14	YYYPYYYYYVYYTP	464
[truncated: 24,462 more rows]

## Sheet: SPECT1
Bepipred Linear Epitope Prediction 2.0 results for rSPECT1						Allele	seq_num	start	end	length	peptide	ic50	rank		Allele	start	end	length	peptide	smm_align_ic50
Threshold		0.5			1	HLA-A*11:01	1	98	107	10	GVIFNSPEEK	16.8202	0.2	1	HLA-DRB5*01:01	133	146	14	STINNYRIILKFGK	10
					2	HLA-A*11:01	1	133	143	11	STINNYRIILK	21.8524	0.3	2	HLA-DRB5*01:01	134	146	13	TINNYRIILKFGK	10
No	Start	End	Peptide	Length	3	HLA-A*11:01	1	134	143	10	TINNYRIILK	26.2319	0.4	3	HLA-DRB5*01:01	135	149	15	INNYRIILKFGKGER	10
1	5	41	VDKFSVSEYIRKDNDADHGKLQATEYFEKIAEDFSDD	37	4	HLA-A*11:01	1	99	109	11	VIFNSPEEKKK	28.3465	0.3	4	HLA-DRB5*01:01	132	146	15	LSTINNYRIILKFGK	10
2	61	66	EELSDD	6	5	HLA-A*02:01	1	186	194	9	GLINFISPI	29.9523	0.5	5	HLA-DRB5*01:01	136	150	15	NNYRIILKFGKGERK	10
3	71	83	VSQYSYDAEEKLN	13	6	HLA-A*11:01	1	117	125	9	KMCDIILEK	29.9937	0.4	6	HLA-DRB5*01:01	135	146	12	INNYRIILKFGK	10
4	98	116	GVIFNSPEEKKKMEKHKFK	19	7	HLA-A*03:01	1	134	143	10	TINNYRIILK	33.8899	0.3	7	HLA-DRB5*01:01	135	147	13	INNYRIILKFGKG	11
5	131	137	ELSTINN	7	8	HLA-A*02:01	1	83	93	11	NILEGLVNEFV	36.5746	0.2	8	HLA-DRB5*01:01	136	148	13	NNYRIILKFGKGE	11
6	146	165	KGERKSEVIDKVKNDDNISD	20	9	HLA-A*02:01	1	201	209	9	KLNALIREV	37.621	0.7	9	HLA-DRB5*01:01	135	148	14	INNYRIILKFGKGE	11
7	168	187	KSELLKYEDVESKDANVSGL	20	10	HLA-A*11:01	1	24	33	10	KLQATEYFEK	42.2503	0.6	10	HLA-DRB5*01:01	136	149	14	NNYRIILKFGKGER	11
8	189	200	NFISPIYDSFEQ	12	11	HLA-A*11:01	1	98	108	11	GVIFNSPEEKK	45.0298	0.5	11	HLA-DRB5*01:01	134	147	14	TINNYRIILKFGKG	11
					12	HLA-A*24:02	1	29	38	10	EYFEKIAEDF	48.8259	0.2	12	HLA-DRB5*01:01	133	147	15	STINNYRIILKFGKG	11
						HLA-A*03:01	1	141	150	10	ILKFGKGERK	52.248	0.5	13	HLA-DRB5*01:01	134	148	15	TINNYRIILKFGKGE	11
						HLA-A*02:01	1	117	126	10	KMCDIILEKV	53.1888	0.8	14	HLA-DRB5*01:01	136	147	12	NNYRIILKFGKG	11
						HLA-A*03:01	1	117	125	9	KMCDIILEK	58.3929	0.3	15	HLA-DRB1*11:01	135	149	15	INNYRIILKFGKGER	13
						HLA-A*11:01	1	99	107	9	VIFNSPEEK	61.3804	0.6	16	HLA-DRB1*11:01	136	149	14	NNYRIILKFGKGER	14
						HLA-A*03:01	1	109	117	9	KMEKHKFKK	61.8529	0.3	17	HLA-DRB1*11:01	136	150	15	NNYRIILKFGKGERK	14
						HLA-A*11:01	1	129	139	11	VVELSTINNYR	64.0472	0.6	18	HLA-DRB1*11:01	136	148	13	NNYRIILKFGKGE	14
						HLA-A*03:01	1	24	33	10	KLQATEYFEK	72.2886	0.7	19	HLA-DRB1*11:01	135	147	13	INNYRIILKFGKG	14
						HLA-A*02:01	1	116	126	11	KKMCDIILEKV	77.1223	0.6	20	HLA-DRB1*11:01	135	148	14	INNYRIILKFGKGE	14
						HLA-A*11:01	1	72	81	10	SQYSYDAEEK	77.2378	0.9	21	HLA-DRB1*11:01	136	147	12	NNYRIILKFGKG	14
						HLA-A*02:01	1	1	10	10	VLSHVDKFSV	87.4621	1.3	22	HLA-DRB1*11:01	133	146	14	STINNYRIILKFGK	14
						HLA-A*11:01	1	192	201	10	SPIYDSFEQK	95.9025	1	23	HLA-DRB1*11:01	134	147	14	TINNYRIILKFGKG	14
						HLA-A*02:01	1	24	34	11	KLQATEYFEKI	102.608	0.7	24	HLA-DRB1*11:01	132	146	15	LSTINNYRIILKFGK	14
						HLA-A*02:01	1	84	93	10	ILEGLVNEFV	115.298	1.5	25	HLA-DRB1*11:01	133	147	15	STINNYRIILKFGKG	14
						HLA-A*11:01	1	107	117	11	KKKMEKHKFKK	117.625	1.3	26	HLA-DRB1*11:01	134	146	13	TINNYRIILKFGK	14
						HLA-A*02:01	1	196	206	11	DSFEQKLNALI	122.795	0.9	27	HLA-DRB1*11:01	134	148	15	TINNYRIILKFGKGE	14
						HLA-A*11:01	1	7	16	10	KFSVSEYIRK	124.403	1.3	28	HLA-DRB1*11:01	135	146	12	INNYRIILKFGK	14
						HLA-A*02:01	1	48	56	9	ALQNMFLDV	129.25	2	29	HLA-DRB5*01:01	137	150	14	NYRIILKFGKGERK	29
						HLA-A*02:01	1	32	42	11	EKIAEDFSDDI	139.695	1.1	30	HLA-DRB5*01:01	137	151	15	NYRIILKFGKGERKS	29
						HLA-A*11:01	1	99	108	10	VIFNSPEEKK	149.91	1.5	31	HLA-DRB5*01:01	135	150	16	INNYRIILKFGKGERK	30
						HLA-A*11:01	1	193	201	9	PIYDSFEQK	154.892	1.3	32	HLA-DRB5*01:01	134	149	16	TINNYRIILKFGKGER	30
						HLA-A*11:01	1	88	97	10	LVNEFVENSK	157.337	1.5	33	HLA-DRB5*01:01	135	151	17	INNYRIILKFGKGERKS	30
						HLA-A*11:01	1	116	125	10	KKMCDIILEK	160.631	1.6	34	HLA-DRB5*01:01	133	149	17	STINNYRIILKFGKGER	30
						HLA-A*11:01	1	5	15	11	VDKFSVSEYIR	164.627	1.8	35	HLA-DRB5*01:01	134	150	17	TINNYRIILKFGKGERK	30
						HLA-A*11:01	1	25	33	9	LQATEYFEK	165.588	1.3	36	HLA-DRB5*01:01	135	152	18	INNYRIILKFGKGERKSE	30
						HLA-A*03:01	1	98	107	10	GVIFNSPEEK	187.098	1.5	37	HLA-DRB5*01:01	132	149	18	LSTINNYRIILKFGKGER	30
						HLA-A*03:01	1	99	107	9	VIFNSPEEK	188.956	0.8	38	HLA-DRB5*01:01	133	150	18	STINNYRIILKFGKGERK	30
						HLA-A*03:01	1	116	125	10	KKMCDIILEK	199.558	1.6	39	HLA-DRB5*01:01	134	151	18	TINNYRIILKFGKGERKS	30
						HLA-A*11:01	1	6	16	11	DKFSVSEYIRK	203.47	2.2	40	HLA-DRB5*01:01	138	151	14	YRIILKFGKGERKS	30
						HLA-A*11:01	1	102	112	11	NSPEEKKKMEK	206.3	2.3	41	HLA-DRB5*01:01	138	150	13	YRIILKFGKGERK	30
						HLA-A*02:01	1	121	129	9	IILEKVKTV	206.743	2.8	42	HLA-DRB5*01:01	138	152	15	YRIILKFGKGERKSE	30
						HLA-A*11:01	1	23	33	11	GKLQATEYFEK	214.042	2.4	43	HLA-DRB5*01:01	131	146	16	ELSTINNYRIILKFGK	31
						HLA-A*11:01	1	8	16	9	FSVSEYIRK	217.786	1.6	44	HLA-DRB5*01:01	136	151	16	NNYRIILKFGKGERKS	31
						HLA-A*03:01	1	135	143	9	INNYRIILK	222.004	0.9	45	HLA-DRB5*01:01	137	152	16	NYRIILKFGKGERKSE	31
						HLA-A*11:01	1	22	32	11	HGKLQATEYFE	226.725	2.5	46	HLA-DRB5*01:01	136	152	17	NNYRIILKFGKGERKSE	31
						HLA-A*11:01	1	109	117	9	KMEKHKFKK	239.9	1.7	47	HLA-DRB5*01:01	137	153	17	NYRIILKFGKGERKSEV	31
						HLA-A*02:01	1	120	130	11	DIILEKVKTVV	243.882	2.2	48	HLA-DRB5*01:01	130	146	17	VELSTINNYRIILKFGK	31
						HLA-A*02:01	1	81	89	9	KLNILEGLV	249.132	3.2	49	HLA-DRB5*01:01	136	153	18	NNYRIILKFGKGERKSEV	31
						HLA-A*03:01	1	133	143	11	STINNYRIILK	273.949	0.2	50	HLA-DRB5*01:01	137	154	18	NYRIILKFGKGERKSEVI	31
						HLA-A*11:01	1	135	143	9	INNYRIILK	275.442	1.9	51	HLA-DRB5*01:01	129	146	18	VVELSTINNYRIILKFGK	31
						HLA-B*07:02	1	103	110	8	SPEEKKKM	276.465	1.1	52	HLA-DRB5*01:01	132	147	16	LSTINNYRIILKFGKG	32
						HLA-A*11:01	1	117	127	11	KMCDIILEKVK	283.465	2.9	53	HLA-DRB5*01:01	133	148	16	STINNYRIILKFGKGE	32
						HLA-A*01:01	1	4	13	10	HVDKFSVSEY	291.434	0.2	54	HLA-DRB5*01:01	138	153	16	YRIILKFGKGERKSEV	32
						HLA-A*02:01	1	53	62	10	FLDVEASFEE	300.483	3.1	55	HLA-DRB5*01:01	131	147	17	ELSTINNYRIILKFGKG	32
						HLA-A*03:01	1	186	195	10	GLINFISPIY	300.656	2.1	56	HLA-DRB5*01:01	132	148	17	LSTINNYRIILKFGKGE	32
						HLA-A*02:01	1	51	60	10	NMFLDVEASF	303.263	3.1	57	HLA-DRB5*01:01	138	154	17	YRIILKFGKGERKSEVI	32
						HLA-A*02:01	1	204	213	10	ALIREVSADL	336.372	3.3	58	HLA-DRB5*01:01	137	149	13	NYRIILKFGKGER	32
						HLA-A*03:01	1	107	117	11	KKKMEKHKFKK	348.875	0.3	59	HLA-DRB5*01:01	131	148	18	ELSTINNYRIILKFGKGE	32
						HLA-A*02:01	1	82	92	11	LNILEGLVNEF	350.09	3.3	60	HLA-DRB5*01:01	130	147	18	VELSTINNYRIILKFGKG	32
						HLA-A*11:01	1	186	195	10	GLINFISPIY	351.423	2.7	61	HLA-DRB5*01:01	138	155	18	YRIILKFGKGERKSEVID	32
						HLA-A*11:01	1	38	46	9	FSDDINAAK	367.308	2.2	62	HLA-DRB5*01:01	138	149	12	YRIILKFGKGER	32
						HLA-A*02:01	1	121	130	10	IILEKVKTVV	374.818	3.6	63	HLA-DRB1*01:01	196	210	15	DSFEQKLNALIREVS	32
						HLA-A*11:01	1	44	54	11	AAKEALQNMFL	376.27	3.8	64	HLA-DRB5*01:01	137	148	12	NYRIILKFGKGE	33
						HLA-A*24:02	1	189	198	10	NFISPIYDSF	390.526	0.9	65	HLA-DRB1*01:01	196	209	14	DSFEQKLNALIREV	37
						HLA-A*03:01	1	193	201	9	PIYDSFEQK	396.607	1.5	66	HLA-DRB1*01:01	195	209	15	YDSFEQKLNALIREV	37
						HLA-A*01:01	1	38	46	9	FSDDINAAK	396.661	0.4	67	HLA-DRB1*11:01	135	150	16	INNYRIILKFGKGERK	39
						HLA-A*03:01	1	98	108	11	GVIFNSPEEKK	398.722	0.4	68	HLA-DRB1*11:01	134	149	16	TINNYRIILKFGKGER	39
						HLA-A*11:01	1	146	156	11	KGERKSEVIDK	403.181	4	69	HLA-DRB1*11:01	135	151	17	INNYRIILKFGKGERKS	39
						HLA-A*24:02	1	91	101	11	EFVENSKGVIF	403.748	0.2	70	HLA-DRB1*11:01	134	150	17	TINNYRIILKFGKGERK	39
						HLA-A*03:01	1	7	16	10	KFSVSEYIRK	414.066	2.7	71	HLA-DRB1*11:01	133	149	17	STINNYRIILKFGKGER	39
						HLA-A*11:01	1	136	146	11	NNYRIILKFGK	415.432	4.1	72	HLA-DRB1*11:01	135	152	18	INNYRIILKFGKGERKSE	39
						HLA-A*11:01	1	9	16	8	SVSEYIRK	445.297	0.5	73	HLA-DRB1*11:01	133	150	18	STINNYRIILKFGKGERK	39
						HLA-A*24:02	1	51	60	10	NMFLDVEASF	453.576	1	74	HLA-DRB1*11:01	134	151	18	TINNYRIILKFGKGERKS	39
						HLA-A*03:01	1	108	117	10	KKMEKHKFKK	461.392	2.8	75	HLA-DRB1*11:01	132	149	18	LSTINNYRIILKFGKGER	39
						HLA-A*24:02	1	75	84	10	SYDAEEKLNI	490.512	1.1	76	HLA-DRB1*01:01	193	207	15	PIYDSFEQKLNALIR	39
						HLA-A*02:01	1	186	196	11	GLINFISPIYD	497.943	5.2	77	HLA-DRB1*01:01	194	207	14	IYDSFEQKLNALIR	40
						HLA-A*01:01	1	129	138	10	VVELSTINNY	504.127	0.4	78	HLA-DRB1*01:01	195	208	14	YDSFEQKLNALIRE	40
						HLA-A*11:01	1	139	149	11	RIILKFGKGER	517.011	4.9	79	HLA-DRB1*01:01	196	208	13	DSFEQKLNALIRE	40
						HLA-A*11:01	1	164	173	10	SDELKSELLK	517.404	3.5	80	HLA-DRB1*01:01	195	207	13	YDSFEQKLNALIR	40
						HLA-A*03:01	1	117	127	11	KMCDIILEKVK	523.203	0.6	81	HLA-DRB1*01:01	194	208	15	IYDSFEQKLNALIRE	40
						HLA-A*11:01	1	97	107	11	KGVIFNSPEEK	535.18	5.1	82	HLA-DRB1*01:01	196	207	12	DSFEQKLNALIR	40
						HLA-A*11:01	1	67	77	11	VAKSVSQYSYD	556.545	5.2	83	HLA-DRB1*11:01	136	151	16	NNYRIILKFGKGERKS	41
						HLA-B*07:02	1	103	112	10	SPEEKKKMEK	563.158	2.2	84	HLA-DRB1*11:01	132	147	16	LSTINNYRIILKFGKG	41
						HLA-A*03:01	1	99	109	11	VIFNSPEEKKK	568.421	0.8	85	HLA-DRB1*11:01	137	152	16	NYRIILKFGKGERKSE	41
						HLA-A*03:01	1	99	108	10	VIFNSPEEKK	568.945	3.3	86	HLA-DRB1*11:01	133	148	16	STINNYRIILKFGKGE	41
						HLA-B*07:02	1	133	142	10	STINNYRIIL	578.935	2.3	87	HLA-DRB1*11:01	136	152	17	NNYRIILKFGKGERKSE	41
						HLA-A*11:01	1	140	150	11	IILKFGKGERK	589.522	5.6	88	HLA-DRB1*11:01	137	150	14	NYRIILKFGKGERK	41
						HLA-A*03:01	1	87	97	11	GLVNEFVENSK	602.102	0.9	89	HLA-DRB1*11:01	137	151	15	NYRIILKFGKGERKS	41
						HLA-A*03:01	1	146	156	11	KGERKSEVIDK	603.49	0.9	90	HLA-DRB1*11:01	137	149	13	NYRIILKFGKGER	41
						HLA-A*11:01	1	71	81	11	VSQYSYDAEEK	611.646	5.9	91	HLA-DRB1*11:01	132	148	17	LSTINNYRIILKFGKGE	41
						HLA-A*02:01	1	117	125	9	KMCDIILEK	646.294	5.7	92	HLA-DRB1*11:01	131	147	17	ELSTINNYRIILKFGKG	41
						HLA-A*02:01	1	121	131	11	IILEKVKTVVE	647.411	7	93	HLA-DRB1*11:01	137	153	17	NYRIILKFGKGERKSEV	41
						HLA-A*02:01	1	48	58	11	ALQNMFLDVEA	656.417	7.2	94	HLA-DRB1*11:01	136	153	18	NNYRIILKFGKGERKSEV	41
						HLA-A*24:02	1	73	82	10	QYSYDAEEKL	660.161	1.5	95	HLA-DRB1*11:01	138	152	15	YRIILKFGKGERKSE	41
						HLA-A*11:01	1	110	117	8	MEKHKFKK	661.683	0.8	96	HLA-DRB1*11:01	131	148	18	ELSTINNYRIILKFGKGE	41
						HLA-A*02:01	1	122	129	8	ILEKVKTV	677.376	5.4	97	HLA-DRB1*11:01	137	154	18	NYRIILKFGKGERKSEVI	41
						HLA-A*11:01	1	106	116	11	EKKKMEKHKFK	686.278	6.4	98	HLA-DRB1*11:01	130	147	18	VELSTINNYRIILKFGKG	41
						HLA-A*24:02	1	180	190	11	KDANVSGLINF	687.242	0.4	99	HLA-DRB1*11:01	131	146	16	ELSTINNYRIILKFGK	42
						HLA-A*03:01	1	139	149	11	RIILKFGKGER	702.538	1.2	100	HLA-DRB1*11:01	138	153	16	YRIILKFGKGERKSEV	42
						HLA-A*11:01	1	136	143	8	NNYRIILK	705.749	0.8	101	HLA-DRB1*11:01	130	146	17	VELSTINNYRIILKFGK	42
						HLA-A*24:02	1	194	202	9	IYDSFEQKL	707.881	1.2	102	HLA-DRB1*11:01	138	154	17	YRIILKFGKGERKSEVI	42
						HLA-A*02:01	1	122	130	9	ILEKVKTVV	710.281	6.1	103	HLA-DRB1*11:01	138	151	14	YRIILKFGKGERKS	42
						HLA-A*03:01	1	137	146	10	NYRIILKFGK	724.553	3.9	104	HLA-DRB1*11:01	138	150	13	YRIILKFGKGERK	42
						HLA-A*03:01	1	72	81	10	SQYSYDAEEK	741.43	4	105	HLA-DRB1*11:01	138	149	12	YRIILKFGKGER	42
						HLA-A*02:01	1	87	94	8	GLVNEFVE	775.943	6	106	HLA-DRB1*11:01	129	146	18	VVELSTINNYRIILKFGK	42
						HLA-A*24:02	1	52	60	9	MFLDVEASF	777.965	1.3	107	HLA-DRB1*11:01	138	155	18	YRIILKFGKGERKSEVID	42
						HLA-A*11:01	1	130	139	10	VELSTINNYR	821.921	4.5	108	HLA-DRB1*01:01	193	206	14	PIYDSFEQKLNALI	42
						HLA-A*02:01	1	62	71	10	ELSDDVAKSV	835.257	6.8	109	HLA-DRB1*01:01	192	206	15	SPIYDSFEQKLNALI	42
						HLA-A*11:01	1	87	97	11	GLVNEFVENSK	867.961	7.7	110	HLA-DRB1*11:01	137	148	12	NYRIILKFGKGE	43
						HLA-A*24:02	1	114	122	9	KFKKMCDII	882.999	1.5	111	HLA-DRB1*07:01	129	142	14	VVELSTINNYRIIL	44
						HLA-A*03:01	1	171	180	10	LLKYEDVESK	889.344	4.6	112	HLA-DRB1*07:01	128	142	15	TVVELSTINNYRIIL	44
						HLA-A*02:01	1	4	14	11	HVDKFSVSEYI	893.676	9.5	113	HLA-DRB5*01:01	98	112	15	GVIFNSPEEKKKMEK	44
						HLA-A*11:01	1	141	150	10	ILKFGKGERK	895.014	4.7	114	HLA-DRB1*07:01	129	143	15	VVELSTINNYRIILK	45
						HLA-A*02:01	1	207	217	11	REVSADLGKII	925.082	9.9	115	HLA-DRB1*07:01	130	142	13	VELSTINNYRIIL	46
						HLA-A*11:01	1	103	112	10	SPEEKKKMEK	926.467	4.8	116	HLA-DRB1*01:01	194	206	13	IYDSFEQKLNALI	46
						HLA-A*24:02	1	143	150	8	KFGKGERK	927.492	6.3	117	HLA-DRB1*01:01	112	126	15	KHKFKKMCDIILEKV	46
						HLA-A*02:01	1	117	127	11	KMCDIILEKVK	931.494	9.9	118	HLA-DRB5*01:01	97	110	14	KGVIFNSPEEKKKM	46
						HLA-A*02:01	1	84	91	8	ILEGLVNE	939.356	7	119	HLA-DRB5*01:01	97	111	15	KGVIFNSPEEKKKME	46
						HLA-A*11:01	1	205	215	11	LIREVSADLGK	942.975	8.1	120	HLA-DRB5*01:01	96	110	15	SKGVIFNSPEEKKKM	46
						HLA-A*11:01	1	156	166	11	KVKNDDNISDE	962.72	8.3	121	HLA-DRB5*01:01	98	111	14	GVIFNSPEEKKKME	46
						HLA-A*02:01	1	185	194	10	SGLINFISPI	967.877	7.7	122	HLA-DRB5*01:01	98	110	13	GVIFNSPEEKKKM	46
						HLA-A*03:01	1	88	97	10	LVNEFVENSK	968.434	4.9	123	HLA-DRB5*01:01	99	112	14	VIFNSPEEKKKMEK	46
						HLA-A*02:01	1	76	86	11	YDAEEKLNILE	968.679	12	124	HLA-DRB5*01:01	99	113	15	VIFNSPEEKKKMEKH	46
						HLA-A*03:01	1	140	150	11	IILKFGKGERK	969.773	2.1	125	HLA-DRB1*07:01	130	143	14	VELSTINNYRIILK	47
[truncated: 38,242 more rows]

## Sheet: M2-MAEBL
Bepipred Linear Epitope Prediction 2.0 results for rM2-MAEBL
[truncated: 76,357 more rows]
